# Supplementary material for: Reactive Oxygen Species Differentially Modulate the Metabolic and Transcriptomic Response of Endothelial Cells
Source: Antioxidants (Basel). 2022 Feb 21;11(2):434. doi: 10.3390/antiox11020434 (PMC8869421; doi:10.3390/antiox11020434)
Supplement: Supplementary file 1 [file antioxidants-11-00434-s001.zip]

Archive with 3 entries (3 files):
- antioxidants-1602308-SM-final.pdf
- Supplementary_Table S2_metabolomics.XLSX
- Supplementary_Table S3_MACE.xlsx
