# Supplementary material for: Reactive Oxygen Species Differentially Modulate the Metabolic and Transcriptomic Response of Endothelial Cells
Source: Antioxidants (Basel). 2022 Feb 21;11(2):434. doi: 10.3390/antiox11020434 (PMC8869421; doi:10.3390/antiox11020434)
Supplement: Supplementary file 1 [file antioxidants-11-00434-s001.zip › Supplementary_Table S2_metabolomics.XLSX]

## Sheet: RNANormImpData
												CELL LINE	HUVEC	HUVEC	HUVEC	HUVEC	HUVEC	HUVEC	HUVEC	HUVEC	HUVEC	HUVEC	HUVEC	HUVEC	HUVEC	HUVEC	HUVEC	HUVEC	HUVEC	HUVEC	HUVEC	HUVEC	HUVEC	HUVEC	HUVEC	HUVEC	HUVEC	HUVEC	HUVEC	HUVEC	HUVEC	HUVEC	HUVEC	HUVEC	HUVEC	HUVEC	HUVEC	HUVEC	HUVEC
												CLIENT MATRIX	cell lysate in MeOH	cell lysate in MeOH	cell lysate in MeOH	cell lysate in MeOH	cell lysate in MeOH	cell lysate in MeOH	cell lysate in MeOH	cell lysate in MeOH	cell lysate in MeOH	cell lysate in MeOH	cell lysate in MeOH	cell lysate in MeOH	cell lysate in MeOH	cell lysate in MeOH	cell lysate in MeOH	cell lysate in MeOH	cell lysate in MeOH	cell lysate in MeOH	cell lysate in MeOH	cell lysate in MeOH	cell lysate in MeOH	cell lysate in MeOH	cell lysate in MeOH	cell lysate in MeOH	cell lysate in MeOH	cell lysate in MeOH	cell lysate in MeOH	cell lysate in MeOH	cell lysate in MeOH	cell lysate in MeOH	cell lysate in MeOH	cell lysate in MeOH	cell lysate in MeOH	cell lysate in MeOH	cell lysate in MeOH	cell lysate in MeOH	cell lysate in MeOH
												RNA NG UL	274.92	268.26	289.45	225.51	235.85	264.23	290.07	267.19	227.37	212.67	268.78	269.56	263.76	268.99	201.35	225.41	205.84	223.56	241.93	221.58	182.49	192.37	278.85	254.08	272.98	245.49	268.48	236.65	171.83	233.23	227.98	270.58	264.85	256.57	202.11	226.84	289.25
												SAMPLE DESCRIPTION	CTL (untreated)	3 mM D-Alanin	300 µM H202	5 µM Menadione	3 mM D-Alanin	10 µM H2O2	5 µM Menadione	CTL (untreated)	10 µM H2O2	300 µM H202	5 µM Menadione	CTL (untreated)	3 mM D-Alanin	10 µM H2O2	300 µM H202	CTL (untreated)	3 mM D-Alanin	300 µM H202	5 µM Menadione	3 mM D-Alanin	10 µM H2O2	5 µM Menadione	CTL (untreated)	3 mM D-Alanin	10 µM H2O2	300 µM H202	CTL (untreated)	3 mM D-Alanin	300 µM H202	5 µM Menadione	3 mM D-Alanin	10 µM H2O2	5 µM Menadione	CTL (untreated)	10 µM H2O2	300 µM H202	5 µM Menadione
												TIME POINT	3 min	3 min	3 min	3 min	10 min	10 min	10 min	30 min	30 min	30 min	30 min	90 min	90 min	90 min	90 min	270 min	270 min	270 min	270 min	900 min	900 min	900 min	3 min	3 min	3 min	3 min	10 min	10 min	10 min	10 min	30 min	30 min	30 min	90 min	90 min	90 min	90 min
												TREATMENT	None	3 mM D-Ala	300 µM H2O2	5 µM Menadione	3 mM D-Ala	10 µM H2O2	5 µM Menadione	None	10 µM H2O2	300 µM H2O2	5 µM Menadione	None	3 mM D-Ala	10 µM H2O2	300 µM H2O2	None	3 mM D-Ala	300 µM H2O2	5 µM Menadione	3 mM D-Ala	10 µM H2O2	5 µM Menadione	None	3 mM D-Ala	10 µM H2O2	300 µM H2O2	None	3 mM D-Ala	300 µM H2O2	5 µM Menadione	3 mM D-Ala	10 µM H2O2	5 µM Menadione	None	10 µM H2O2	300 µM H2O2	5 µM Menadione
PATHWAY SORTORDER	BIOCHEMICAL	SUPER PATHWAY	SUB PATHWAY	COMP ID	PLATFORM	CHEMICAL ID	RI	MASS	PUBCHEM	CAS	KEGG	Group HMDB	CTL 3 min	3mM D-Ala 3min	300 µM H2O2 3min	5 µM Menadione 3min	3mM D-Ala 10min	10 µM H2O2 10min	5 µM Menadione 10min	CTL 30min	10 µM H2O2 30min	300 µM H2O2 30min	5 µM Menadione 30min	CTL 90min	3mM D-Ala 90min	10 µM H2O2 90min	300 µM H2O2 90min	CTL 270min	3mM D-Ala 270min	300 µM H2O2 270min	5 µM Menadione 270min	3mM D-Ala 900min	10 µM H2O2 900min	5 µM Menadione 900min	CTL 3 min	3mM D-Ala 3min	10 µM H2O2 3min	300 µM H2O2 3min	CTL 10min	3mM D-Ala 10min	300 µM H2O2 10min	5 µM Menadione 10min	3mM D-Ala 30min	10 µM H2O2 30min	5 µM Menadione 30min	CTL 90min	10 µM H2O2 90min	300 µM H2O2 90min	5 µM Menadione 90min
548	(N(1) + N(8))-acetylspermidine	Amino Acid	Polyamine Metabolism	57814	LC/MS Pos Early	100016038	3080	188.176					0.8285	0.6568	0.6693	0.7982	0.8182	0.7958	0.612	0.8601	0.8233	1.4425	0.8168	0.534	0.9349	0.7442	1.1372	0.9688	1.0955	1.1115	0.7357	1.0761	0.9803	0.9644	0.8316	0.6844	0.7627	0.9423	0.9298	1.1238	2.1779	1.065	0.9742	0.9257	0.6991	1.0069	1.1504	1.1515	0.9253
2340	1,2-dioleoyl-GPC (18:1/18:1)	Lipid	Phosphatidylcholine (PC)	52457	LC/MS Pos Late	100008905	2420	786.601	10350317	4235-95-4			0.402	1.954	0.8749	1.6834	1.6181	0.5095	1.8346	0.3912	1.0767	1.5728	2.727	3.2839	0.3985	1.0086	1.0231	1.7381	0.5053	2.3159	0.9915	2.9184	0.819	1.9524	1.1685	2.0796	2.678	0.5261	1.6797	0.8018	2.6865	0.3074	1.6358	0.4806	1.2195	0.6299	0.8699	0.3158	1.522
2439	1,2-dioleoyl-GPE (18:1/18:1)	Lipid	Phosphatidylethanolamine (PE)	52609	LC/MS Pos Late	100008906	2535	744.554	9546757	4004-05-01			0.6581	2.2691	0.8026	1.6829	1.5593	0.4605	2.2233	0.4262	1.335	1.6548	3.7833	7.9293	0.364	0.9833	1.0429	1.4828	1.1361	3.6776	1.0377	3.3236	0.6758	1.9555	1.1364	2.256	4.1651	1.2425	1.8316	0.7352	2.4544	0.4923	1.3915	0.4308	1.2545	0.5089	0.8791	0.4043	1.3045
2274	1,2-dipalmitoyl-GPC (16:0/16:0)	Lipid	Phosphatidylcholine (PC)	19130	LC/MS Pos Late	100000657	2450	734.569	452110	63-89-8		HMDB00564	0.5557	2.1269	0.848	1.7613	1.6164	0.4977	1.9044	0.3803	1.1274	1.7305	2.9891	4.2123	0.3528	0.9337	0.9455	1.5157	0.8901	2.4726	0.9656	2.8569	0.7356	1.8475	1.2576	2.2447	2.9945	0.9672	1.7196	0.7004	2.7669	0.3983	1.5858	0.4296	1.3059	0.5616	0.8338	0.3577	1.325
389	1-carboxyethylisoleucine	Amino Acid	Leucine, Isoleucine and Valine Metabolism	62558	LC/MS Neg	100020427	2628	202.108					0.5382	0.9054	0.1555	0.1555	0.868	0.633	0.6237	0.3827	0.6833	0.1555	0.6218	0.7996	1.4541	0.1555	0.8995	1.5345	1.0908	1.3069	1.4991	4.2656	6.2249	4.435	1.4435	1.0115	0.1555	0.8147	0.3567	0.8758	0.8903	0.9355	1.1309	0.1555	0.8368	1.2176	0.6843	1.4551	0.7666
338	1-carboxyethylleucine	Amino Acid	Leucine, Isoleucine and Valine Metabolism	62559	LC/MS Neg	100020425	2663	202.108					0.6611	0.8207	0.4209	0.4209	0.8023	0.7419	0.7944	0.7163	0.7827	0.4209	0.8397	0.708	1.2717	0.4209	1.118	1.5304	1.6286	1.6047	1.1123	4.3577	10.3103	5.225	0.866	0.883	0.4209	0.8183	0.6104	1.1226	1.0168	0.9114	0.9602	0.4209	0.8248	1.3736	1.051	1.2948	0.8336
145	1-carboxyethylphenylalanine	Amino Acid	Phenylalanine Metabolism	62566	LC/MS Neg	100020419	2844	236.093					0.4836	0.4836	0.4836	0.4836	0.7148	0.4836	0.6895	0.6425	0.4836	0.4836	0.4836	0.4836	0.9608	0.4836	1.0613	1.1863	1.0992	1.2322	0.4836	2.8429	5.3964	2.6915	0.669	0.5881	0.4836	0.7441	0.6574	1.1556	0.9327	0.8265	0.9538	0.6637	0.4836	0.9152	0.9031	1.2132	0.5636
418	1-carboxyethylvaline	Amino Acid	Leucine, Isoleucine and Valine Metabolism	62562	LC/MS Neg	100020423	2008	188.093					0.8815	0.3559	0.3559	0.3559	0.3559	0.3559	0.3559	0.4708	0.7264	0.3559	0.4369	0.3559	0.773	0.3559	0.8745	0.7927	1.2707	1.1902	0.9329	3.6721	6.463	4.0402	0.7195	0.8746	0.3559	1.2125	0.5225	0.6709	0.8968	0.3559	0.3559	0.9183	0.3559	0.8825	0.8963	0.8435	0.6831
71	1-methylhistidine	Amino Acid	Histidine Metabolism	30460	LC/MS Pos Early	100001051	2755	170.092	92105	332-80-9	C01152	HMDB00001	0.4562	0.3426	0.7291	0.2947	0.5244	0.9904	1.2088	0.7753	0.3117	0.6813	0.6927	0.816	1.1349	0.2887	2.0722	1.2721	0.7864	0.4495	0.3205	1.4003	2.412	0.7757	0.5678	0.2887	0.7795	0.6599	0.574	1.8586	2.8466	0.8403	1.2858	0.5741	0.5258	1.82	1.2719	1.8331	1.3893
4310	1-methylnicotinamide	Cofactors and Vitamins	Nicotinate and Nicotinamide Metabolism	27665	LC/MS Pos Early	55	1940	137.071	457	1005-24-9	C02918	HMDB00699	1.0323	0.9154	0.7508	1.0647	1.029	0.7705	0.7286	0.8119	1.059	0.866	0.9585	0.733	0.7366	1.1149	0.8801	1.1202	1.1774	1.2032	0.7944	1.0257	1.0652	1.0796	0.9605	0.9326	0.905	0.9245	1.0167	0.9204	1.2373	0.9329	0.9757	0.8521	0.8568	0.7855	1.0891	0.7868	0.7731
2609	1-oleoyl-GPC (18:1)	Lipid	Lysophospholipid	48258	LC/MS Pos Late	100001272	1540	522.355	16081932	19420-56-5		HMDB02815	0.847	0.8569	0.8498	0.8782	1.0187	0.7707	0.9354	0.8004	1.1201	1.1812	0.8231	0.8296	0.9136	0.8379	1.2079	1.0789	0.9934	0.9259	0.5059	0.6803	1.0081	0.724	1.1105	0.8002	0.8949	0.8703	0.7923	1.1944	1.6617	0.8876	1.1612	0.9726	1.0023	0.7989	1.1989	1.036	0.922
2667	1-oleoyl-GPE (18:1)	Lipid	Lysophospholipid	35628	LC/MS Pos Late	100001569	1554	480.308	9547071	89576-29-4		HMDB11506	0.8215	0.8	0.8857	0.9198	1.2261	0.7848	1.0287	0.9033	1.2685	1.6838	0.9545	0.9635	0.852	0.6799	0.83	0.8515	1.0803	1.1777	0.5891	0.7725	1.3202	0.819	0.7499	0.7474	0.6538	0.906	0.8583	1.1299	1.6233	0.922	1.4555	1.0577	1.051	0.8429	1.0726	0.771	0.9055
2719	1-oleoyl-GPI (18:1)	Lipid	Lysophospholipid	36602	LC/MS Neg	100001777	5599	597.304					0.8886	1.4859	0.8994	1.233	1.4406	0.8718	1.5732	0.4307	1.1836	0.9717	1.1918	1.3295	0.3978	0.7699	0.7114	1.6034	0.3996	1.6435	0.5955	1.8358	0.8606	2.0389	1.5678	1.2906	1.6786	0.4097	1.6355	1.2521	2.8477	0.2664	1.42	0.5283	1.0248	0.729	0.7424	0.1241	1.5541
2699	1-oleoyl-GPS (18:1)	Lipid	Lysophospholipid	19260	LC/MS Neg	100000630	5607	522.284	9547099	326589-90-6		HMDB61694	0.6774	1.6676	0.4913	1.0754	1.4932	0.7658	1.7473	0.3592	1.3199	1.4139	1.0389	1.4216	0.3975	0.6849	0.5781	1.1753	0.2104	1.3428	0.6106	1.4753	0.5474	2.0782	1.6671	1.3024	1.0614	0.3356	1.4961	1.3324	3.1483	0.3157	1.3933	0.5125	0.9521	0.6628	0.5838	0.1818	1.3687
2293	1-palmitoyl-2-arachidonoyl-GPC (16:0/20:4n6)	Lipid	Phosphatidylcholine (PC)	52462	LC/MS Pos Late	100008914	2200	782.569	10747814	35418-58-7		HMDB07982	0.3797	1.8529	0.8741	1.6329	1.4157	0.5415	1.8375	0.4388	1.1661	1.8053	2.0741	2.4748	0.4536	0.9409	1.2421	1.3134	0.4346	1.5324	0.9536	1.8509	0.8035	1.6268	1.1905	1.8083	2.1069	0.477	1.3442	1.0331	2.4278	0.2832	1.5118	0.5789	1.3204	0.7072	0.9263	0.3918	1.3587
2299	1-palmitoyl-2-docosahexaenoyl-GPC (16:0/22:6)	Lipid	Phosphatidylcholine (PC)	52610	LC/MS Pos Late	100008915	2055	806.569	6441886	59403-54-2		HMDB07991	0.3273	1.9564	0.7949	1.679	1.5792	0.614	1.9874	0.4617	1.2031	2.3093	2.3199	2.5699	0.4784	0.9381	1.4704	1.2096	0.3666	1.6154	1.0635	1.571	0.7049	1.5051	1.2842	1.9364	2.0257	0.4332	1.2824	0.8747	2.6424	0.307	1.495	0.6466	1.3493	0.7138	1.0043	0.3883	1.2976
2282	1-palmitoyl-2-linoleoyl-GPC (16:0/18:2)	Lipid	Phosphatidylcholine (PC)	42446	LC/MS Pos Late	1537	2160	758.569	5287971	40811-94-7		HMDB07973	0.3983	1.6786	0.8926	1.5194	1.5079	0.5571	1.6131	0.4461	1.0519	1.3474	2.0437	2.1428	0.4601	0.999	0.9935	1.6733	0.3995	1.6367	0.9594	2.3545	0.99	1.757	1.1704	1.7244	1.9754	0.3806	1.4285	0.8783	2.3367	0.3031	1.582	0.5247	1.159	0.7418	0.8865	0.3298	1.3749
2279	1-palmitoyl-2-oleoyl-GPC (16:0/18:1)	Lipid	Phosphatidylcholine (PC)	52461	LC/MS Pos Late	1539	2450	760.585	6436017	26853-31-6;26853-31-6		HMDB07972	0.4415	2.0546	0.8812	1.7666	1.6415	0.5296	1.9598	0.4085	1.1302	1.7407	2.8111	3.5982	0.3931	1.012	1.074	1.6845	0.609	2.4723	1.0486	2.8434	0.8364	1.9465	1.2169	2.1769	2.8363	0.6485	1.7372	0.7693	2.8061	0.344	1.6916	0.4993	1.294	0.6312	0.905	0.3402	1.5038
2404	1-palmitoyl-2-oleoyl-GPE (16:0/18:1)	Lipid	Phosphatidylethanolamine (PE)	19263	LC/MS Pos Late	1526	2600	718.538	5283496	26662-94-2		HMDB05320	0.6703	2.2842	0.7221	1.6613	1.4417	0.4506	2.1158	0.4289	1.29	1.7049	3.6374	7.8034	0.3281	0.9259	1.0155	1.3836	1.2982	3.4516	1.0489	3.4082	0.713	1.9092	1.1268	2.2976	4.0485	1.4008	1.8531	0.6909	2.4882	0.5329	1.3425	0.4038	1.2102	0.5073	0.8571	0.4323	1.2242
2515	1-palmitoyl-2-oleoyl-GPG (16:0/18:1)	Lipid	Phosphatidylglycerol (PG)	52448	LC/MS Pos Late	100000641	3206	766.559	5283509				0.2047	2.6333	0.5329	1.8889	1.2849	0.6026	2.428	0.5082	1.7553	2.2561	1.8012	6.8399	0.2422	0.4912	1.0254	1.0664	0.7979	2.3087	1.0936	2.7367	0.6512	2.8094	1.095	2.3045	2.1784	0.9129	1.2496	0.7596	1.7186	0.2665	1	0.5106	1.4696	0.5582	0.8891	0.3872	0.6584
2495	1-palmitoyl-2-oleoyl-GPS (16:0/18:1)	Lipid	Phosphatidylserine (PS)	19261	LC/MS Pos Late	1531	2660	762.528	5283499	40290-44-6	C13880	HMDB12357	0.7975	1.9885	0.6903	1.5849	1.4762	0.6647	1.3759	0.5662	1.5297	1.4148	3.009	5.3251	0.4521	0.9837	0.978	1.513	1.2619	3.7438	0.9401	2.8148	0.5887	1.9891	1.0076	1.9123	3.1004	1.1915	1.3295	0.6624	1.5987	0.4825	1.2046	0.5436	0.9176	0.5285	0.7235	0.437	0.9343
2277	1-palmitoyl-2-stearoyl-GPC (16:0/18:0)	Lipid	Phosphatidylcholine (PC)	52616	LC/MS Pos Late	100008921	2750	762.601		59403-51-9		HMDB07970	0.8088	2.3502	0.8042	1.8093	1.6187	0.4681	2.0601	0.4045	1.1819	1.7456	4.4161	8.8165	0.3069	0.8868	0.9405	1.4044	1.5065	3.6872	0.8531	3.9055	0.5266	1.8314	1.0907	2.5361	4.2544	1.7154	1.9321	0.6404	2.8751	0.59	1.4788	0.3732	1.1814	0.5113	0.8043	0.4785	1.3406
2596	1-palmitoyl-GPC (16:0)	Lipid	Lysophospholipid	33955	LC/MS Pos Late	100001263	1525	496.34	86554	17364-16-8		HMDB10382	0.7981	0.8381	0.7268	0.7928	1.0181	0.7858	0.9283	0.7947	0.981	1.2735	0.8108	0.7287	0.9688	0.7776	1.3312	0.9047	0.9551	0.923	0.691	0.6441	0.9792	0.7469	1.079	0.8177	0.8224	0.8691	0.818	1.1811	1.4329	0.8796	1.1465	1.015	1.0061	0.808	1.32	1.0727	0.8864
2658	1-palmitoyl-GPE (16:0)	Lipid	Lysophospholipid	35631	LC/MS Pos Late	100001567	1544	454.293	9547069	53862-35-4		HMDB11503	0.7023	0.6535	0.5328	0.9324	0.9296	0.8359	1.2577	0.8404	1.3179	1.9365	1.1402	0.767	0.8052	0.6071	0.7913	0.9397	0.7682	1.3258	0.6873	0.7024	1.2253	0.7184	1.0043	0.6234	0.8091	0.8887	0.7488	1.3923	1.7995	0.8402	1.6142	1.2454	1.0833	0.8239	1.174	0.742	0.7835
2329	1-stearoyl-2-arachidonoyl-GPC (18:0/20:4)	Lipid	Phosphatidylcholine (PC)	42450	LC/MS Pos Late	100001869	2400	810.601	16219824	35418-59-8		HMDB08048	0.4036	2.1558	1.0317	1.6834	1.7164	0.4723	2.2026	0.3649	1.1223	1.7928	3.3952	4.8552	0.3476	0.9839	1.3417	1.6698	0.5933	2.5183	0.954	2.9514	0.6561	1.6196	1.1862	2.1986	3.6013	0.7725	1.9088	1.466	3.1025	0.2912	1.6374	0.518	1.495	0.6294	0.8648	0.3354	1.5817
2434	1-stearoyl-2-arachidonoyl-GPE (18:0/20:4)	Lipid	Phosphatidylethanolamine (PE)	52447	LC/MS Pos Late	100008977	2475	768.554	5289133			HMDB09003	0.6246	2.2183	0.8229	1.7714	1.5699	0.5074	2.0094	0.4254	1.2637	1.8339	4.1574	8.3585	0.3581	0.9675	0.9143	1.4196	1.1648	3.9243	1.0021	3.2834	0.608	1.8234	1.083	2.6002	4.4915	1.3943	1.8821	0.7128	2.5109	0.5632	1.4002	0.4289	1.205	0.5029	0.8051	0.4335	1.2977
2552	1-stearoyl-2-arachidonoyl-GPI (18:0/20:4)	Lipid	Phosphatidylinositol (PI)	52449	LC/MS Pos Late	100000616	3000	904.591		383907-33-3		HMDB09815	0.27	1.7006	0.4617	1.1814	1.1346	0.3295	1.1594	0.2441	1.0654	1.2772	3.5473	7.6438	0.0976	0.8148	0.6019	0.7438	0.9542	5.0208	0.5001	3.7985	0.0976	1.2607	0.5766	2.1029	4.9206	1.0619	1.7311	1.5941	1.8115	0.1896	1.2943	0.3014	0.5962	0.4685	0.3954	0.0976	1.1256
2335	1-stearoyl-2-docosahexaenoyl-GPC (18:0/22:6)	Lipid	Phosphatidylcholine (PC)	52611	LC/MS Pos Late	100008916	2300	834.601		59403-52-0			0.4373	2.215	0.9638	1.9031	1.9553	0.5127	2.6258	0.3975	1.332	2.513	4.1019	5.944	0.3352	0.9468	1.5007	1.8485	0.6385	3.4787	1.1024	3.0913	0.6099	1.6004	1.2508	2.524	3.9691	0.7666	2.0632	0.9682	3.5027	0.3103	1.9143	0.537	1.5208	0.6143	0.9785	0.3545	2.0122
2318	1-stearoyl-2-oleoyl-GPC (18:0/18:1)	Lipid	Phosphatidylcholine (PC)	52438	LC/MS Pos Late	100008904	2644	788.616		56421-10-4		HMDB08038	0.6403	2.3263	0.9355	1.8904	1.8008	0.4862	2.1173	0.4004	1.1238	1.7813	4.4545	8.1457	0.3544	0.972	0.9966	1.8264	0.9484	4.3634	1.0161	4.4681	0.6652	2.0762	1.0357	2.5209	4.7772	1.0775	2.2427	0.6889	3.3135	0.4604	1.7179	0.4113	1.1889	0.5564	0.8201	0.4	1.7571
2421	1-stearoyl-2-oleoyl-GPE (18:0/18:1)	Lipid	Phosphatidylethanolamine (PE)	42448	LC/MS Pos Late	100001856	2950	746.569				HMDB08993	0.8088	1.7695	0.6316	1.323	1.1189	0.4377	1.4816	0.4616	1.2163	1.3302	3.2927	8.6815	0.3115	0.8049	0.8974	1.0151	1.8386	3.7742	0.8541	2.9495	0.5321	1.4914	0.8651	1.781	3.8474	1.9282	1.4433	0.623	1.8888	0.6851	1.0125	0.361	0.9097	0.3812	0.8558	0.5363	0.9134
2501	1-stearoyl-2-oleoyl-GPS (18:0/18:1)	Lipid	Phosphatidylserine (PS)	19265	LC/MS Pos Late	100000639	3000	790.559	9547087			HMDB10163	1.0571	1.7688	1.0085	1.3065	1.3052	0.7864	1.107	0.6147	1.5686	1.459	2.477	5.0247	0.5889	1.2397	1.1286	1.6112	1.9403	3.7251	1.3309	2.4944	0.7348	1.8008	0.8919	1.539	2.3001	1.6724	1.2037	0.6238	1.5951	0.8744	1.0457	0.6228	0.9099	0.5342	0.8356	0.7059	0.8607
2607	1-stearoyl-GPC (18:0)	Lipid	Lysophospholipid	33961	LC/MS Pos Late	100001271	1606	524.371	497299	19420-57-6		HMDB10384	0.8368	0.9779	0.8431	0.8757	1.2771	0.8806	0.994	0.903	1.2056	1.3832	0.9494	0.8688	0.8676	0.937	1.4069	1.0223	0.856	0.9702	0.6981	0.6053	0.8561	0.6918	1.1989	0.8914	0.9971	0.8138	0.9417	1.2203	1.7064	0.8693	1.2368	1.0394	1.0875	0.8928	1.3838	1.0115	0.9215
2665	1-stearoyl-GPE (18:0)	Lipid	Lysophospholipid	42398	LC/MS Pos Late	100001461	1626	482.324	9547068	69747-55-3		HMDB11130	0.6979	0.9335	0.7115	1.1287	1.2467	0.8021	1.1278	0.7252	1.2115	1.7773	1.125	0.8969	0.7757	0.905	0.6834	1.0159	0.5283	1.0677	0.6821	0.9909	1.354	0.7866	0.9463	1.0708	0.9157	0.6051	0.8243	1.157	1.6671	0.7211	1.4527	1.0043	0.9909	0.8898	0.9998	0.5992	0.8354
2707	1-stearoyl-GPG (18:0)	Lipid	Lysophospholipid	34437	LC/MS Neg	100001462	5816	511.304					0.405	1.6254	0.5764	1.3824	1.2909	1.3321	2.3045	0.562	1.4712	1.8125	0.2538	1.3005	0.5136	0.2538	1.2369	0.6086	0.4411	1.229	0.8813	1.1029	1.4755	1.7051	1.5763	1.368	0.8933	0.6339	0.853	2.1424	1.449	0.3306	1.0395	0.8492	1.4726	0.9282	1.0027	0.6616	0.3367
2717	1-stearoyl-GPI (18:0)	Lipid	Lysophospholipid	19324	LC/MS Neg	100000656	5794	599.32		796963-93-4		HMDB61696	0.8639	1.3948	0.8436	1.2007	1.2888	0.8254	1.3986	0.4592	0.9966	1.0034	1.1057	1.2655	0.422	0.7762	0.9437	1.1473	0.5685	1.237	0.7144	1.9318	1.0344	1.899	1.3325	1.428	1.3779	0.4569	1.3788	1.1193	2.2461	0.3806	1.1562	0.5299	0.9878	0.7666	0.8867	0.3222	1.2352
4256	2'-deoxycytidine	Nucleotide	Pyrimidine Metabolism, Cytidine containing	15949	LC/MS Pos Early	100000125	2193	228.098	13711	951-77-9	C00881	HMDB00014	0.579	0.3784	0.7311	0.6928	0.6272	1.0511	0.9444	0.7226	0.588	0.5608	0.5661	0.4989	1.349	0.3258	0.8398	1.2981	1.2328	0.4313	0.836	1.6579	3.5304	1.573	0.5716	0.5632	0.6093	0.6901	0.6166	1.3597	1.2621	1.386	1.0774	0.8699	0.5031	1.6346	1.1829	1.012	1.087
4258	2'-O-methylcytidine	Nucleotide	Pyrimidine Metabolism, Cytidine containing	57554	LC/MS Pos Early	100010895	2411	258.108	150971	2140-72-9			0.5178	0.507	0.3919	0.6587	0.4131	0.3919	1.0495	0.3919	0.3919	0.3919	0.3919	0.5962	0.3919	0.3919	0.3919	1.2916	0.3919	0.6925	0.3919	1.9118	4.9823	0.3919	0.7119	0.6612	0.4883	0.3919	0.3919	0.3919	2.0467	0.3919	0.917	0.3919	0.5892	0.3919	0.3919	0.3919	0.3919
4765	2,3-dihydroxyisovalerate	Xenobiotics	Food Component/Plant	38276	LC/MS Polar	100002417	1050	133.051	677	1756-18-9	C04039	HMDB12141	0.4954	0.4954	0.4954	0.4954	0.4954	0.4954	0.4954	0.4954	0.4954	0.4954	0.4954	0.4954	0.4954	0.4954	0.4954	0.4954	0.4954	0.4954	0.4954	0.4954	0.9985	0.4954	0.4954	0.4954	0.4954	0.4954	0.4954	0.4954	0.4954	0.4954	0.4954	0.4954	0.4954	0.4954	0.4954	0.4954	0.4954
1229	2,3-diphosphoglycerate	Carbohydrate	Glycolysis, Gluconeogenesis, and Pyruvate Metabolism	15664	LC/MS Neg	1227	555	264.952	186004	102783-53-9	C01159	HMDB01294	2.6678	1.0078	0.8387	1.2296	1.8105	1.1981	0.4182	0.8099	1.3129	0.0183	1.8399	0.0183	0.7537	1.7825	1.94	1.0744	0.5196	1.0949	1.0753	0.7519	0.5601	0.5346	0.9972	1.1976	1.4632	0.5281	2.1086	0.7881	1.0491	0.7514	1.4618	1.7224	1.1298	0.8283	1.3933	1.4564	1.0799
122	2-aminoadipate	Amino Acid	Lysine Metabolism	6146	LC/MS Polar	381	3500	160.061	469	542-32-5;1118-90-7	C00956	HMDB00510	0.3596	0.4106	0.3596	1.1954	0.3596	0.3596	0.8685	0.3596	0.6652	0.5557	0.8262	0.4513	0.3596	0.3596	0.3596	0.3596	0.3596	0.9043	0.3596	0.3596	0.4978	0.3596	1.3258	1.2983	1.0638	0.5328	1.2614	1.0634	2.1789	0.6587	1.4722	0.8835	1.1614	0.6208	1.3754	0.708	0.8412
580	2-hydroxybutyrate/2-hydroxyisobutyrate	Amino Acid	Glutathione Metabolism	52281	LC/MS Polar	100008928	1258	103.04					0.291	0.291	1.2268	1.4925	0.8502	1.2095	0.8853	1.0222	0.8577	1.3873	1.4789	0.7466	1.1461	0.291	1.306	0.291	2.4898	0.9688	0.291	1.7896	1.9439	0.9011	0.672	1.1548	0.5253	0.9249	0.643	1.1799	1.7249	1.172	1.0136	0.6556	0.8737	1.275	0.8773	1.305	0.848
1659	2-hydroxyglutarate	Lipid	Fatty Acid, Dicarboxylate	52294	LC/MS Pos Early	100002070	958	166.071	43	40951-21-1	C02630	HMDB0059655	0.841	0.8056	0.55	1.0781	0.8734	0.8319	0.9318	0.5712	0.9256	0.8862	0.9708	0.7519	0.7931	0.6017	0.9031	0.9317	0.9669	1.292	0.7284	1.2208	1.3424	1.2782	0.9876	0.8969	0.891	0.907	0.7586	1.2224	1.0553	0.9212	0.9358	0.713	1.0215	0.8423	1.2271	0.7279	0.7489
1459	2-methylcitrate/homocitrate	Energy	TCA Cycle	52282	LC/MS Neg	100008929	575	205.035					0.5475	0.7542	0.4415	1.198	0.8096	0.6739	0.8362	0.7021	0.6482	0.4415	1.032	0.8332	0.4492	0.4415	0.7469	0.7504	0.8143	0.4415	0.7445	0.641	0.8598	0.997	0.831	1.197	1.0561	0.5307	1.0738	1.0696	0.633	0.9663	1.0189	0.5376	1.079	0.7508	1.3434	0.4415	0.9757
4345	2-O-methylascorbic acid	Cofactors and Vitamins	Ascorbate and Aldarate Metabolism	63990	LC/MS Polar	100003258	1512	189.041	99779	17860-87-6			0.7267	0.5167	1.0802	0.6773	0.9177	1.0369	1.488	0.938	0.7413	0.7052	0.4706	0.7994	1.2779	0.3878	1.7065	1.3655	1.2211	0.554	0.8674	1.0783	2.7452	1.1643	0.6961	0.5758	0.5762	1.124	0.6079	1.8347	1.8434	1.1983	1.2305	0.7589	0.7118	1.4903	1.2614	1.549	1.1421
2030	2R,3R-dihydroxybutyrate	Lipid	Fatty Acid, Dihydroxy	63109	LC/MS Polar	100002367	1543	119.035	13120901	759-06-8		HMDB00498	0.4061	0.5425	0.7219	0.4764	0.9823	0.9181	1.3257	0.666	0.4061	0.4061	0.5893	0.5516	1.7579	0.4061	1.4786	1.3545	0.4061	0.4061	0.7187	0.8885	2.8901	1.3366	0.7524	0.6695	0.4061	0.6973	0.6098	1.2549	1.9752	1.0135	0.7957	0.5613	0.4061	1.6655	1.7347	1.3076	1.0689
180	3-(4-hydroxyphenyl)lactate (HPLA)	Amino Acid	Tyrosine Metabolism	32197	LC/MS Neg	240	1379	181.051	9378	6482-98-0	C03672	HMDB00755	0.8247	0.6537	0.9456	0.9768	0.7048	1.0183	1.1103	0.7145	1.0215	0.5699	0.583	0.7946	1.0983	0.9691	0.898	0.9816	1.4289	0.7674	0.7318	1.1261	1.9969	0.822	0.5425	0.5888	0.5425	0.9128	0.896	1.6846	1.6257	1.0133	1.08	0.8622	0.6982	1.1941	1.0199	0.9547	0.9751
403	3-hydroxy-2-ethylpropionate	Amino Acid	Leucine, Isoleucine and Valine Metabolism	32397	LC/MS Polar	100001170	1443.3	117.056	188979	4374-62-3		HMDB00396	0.7341	0.3822	0.3822	0.3822	1.3137	0.9457	1.3926	0.3822	0.3822	1.713	0.8855	1.7233	1.2525	0.3822	0.3822	0.3822	0.3822	0.3822	1.7619	1.6609	2.0304	0.3822	0.8699	1.1563	0.3822	0.7094	0.6975	1.3704	1.9857	0.794	1.2973	0.8267	0.6783	1.113	1.1779	0.9416	0.7916
3171	3-hydroxy-3-methylglutarate	Lipid	Mevalonate Metabolism	531	LC/MS Polar	112	2850	161.046	1662	503-49-1	C03761	HMDB00355	0.5192	0.6595	0.3855	1.5721	0.7522	0.9354	0.6852	0.8242	0.6764	1.3511	0.5891	0.5672	0.773	0.5578	1.524	0.8515	0.4373	1.513	1.4779	1.016	2.0007	1.3229	0.709	1.295	0.6051	0.6346	0.6519	0.7989	1.1574	0.8534	0.7943	0.8461	0.5771	0.8791	0.8768	1.475	0.5722
1934	3-hydroxybutyrate (BHBA)	Lipid	Ketone Bodies	542	LC/MS Polar	254	1480	103.04	441	625-72-9	C01089	HMDB00357	0.9556	1.2204	2.5175	0.9593	0.9448	0.7268	1.2075	1.6733	0.928	1.3578	0.5562	0.6829	1.2259	0.7758	2.5129	0.2629	2.5832	1.0816	0.8072	1.4253	0.2629	0.2629	0.6538	0.866	0.2629	1.3884	0.4422	1.129	1.0677	1.7211	1.1594	1.5788	0.658	0.7406	1.8456	1.0698	0.5819
4461	3-hydroxyhippurate	Xenobiotics	Benzoate Metabolism	39600	LC/MS Neg	100002122	1687	194.046	450268	1637-75-8		HMDB06116	0.4661	0.4661	1	0.4661	0.4661	0.7728	1.0388	0.687	0.4661	0.4661	0.4661	0.4661	1.0021	0.4661	1.3142	0.8701	0.9674	0.4661	0.5259	0.4661	1.8929	0.4661	0.4661	0.4661	0.4661	0.9076	0.4661	1.5296	0.4661	0.6422	1.0657	0.4661	0.4661	1.0564	1.1162	1.1947	1.1103
426	3-hydroxyisobutyrate	Amino Acid	Leucine, Isoleucine and Valine Metabolism	1549	LC/MS Polar	111	1619	103.04	87	2068-83-9	C06001	HMDB00336	0.6234	0.5029	0.6571	0.8785	0.9736	1.0589	0.834	0.6752	0.2584	0.5481	0.4291	0.5251	1.3725	0.3444	1.0837	1.5145	0.7634	0.5332	1.8125	1.9662	4.765	1.3277	0.4066	0.9064	0.6213	1.0531	0.5397	1.6587	1.2327	1.0899	1.6077	0.9097	0.4333	1.3221	0.7447	1.054	0.7171
421	3-methyl-2-oxobutyrate	Amino Acid	Leucine, Isoleucine and Valine Metabolism	44526	LC/MS Polar	100000936	911	115.04	49	3715-29-5	C00141	HMDB00019	0.5886	0.4566	0.8983	0.6998	0.7306	0.9719	1.2015	0.7792	0.5886	0.5593	0.5461	0.7905	1.3047	0.32	0.9916	1.2228	1.0997	0.6047	1.0946	1.5228	3.626	1.4835	0.6062	0.654	0.5434	0.6906	0.547	1.3748	1.2532	1.3947	1.0628	0.6816	0.5427	1.5168	0.8929	1.2889	0.8229
392	3-methyl-2-oxovalerate	Amino Acid	Leucine, Isoleucine and Valine Metabolism	15676	LC/MS Neg	100000036	2064.2	129.056	47	1460-34-0;51829-07-3	C00671	HMDB03736	0.6057	0.423	0.9145	0.6555	0.6432	0.9196	1.1052	0.7049	0.5503	0.6379	0.475	0.6325	1.334	0.3424	1.018	1.1615	1.0102	0.5595	0.969	1.2201	3.5232	1.2381	0.6154	0.6104	0.4826	0.8451	0.5956	1.4048	1.4043	1.3303	1.0776	0.7555	0.6007	1.5523	1.0108	1.5002	0.8849
365	3-methylglutaconate	Amino Acid	Leucine, Isoleucine and Valine Metabolism	57747	LC/MS Polar	100002458	2700	99.0452	1551553	5746-90-7		HMDB00522	0.6711	0.6371	0.587	0.7662	0.867	0.7998	1.2203	0.7785	0.6823	0.7331	0.5992	0.6588	0.884	0.4192	1.016	0.8558	0.4165	0.5774	0.8106	1.0586	1.3929	1.0108	0.6773	0.7352	0.6064	0.7345	0.7687	1.3542	1.6628	0.6831	1.2899	0.764	0.6522	1.05	1.2555	0.9476	0.7232
1235	3-phosphoglycerate	Carbohydrate	Glycolysis, Gluconeogenesis, and Pyruvate Metabolism	1414	LC/MS Neg	132	583	184.986	724	80731-10-8	C00597	HMDB00807	1.1603	0.707	0.6558	0.9443	1.0884	1.0246	0.5513	0.8605	1.0563	0.5082	1.0988	0.302	0.9925	0.8931	0.9466	1.1856	1.1231	0.9026	0.9683	0.9638	1.3176	1.0303	0.7142	0.7567	0.6504	0.7256	0.9887	0.9305	1.0779	0.9533	1.2227	1.1768	0.867	0.9287	1.1166	1.3869	0.9013
479	3-sulfo-L-alanine	Amino Acid	Methionine, Cysteine, SAM and Taurine Metabolism	47089	LC/MS Polar	382	2890	167.997	72886	498-40-8	C00506	HMDB02757	0.7117	0.6007	0.3148	1.6011	1.3682	1.1379	0.8267	0.9662	0.9291	1.5015	1.3616	0.7719	0.9663	0.668	1.2139	1.2947	0.3148	2.1925	1.3953	0.5834	1.362	1.0924	0.5964	0.891	0.8067	0.7774	0.8331	0.5233	2.5073	0.8224	1.2786	0.8461	0.6372	0.8241	0.878	1.234	0.771
4232	3-ureidopropionate	Nucleotide	Pyrimidine Metabolism, Uracil containing	3155	LC/MS Pos Early	1053	875	133.061	111	462-88-4	C02642	HMDB00026	0.3223	0.414	0.3997	0.6609	0.2263	0.9093	0.5157	0.4606	0.2263	0.7324	0.2263	0.7388	1.4207	0.2263	1.0742	0.8256	0.9377	0.4205	0.6477	1.6904	7.3397	1.6918	0.7086	0.7943	0.3365	0.737	0.4057	1.3739	0.947	0.864	0.7022	0.7698	0.2263	1.6136	0.6892	1.7504	0.3334
558	4-acetamidobutanoate	Amino Acid	Polyamine Metabolism	1558	LC/MS Pos Early	1113	1350	146.081	18189	3025-96-5	C02946	HMDB03681	1.0049	0.4548	0.7222	1.553	0.7622	0.449	1.3474	0.541	0.7812	0.3796	0.6999	0.6763	0.8193	0.6782	0.9325	1.1659	1.8002	0.2164	0.5412	0.3965	2.559	0.471	0.7391	0.5459	0.7211	0.9583	0.6347	1.0338	1.8943	1.0528	1.1251	0.6278	0.94	0.8787	1.2001	1.715	0.8568
4516	4-ethylphenyl sulfate	Xenobiotics	Benzoate Metabolism	36099	LC/MS Neg	100001756	3580	201.023	20822574	123-07-9	C13637	HMDB62551	0.7179	0.4875	1	0.5448	0.9195	0.7905	1.3193	0.7742	0.7599	0.6214	0.5733	0.5897	1.1627	0.4754	1.6701	1.256	1.2045	0.504	0.7446	1.0495	2.111	1.3826	0.8029	0.597	0.6397	0.9797	0.6628	1.8484	1.745	1.1285	1.3285	0.7758	0.7284	1.2281	1.358	1.5479	1.1538
561	4-guanidinobutanoate	Amino Acid	Guanidino and Acetamido Metabolism	15681	LC/MS Pos Early	100000096	2320	146.092	500	463-003;463-00-3	C01035	HMDB03464	0.682	0.5928	0.848	0.785	0.7149	0.9607	0.9365	0.8208	0.6887	1.4051	0.5522	0.6411	1.1644	0.4479	1.7361	0.838	1.1393	0.8493	0.7679	1.0793	2.1145	1.235	0.7411	0.7322	0.6763	1.5372	0.6897	1.2216	2.4331	1.2188	0.9343	0.8789	0.6887	1.2185	1.3409	2.5175	1.0256
589	4-hydroxy-nonenal-glutathione	Amino Acid	Glutathione Metabolism	48504	LC/MS Neg	100006240	3387.5	462.192		99927-70-5			0.4121	1.1381	0.7314	0.8943	1.3362	0.465	0.4121	0.7072	0.6703	1.3813	1.1356	0.6317	0.5288	1.2975	0.4121	1.1424	0.4121	2.0597	0.819	1.1574	0.4121	0.4121	0.9848	1.0405	1.2105	0.4121	1.1442	0.9539	0.4121	0.4121	0.9265	0.4121	0.7208	0.4121	1.1098	0.8704	0.7275
51	4-hydroxyglutamate	Amino Acid	Glutamate Metabolism	40499	LC/MS Pos Early	100002544	1141	164.055	439902	2485-33-8	C03079	HMDB01344	0.871	1.0885	0.7212	0.9507	0.8968	0.7368	1.0005	0.5905	0.9461	1.7511	0.7209	0.8096	0.9018	0.7239	1.5959	0.991	1.0727	1.0026	0.7356	1.0486	1.3148	1.0971	0.9995	0.8941	0.6355	1.2684	0.7671	1.3769	1.8117	0.9732	1.1203	0.784	0.9566	0.9487	1.1526	1.428	0.5571
174	4-hydroxyphenylpyruvate	Amino Acid	Tyrosine Metabolism	1669	LC/MS Neg	1141	1690	179.035	979	156-39-8	C01179	HMDB00707	0.3549	0.551	0.9341	0.6713	0.3549	0.6359	0.885	1.2422	0.3549	0.9828	0.3549	0.6945	1.0252	0.3549	1	0.3549	1.1738	0.3549	0.3549	0.3549	1.8623	0.3549	0.3549	0.3549	0.7784	2.4159	0.6903	0.3549	2.0932	1.3858	0.8083	0.475	0.6653	1.2476	1.0303	1.5623	1.0364
96	4-imidazoleacetate	Amino Acid	Histidine Metabolism	32349	LC/MS Pos Early	100001207	2055	127.05	96215	645-65-8	C02835	HMDB02024	0.6316	0.4905	1.1006	0.7054	0.8113	0.7371	0.7656	0.6313	1.0944	5.0726	0.9148	0.5329	0.792	0.7281	4.2905	1.0702	0.9989	2.0253	2.0683	0.7129	1.6242	2.1806	0.6849	0.6729	0.6259	2.5413	0.599	1.0031	5.9906	0.9356	0.8931	0.9377	0.915	0.9927	1.4306	4.8362	1.7841
341	4-methyl-2-oxopentanoate	Amino Acid	Leucine, Isoleucine and Valine Metabolism	22116	LC/MS Neg	100000551	2170	129.056	70	816-66-0	C00233	HMDB00695	0.5729	0.4193	0.7721	0.8286	0.6661	0.9497	1.0828	0.7424	0.5975	0.6143	0.487	0.6097	1.3209	0.3651	1.0387	1.1478	1.0766	0.5075	1.0063	1.1326	3.0869	1.0882	0.6119	0.5916	0.502	0.8198	0.6432	1.3986	1.3533	1.2833	1.0584	0.7838	0.6066	1.4999	1.041	1.4712	0.9251
4416	5-(2-Hydroxyethyl)-4-methylthiazole	Cofactors and Vitamins	Thiamine Metabolism	27673	LC/MS Pos Early	100000098	2310	144.048	1136	137-00-8	C04294		1.2194	0.6519	0.6274	0.9503	0.6467	1.4215	1.3316	0.9566	0.8199	0.3406	0.4794	0.6853	1.8215	0.7643	1.4174	0.9647	1.4786	0.8718	0.587	0.4607	2.477	1.0803	0.8882	0.6927	0.6846	0.7157	0.8215	1.5007	1.0455	1.8209	0.8617	0.9283	0.7114	2.2383	1.1875	1.9443	1.1668
119	5-(galactosylhydroxy)-L-lysine	Amino Acid	Lysine Metabolism	43582	LC/MS Pos Early	100002462	2755	325.161	123986	32448-36-5			1.0987	0.864	0.4773	1.0832	1.1461	0.6245	0.6322	0.6389	0.8241	1.2524	1.1029	0.8553	0.4922	0.9466	0.9783	1.4457	0.4479	1.3596	0.6588	1.6488	1.5978	1.0764	0.9947	1.0308	1.1402	0.6967	1.1189	0.4289	1.9439	0.6091	1.3073	0.3769	0.9311	0.8792	1.4329	0.9124	0.6603
135	5-aminovalerate	Amino Acid	Lysine Metabolism	18319	LC/MS Pos Early	100000454	2220	118.086	138	660-88-8	C00431	HMDB03355	0.7552	0.7826	0.7234	0.7152	0.7826	0.9045	0.6774	0.8693	0.8652	1.7565	0.9229	0.5688	0.8445	0.6927	1.5079	0.7815	0.5636	1.1929	0.7777	1.1611	0.9188	1.914	0.7448	0.6338	0.8912	1.2435	1.0341	1.2429	1.4084	1.1572	1.1389	1.0056	0.7965	0.8219	1.2694	1.5531	0.2036
554	5-methylthioadenosine (MTA)	Amino Acid	Polyamine Metabolism	1419	LC/MS Pos Early	212	2752	298.097	439176	2457-80-9	C00170	HMDB01173	1.1217	1.1	0.5738	1.1289	1.002	0.8339	0.9204	0.6735	1.0839	1.455	0.9584	0.9303	0.8111	1.0007	1.3795	1.3213	1.0237	1.0707	0.7044	0.7927	1.3004	0.8615	1.1761	1.2329	0.9339	0.8323	0.6805	0.9161	2.4394	0.9724	1.0453	0.7898	0.8645	0.935	1	1.9461	0.6158
577	5-oxoproline	Amino Acid	Glutathione Metabolism	1494	LC/MS Neg	1021	738.5	128.035	7405	98-79-3	C01879	HMDB00267	0.3597	0.4705	0.5063	0.6999	0.4318	0.9242	1.0283	0.791	0.5556	0.7117	0.3541	0.6483	1.1893	0.2636	1.2889	0.7275	1.1094	0.3974	0.8801	1.1108	3.4131	1.6009	0.6696	0.6826	0.3959	0.8562	0.4633	1.309	1.0293	1.2535	0.7506	0.8113	0.6815	1.332	1.1345	1.5622	0.6743
3236	7-hydroxycholesterol (alpha or beta)	Lipid	Sterol	47890	LC/MS Pos Late	100005999	1930	367.336	107722			HMDB06119	0.9065	1.0268	0.93	1.2603	1.1381	0.8981	0.87	0.671	0.9589	1.2347	0.7165	0.8899	1.0325	0.9894	1.3323	1.2863	0.9667	1.8913	0.4064	1.0167	1.7321	0.3625	0.8303	1.2426	0.8424	0.8073	0.7744	0.8946	1.9574	0.6847	0.8162	0.7899	0.7272	1.1052	1.2634	0.8875	0.7906
4180	7-methylguanine	Nucleotide	Purine Metabolism, Guanine containing	35114	LC/MS Pos Early	100001456	2175	166.072	11361	578-76-7	C02242	HMDB00897	0.2684	0.2684	0.2684	0.2684	0.2684	0.5253	0.963	0.4784	0.2684	0.2684	0.2684	0.3935	0.8773	0.2684	0.2684	0.7892	0.2684	0.2684	0.2684	1.4934	5.8006	0.8543	0.6001	0.4003	0.5415	0.2684	0.2684	0.3597	1.0038	0.5362	0.2684	0.2684	0.3818	1.1487	0.4195	0.2684	0.7908
1469	acetyl-CoA	Lipid	Fatty Acid Metabolism	43840	LC/MS Neg	1830	1691	403.556	444493	102029-73-2	C00024	HMDB01206	0.7542	0.5183	0.9719	0.9755	0.8131	0.9935	1.0229	0.7774	0.8001	2.1907	0.8201	0.4386	1.0067	0.2585	1.171	0.9142	0.9008	0.5473	0.932	0.7325	1.3956	1.0742	0.7636	0.6205	0.68	1.0724	0.8628	1.341	2.9518	1.5443	1.1368	0.9603	0.9381	1.1489	1.2183	1.4706	0.7861
1836	acetylcarnitine (C2)	Lipid	Fatty Acid Metabolism (Acyl Carnitine, Short Chain)	32198	LC/MS Pos Early	100000802	2282	204.123	1	5080-50-2	C02571	HMDB00201	0.8658	0.9086	0.6212	0.8007	0.8346	0.7602	0.9699	0.8366	1.026	1.2932	0.8151	0.8316	0.9484	0.8287	0.9204	0.96	1.2044	0.637	0.6449	0.78	1.0179	1.1229	1.0871	0.8982	0.6983	1.1098	0.7122	1.3584	1.6879	0.9668	1.0441	0.921	1.0191	0.9981	1.3565	0.8063	0.9824
1439	aconitate [cis or trans]	Energy	TCA Cycle	46173	LC/MS Neg	100001359	580	173.009					0.962	1.116	0.5437	0.4752	1.0001	0.8383	0.3873	0.7958	0.9173	0.6955	0.553	0.7761	0.9023	1.0814	0.9769	1.17	1.0268	1.1561	0.6325	1.5407	1.2821	1.2937	1.1556	1.1195	0.6569	0.8105	1.0849	0.9395	1.2988	0.489	1.1707	0.761	0.6057	0.9787	1.183	0.4751	0.6667
4141	adenine	Nucleotide	Purine Metabolism, Adenine containing	554	LC/MS Pos Early	880	2221	136.062	190	73-24-5	C00147	HMDB00034	1.2894	1.4576	0.7449	0.9966	0.7668	0.983	0.8216	0.9141	0.72	1.333	0.779	0.2855	0.8843	0.705	1.1787	0.6586	0.7887	1.2288	0.6383	0.7329	0.2855	0.706	1.3974	1.3193	0.9172	1.5072	0.8969	1.1512	2.0046	1.3849	0.9521	0.8456	0.8447	1.0492	1.3052	1.1321	0.6526
4140	adenosine	Nucleotide	Purine Metabolism, Adenine containing	555	LC/MS Pos Early	798	2169	268.104	60961	58-61-7	C00212	HMDB00050	0.5253	0.3714	0.5423	0.6149	0.4726	1.07	0.5979	0.7612	0.9053	5.3862	1.0212	0.4592	1.0649	0.5025	1.3092	0.7541	1.1391	0.8523	0.8663	0.5243	2.562	0.8565	0.3717	0.473	0.3111	1.8641	0.5389	0.6923	9.2275	1.8682	1.4155	1.6727	0.593	1.0255	0.9788	1.6673	0.9121
4136	adenosine 3',5'-cyclic monophosphate (cAMP)	Nucleotide	Purine Metabolism, Adenine containing	2831	LC/MS Neg	207	1952.2	328.045	6076	60-92-4	C00575	HMDB00058	0.7645	0.8199	0.592	0.9363	0.8165	0.9964	0.7444	0.9949	0.9112	1.0908	0.816	0.8034	1.0523	0.876	1.0926	0.8466	1.0303	0.8884	0.8896	1.19	1.1981	1.1188	0.8014	0.8167	0.5366	0.8872	0.8694	1.1538	1.111	0.9951	1.0894	1.0167	0.926	1.0759	1.2073	1.0469	0.7666
4132	ADP	Nucleotide	Purine Metabolism, Adenine containing	3108	LC/MS Neg	208	680	426.022	6022	20398-34-9	C00008	HMDB01341	1.2087	1.2052	0.7106	1.0871	1.1936	0.8544	0.5789	0.913	1.3313	1	1.2018	0.41	0.8538	1.6588	0.7013	0.972	1.0585	1.508	0.8744	0.9925	1.1436	1.1707	1.0283	1.0444	0.8403	1.0201	1.1573	0.9035	1.097	0.9975	1.0331	1.0502	0.9871	0.854	1.194	0.4888	0.7975
4133	AMP	Nucleotide	Purine Metabolism, Adenine containing	32342	LC/MS Pos Early	209	1013	348.07	6083	149022-20-8	C00020	HMDB00045	0.839	1.0464	1.5956	0.9119	0.963	0.8083	0.9774	0.7412	0.9948	20.1346	0.7247	0.7218	0.9531	0.8831	1.9107	0.8976	0.7375	1.3036	0.8666	1.0491	2.7761	1.1716	0.8737	0.8972	0.6556	4.0008	0.5083	0.8954	28.9249	0.938	0.7263	1.3284	0.9066	0.988	1.0793	1.7699	0.8616
4131	ATP	Nucleotide	Purine Metabolism, Adenine containing	33449	LC/MS Neg	210	631	505.988	5957	34369-07-8;51963-61-2	C00002	HMDB00538	1.176	1.1497	0.6396	1.1047	1.2616	0.8414	0.5372	0.9389	1.4326	0.2101	1.358	0.4272	0.818	1.6036	0.4986	1.0062	1.0596	1.5803	0.928	1.048	0.9348	1.2293	0.9156	1.0812	0.9244	0.7493	1.2361	0.8147	0.2944	1.0083	1.0414	0.995	0.9464	0.8476	1.152	0.3242	0.7774
1661	adipate	Lipid	Fatty Acid, Dicarboxylate	21134	LC/MS Polar	100000863	3000	145.051	196	124-04-9	C06104	HMDB00448	0.291	0.3133	0.3877	1.5482	1.0966	1.4704	0.6976	1.2154	0.5478	0.592	0.787	0.7005	0.5826	0.4201	1.9037	0.4048	0.2514	1.0745	0.8328	1.5233	3.0153	1.604	0.557	1.4021	0.7578	0.2514	0.2514	1.0143	1.1519	1.1853	1.2546	0.9351	0.288	0.9491	1.7433	1.141	0.8882
4108	AICA ribonucleotide	Nucleotide	Purine Metabolism, (Hypo)Xanthine/Inosine containing	38325	LC/MS Pos Early	216	797	339.07	65110	3031-94-5	C04677	HMDB01517	0.3362	1.0701	0.3362	0.3362	0.3362	0.3362	0.3362	0.3362	0.3362	0.3362	0.3362	0.3362	0.3362	0.3362	25.5637	0.3362	0.3362	0.3362	0.3362	0.3362	0.3362	0.3362	1.2384	0.3362	0.3362	1.1926	0.3362	1.4196	0.3362	0.3362	0.3362	0.5409	0.3362	0.4306	0.3362	26.893	0.4736
29	alanine	Amino Acid	Alanine and Aspartate Metabolism	1126	LC/MS Pos Early	811	1700	90.055	5950	56-41-7	C00041	HMDB00161	0.8071	1.4903	0.6114	0.8418	6.9325	0.5694	0.7373	0.5289	0.5605	0.5468	0.4747	0.58	11.3678	0.5369	0.8943	1.1997	10.1051	0.7233	0.6966	7.3875	1.9467	0.8551	0.6401	3.0547	0.5914	0.7667	0.4964	12.5635	1.402	0.8086	12.0443	0.4695	0.5669	0.7843	0.7941	1.0896	0.5891
4127	allantoin	Nucleotide	Purine Metabolism, (Hypo)Xanthine/Inosine containing	1107	LC/MS Polar	1002	1672	157.037	204	97-59-6	C02350	HMDB00462	0.6066	0.431	0.8286	0.5958	0.8079	0.8514	1.1933	0.7793	0.6287	0.6154	0.4262	0.6734	1.1558	0.2964	1.4299	1.1229	1.0205	0.483	0.6357	0.9169	2.2317	0.9953	0.6868	0.4994	0.552	0.9752	0.5832	1.6366	1.6891	1.0494	1.0999	0.6768	0.7196	1.2715	1.1896	1.3384	1.0159
4364	alpha-CEHC sulfate	Cofactors and Vitamins	Tocopherol Metabolism	47666	LC/MS Neg	100005972	3090	357.101					0.3761	0.3712	0.6279	0.3712	0.3712	0.4935	0.8866	0.3712	0.3712	0.3712	0.3712	0.3712	1.0479	0.3712	1.5955	0.7985	0.6575	0.3712	0.3712	0.3712	1.7059	0.3712	0.3712	0.3712	0.3712	0.5096	0.3712	0.9252	1.2496	0.3712	0.7359	0.5153	0.4343	1.0559	0.3712	2.1955	0.7714
422	alpha-hydroxyisovalerate	Amino Acid	Leucine, Isoleucine and Valine Metabolism	46537	LC/MS Polar	100001300	1052	117.056	99823	600-37-3		HMDB00407	0.27	0.4445	0.776	0.8105	0.5253	0.9405	0.9417	0.7641	0.7982	0.8372	0.5702	0.6567	1.0496	0.3437	1.2432	1.1349	0.9658	0.6033	0.7283	1.3429	3.0289	1.3409	0.7431	0.636	0.5849	1.1365	0.6356	1.3219	1.3481	0.9731	0.906	0.6636	0.7099	1.2098	1.0374	1.1586	0.8981
1443	alpha-ketoglutarate	Energy	TCA Cycle	528	LC/MS Polar	93	2700	145.014	51	305-72-6;328-50-7;22202-68-2	C00026	HMDB00208	0.7901	1.2902	0.3957	1.1302	1.2042	0.9379	1.3304	0.7478	1.1788	0.3162	1.176	0.9684	0.8199	0.8517	0.6962	1.1939	0.5326	0.9371	1.0113	1.6527	1.1857	1.2448	1.2417	1.1032	0.6951	0.9857	0.8737	1.242	0.644	0.9717	1.1759	0.8237	1.0021	0.8789	1.1727	0.3463	0.9138
1275	arabitol/xylitol	Carbohydrate	Pentose Metabolism	48885	LC/MS Polar	100006430	1932.4	151.061					0.7519	0.6586	0.8561	0.7492	0.9225	0.9037	0.9666	0.9087	0.7154	4.2895	0.5891	0.7365	1.1866	0.5152	3.1736	1.1183	1.0023	1.1738	1.1198	1.0817	1.9905	1.2442	0.7293	0.5697	0.61	0.9599	0.6826	1.5276	2.0597	1.076	1.0639	0.8172	0.8407	1.1673	1.1158	3.1167	1
1281	arabonate/xylonate	Carbohydrate	Pentose Metabolism	48255	LC/MS Polar	100006115	2700	165.041					0.4698	0.6111	0.8658	0.968	0.8279	0.8441	1.4738	0.7359	0.8109	1.1356	0.5901	0.7638	1.4001	0.4272	1.5311	1.1463	0.8441	0.4135	1.1273	0.9948	2.0146	1.1156	0.5916	0.5784	0.5047	0.7195	0.5559	1.2543	1.5972	1.0811	0.9309	0.8506	0.7862	1.5176	1.1218	1.3732	0.9663
1569	arachidonate (20:4n6)	Lipid	Long Chain Polyunsaturated Fatty Acid (n3 and n6)	1110	LC/MS Neg	229	5535	303.233	444899	506-32-1	C00219	HMDB01043	0.5145	0.4511	0.4304	1.1516	0.5371	0.8228	0.7422	0.2336	0.3312	1.4732	1.6205	0.5978	0.4938	0.4657	1.1866	0.7252	0.2336	1.9481	0.6652	1.4304	1.1421	0.9176	0.6497	1.0025	0.9532	0.7085	1.5037	0.9623	2.8074	1.0701	1.5648	0.5442	0.6256	0.9965	0.9945	1.3076	0.9602
481	arginine	Amino Acid	Urea cycle; Arginine and Proline Metabolism	1638	LC/MS Pos Early	231	2825	175.119	232	1119-34-2	C00062	HMDB00517	0.6217	0.4518	0.8659	0.7365	0.696	0.9496	1.0842	0.8925	0.6401	0.797	0.4839	0.683	1.2599	0.3972	1.4279	1.0199	1.1072	0.4598	0.8029	0.8306	2.1698	0.9694	0.6765	0.6698	0.5952	0.8959	0.6457	1.3532	1.5567	1.2782	1.0605	0.8368	0.6949	1.4141	1.2339	1.6089	1.0448
40	asparagine	Amino Acid	Alanine and Aspartate Metabolism	512	LC/MS Pos Early	917	1225	133.061	6267	70-47-3	C00152	HMDB00168	0.6712	0.5604	0.8058	0.7495	0.7822	0.8531	1.0857	0.8295	0.7207	0.885	0.582	0.704	1.1512	0.507	1.3196	1.0611	1.0482	0.6846	0.7938	0.8062	2.1021	0.9273	0.702	0.6722	0.6667	0.8156	0.6562	1.2756	1.6116	1.1209	1.0337	0.8132	0.7091	1.3013	1.1367	1.565	0.9026
36	aspartate	Amino Acid	Alanine and Aspartate Metabolism	443	LC/MS Pos Early	234	1165	134.045	5960	56-84-8	C00049	HMDB00191	0.8563	0.8042	0.8413	1.0073	0.9755	0.9701	0.8731	1.0099	0.8631	1.1746	0.7722	0.7163	1.0544	0.8367	1.2747	1.0615	1.1279	1.1798	0.7659	0.7128	1.3069	0.8578	0.9039	0.9932	0.8422	0.8348	0.8893	1.0482	1.5303	1.1475	1.0421	0.9616	0.7114	1.2047	1.1471	1.5143	0.7266
1675	azelate (C9-DC)	Lipid	Fatty Acid, Dicarboxylate	18362	LC/MS Polar	2029	2520	187.098	2266	123-99-9	C08261	HMDB00784	1.1102	1.0454	0.6372	1.0091	1.3873	0.3379	0.6856	0.3379	0.9475	0.7324	0.9314	1.0044	0.6793	0.715	1.1715	0.3379	1.3396	1.1363	0.9106	0.7909	10.1016	0.3379	1.1001	0.6307	0.3379	1.4047	0.6717	0.5995	1.1516	0.9025	0.4943	0.3379	0.7837	0.4987	1.6693	0.3379	1.0558
4469	benzoate	Xenobiotics	Benzoate Metabolism	15778	LC/MS Neg	100000008	1750	121.029	243	65-85-0	C00180	HMDB01870	0.608	0.5461	2.0868	1.0083	0.7623	0.8246	0.7803	0.9585	0.8164	1.3094	2.1315	3.5963	0.885	2.4545	1.1217	0.9549	1.0675	0.7339	0.7136	1.129	1.859	1.0998	0.7311	0.6812	2.3734	0.768	0.6364	1.1605	0.9125	3.1029	3.1606	0.7216	0.7824	0.7879	1.1871	1.0349	0.7087
4233	beta-alanine	Nucleotide	Pyrimidine Metabolism, Uracil containing	55	LC/MS Pos Early	244	1905	90.055	239	56-41-7;107-95-9	C00099	HMDB00056	0.8722	0.7315	0.7257	0.8808	1.0333	0.917	0.7186	0.8758	0.8588	1.0461	0.8418	0.6683	1.2608	0.7689	1.3584	1.047	0.9526	1.0377	0.7554	1.3438	1.4239	1.3312	0.7911	0.9737	0.8314	0.7293	0.8953	1.1626	1.3893	1.0989	1.1057	1.0067	0.6194	1.0425	1.0478	1.1136	0.8139
57	beta-citrylglutamate	Amino Acid	Glutamate Metabolism	54923	LC/MS Neg	100003271	530	320.062	72715786	73590-26-8	C20775		0.8109	0.8111	0.7582	0.9965	0.9627	0.8847	0.842	0.8302	0.9493	0.8218	0.7761	0.7585	0.8978	0.83	0.9378	1.0002	1.1243	0.9269	0.8758	1.0715	1.2894	1.2419	0.9122	0.8569	0.7561	0.95	0.9008	1.0694	1.0706	1.0741	0.9998	0.8391	0.883	0.927	1.2175	0.8444	0.8144
4821	beta-guanidinopropanoate	Xenobiotics	Food Component/Plant	35101	LC/MS Pos Early	100001411	2145	132.077	67701	353-09-3	C03065	HMDB13222	0.7885	1.0587	0.1901	0.9891	1.0499	0.1901	0.8342	0.1901	0.9519	0.7548	0.9706	0.7195	0.1901	0.822	0.5309	0.9774	0.1901	0.4902	0.1901	0.6153	1.0461	0.5347	1.2733	0.9478	1.0767	0.1901	0.3137	0.1901	1.8395	0.1901	1.1747	0.1901	1.073	0.1901	0.1901	0.1901	0.1901
361	beta-hydroxyisovalerate	Amino Acid	Leucine, Isoleucine and Valine Metabolism	12129	LC/MS Polar	1442	1149.8	117.056	69362	625-08-1		HMDB00754	0.6197	0.423	0.7788	1.5238	0.8853	1.2449	0.6882	0.9782	0.8572	1.336	0.4203	0.7139	1.3261	0.3518	0.6715	1.0938	0.6278	0.6871	1.5112	2.305	4.7098	1.0294	0.7789	1.207	0.6462	0.8681	0.63	0.8397	1.3749	1.201	0.9208	0.9006	0.5104	1.3452	0.8732	1.3599	0.59
7	betaine	Amino Acid	Glycine, Serine and Threonine Metabolism	3141	LC/MS Pos Early	799	1064	118.086	247	107-43-7	C00719	HMDB00043	0.6726	0.5975	0.8987	0.6412	0.6926	0.8237	1.1138	0.7523	0.6684	0.7374	0.512	0.7219	1.1106	0.5116	1.4727	1.0734	1.1359	0.5542	0.6252	1.0143	2.0944	0.9865	0.733	0.6045	0.5422	0.9354	0.6228	1.5731	1.5912	1.0835	1.1047	0.7437	0.7257	1.2331	1.327	1.5182	1.0786
260	C-glycosyltryptophan	Amino Acid	Tryptophan Metabolism	48782	LC/MS Pos Early	100006379	2700	367.15	10981970	180509-18-6			0.8757	0.6229	0.6707	1.0373	0.9566	0.8481	0.795	0.9156	0.8864	0.8986	0.9017	0.6872	0.8784	0.9075	1.0135	1.0711	1.3376	0.9825	0.8318	1.6138	2.6115	2.0868	0.9504	0.885	0.8132	0.7414	0.7871	0.925	1.3525	1.1317	0.9908	0.8509	0.7484	0.9929	1.0382	1.1991	0.8667
1928	carnitine	Lipid	Carnitine Metabolism	15500	LC/MS Pos Early	100000007	1978	162.113	10917	461-05-2	C00318	HMDB00062	0.9209	0.9554	0.8016	0.9957	1.0069	0.8715	0.8793	0.8523	1.1185	0.6517	0.8661	0.7698	0.8641	0.8817	1.5861	1.184	1.1585	1.2159	0.7071	0.9273	1.0435	1.0675	0.905	0.695	0.8483	1.0196	0.9388	1.3383	1.0006	1.0143	1.1497	0.9043	0.8275	0.9433	1.2485	1.1678	0.825
83	carnosine	Amino Acid	Histidine Metabolism	1768	LC/MS Pos Early	249	2942	227.114	439224	305-84-0	C00386	HMDB00033	0.7485	0.5007	0.9022	0.6826	0.8168	0.6838	1.2435	0.7934	0.6176	0.637	0.5209	0.7016	1.1553	0.4706	1.6218	1.1788	1.0695	0.5458	0.6483	1.0373	2.223	1.0165	0.7672	0.5859	0.6149	0.937	0.7442	1.6663	1.8704	1.1022	1.2347	0.7123	0.6638	1.3376	1.3209	1.3601	1.265
3187	cholesterol	Lipid	Sterol	63	LC/MS Pos Late	266	2707	369.352	11025495	57-88-5	C00187	HMDB00067	1.0511	2.1959	1.0637	1.6179	1.4567	0.6954	2.0624	0.5519	1.1192	1.5321	3.3661	6.556	0.5591	0.9431	1.3091	1.5115	1.168	3.9471	1.0447	3.4566	0.7601	1.8885	1.4034	2.6038	3.8054	1.4333	1.8947	0.8923	2.8773	0.4889	1.2282	0.5015	1.1329	0.7369	0.9592	0.4617	1.3034
2228	choline	Lipid	Phospholipid Metabolism	15506	LC/MS Pos Early	1256	1961	104.107	305	67-48-1	C00114	HMDB00097	0.5954	0.4509	0.8153	0.7429	0.6314	0.9348	1.0685	0.8651	0.6538	1.3432	0.4883	0.6694	1.2816	0.4083	1.7586	0.9882	1.1341	0.4474	0.826	0.7999	2.3071	0.9397	0.6204	0.6368	0.5481	0.8497	0.5773	1.4206	1.6771	1.2947	1.0436	0.8715	0.6695	1.4278	1.1617	2.3053	1.0029
2229	phosphocholine	Lipid	Phospholipid Metabolism	34396	LC/MS Pos Early	267	700	184.073	1014	72556-74-2	C00588	HMDB01565	0.9406	0.7831	0.8664	1.0114	1.0149	0.8518	0.889	0.8468	0.9982	1.2353	0.9504	0.7544	0.8753	0.9418	1.1236	1.0836	0.8811	1.0705	0.782	0.9211	1.0627	0.8601	0.8406	0.8853	0.9177	0.8307	0.8667	1.0521	1.5287	1.0088	1.1807	0.9057	0.8972	0.9037	1.0997	1.1518	0.9185
1458	citraconate/glutaconate	Energy	TCA Cycle	47076	LC/MS Polar	100006438	2600	129.019					0.3115	0.2549	0.4085	2.3665	0.4756	1.4473	0.7486	1.2661	0.367	1.6281	0.3913	0.5366	1.4275	0.2763	0.635	0.6045	0.3834	0.4067	2.3117	0.9501	3.2854	0.3927	0.4538	1.8779	0.4238	0.8704	0.4874	0.6725	2.0872	1.4559	0.894	1.2296	0.5281	1.532	0.9761	1.6825	0.7479
1437	citrate	Energy	TCA Cycle	1564	LC/MS Neg	1124	582	191.02	311	77-92-9	C00158	HMDB00094	0.9763	0.9953	0.6395	0.551	1.1297	0.8893	0.408	0.7132	0.9699	0.9862	0.5838	0.7652	0.6927	1.0501	0.87	1.2384	1.1144	1.3508	0.7095	1.4817	0.9916	1.3871	1.01	1.0665	0.6786	0.997	1.0719	0.8012	1.7659	0.4529	1.0866	0.8181	0.6026	0.7922	1.2639	0.4189	0.5559
490	citrulline	Amino Acid	Urea cycle; Arginine and Proline Metabolism	2132	LC/MS Pos Early	391	1520	176.103	9750	372-75-8	C00327	HMDB00904	1.0417	0.6404	0.959	0.6823	1.0334	0.7266	0.9009	0.871	0.8326	0.6875	0.7007	0.841	0.8897	0.4466	1.6113	1.2262	1.4905	0.7716	0.8571	0.712	1.3561	0.813	0.7178	0.421	0.6207	1.3012	0.7897	1.3315	1.1759	0.967	0.9375	0.8661	0.6681	1.2911	1.2567	1.0321	1.0881
4335	CoA	Cofactors and Vitamins	Pantothenate and CoA Metabolism	46322	LC/MS Neg	270	1448	382.55	317	85-61-0;18439-24-2	C00010	HMDB01423	1.1365	0.7903	0.5026	1.0544	1.0914	0.9603	0.7299	0.7888	0.9862	1.3791	0.9475	0.6114	0.6803	1.0894	1.2238	1.0106	0.8251	0.9765	0.673	0.9564	0.9259	1.0415	0.8564	0.8451	0.9084	0.5499	0.9733	1.0569	0.8791	0.9692	1.1849	1.0776	0.8961	0.9764	1.0297	1.2853	0.8932
526	creatine	Amino Acid	Creatine Metabolism	27718	LC/MS Pos Early	1221	1947	132.077	586	57-00-1	C00300	HMDB00064	0.7315	0.9874	0.6739	1.0883	1.0691	0.9534	0.9215	0.8489	1.0574	1.321	1.0219	0.844	0.774	0.8691	1.1495	1.081	0.3154	1.1177	0.7642	1.2197	1.1617	1.2413	1.0225	1.0676	0.9147	0.4624	0.9668	1.2094	1.5984	0.4956	1.2257	0.979	0.9205	0.8876	1.1351	0.3645	0.8611
528	creatine phosphate	Amino Acid	Creatine Metabolism	33951	LC/MS Polar	100000112	3831	210.029	9548602	922-32-7	C02305	HMDB01511	0.8686	1.4198	0.6119	1.9745	1.6793	1.0699	0.8928	1.0148	1.1767	2.0308	2.0091	1.1184	0.8679	1.8653	0.5201	1.3926	0.204	2.29	1.1744	1.7987	0.6455	0.8651	0.9768	1.6494	1.2875	0.5754	1.2733	0.7482	2.1337	0.6933	1.8508	1.171	0.8806	0.9286	1.0205	0.3571	1.2566
527	creatinine	Amino Acid	Creatine Metabolism	513	LC/MS Pos Early	275	2055	114.066	588	60-27-5	C00791	HMDB00562	0.6939	0.533	0.7987	0.6327	0.7101	0.8518	1.1767	0.7739	0.6282	0.6915	0.5441	0.6969	1.1594	0.4156	1.3959	1.0627	1.1038	0.511	0.5968	0.9016	1.8842	0.9967	0.7735	0.6592	0.678	0.9518	0.6818	1.5968	1.7379	1.1719	1.1479	0.7926	0.7055	1.3856	1.3264	1.4848	1.1081
451	cystathionine	Amino Acid	Methionine, Cysteine, SAM and Taurine Metabolism	15705	LC/MS Pos Early	310	2270	223.075	439258	535-34-2	C02291	HMDB00099	0.956	1.0474	0.6656	1.0018	1.053	0.8252	1.2859	0.7748	1.0836	1.2674	1.1592	0.8538	0.7792	0.8027	1.0482	1.1539	0.7702	0.819	0.6702	1.0148	0.9859	0.7837	1.0727	1.0425	1.0732	0.849	0.8578	1.3398	1.6745	0.949	1.2867	0.96	1.131	0.8559	1.0859	0.9299	0.7615
453	cysteine	Amino Acid	Methionine, Cysteine, SAM and Taurine Metabolism	1868	LC/MS Pos Early	800	1475	122.027	5862	52-90-4;56-89-3	C00097	HMDB00574	0.6619	0.7503	0.8871	0.6903	0.6765	0.976	1.1076	0.8286	0.6236	0.8264	0.5061	0.6671	1.1314	0.5128	1.5604	0.836	0.6915	0.6854	0.6742	0.7098	1.6904	0.7629	0.8561	0.9663	0.8667	0.6839	0.7517	1.2425	1.7994	1.1197	1.0894	0.7524	0.6851	1.4608	1.2671	1.6259	1.0302
571	cysteine-glutathione disulfide	Amino Acid	Glutathione Metabolism	35159	LC/MS Pos Early	100001437	2465	427.095	4247235	13081-14-6		HMDB00656	0.3203	0.343	2.4647	0.7941	0.7929	1.2962	1.7851	0.913	0.4757	1.5998	0.5883	0.8542	2.1767	0.0881	3.3538	0.5969	0.821	0.5217	1.2666	0.2263	5.4231	0.4641	0.4991	0.6762	0.6467	3.0755	0.615	2.1067	41.3691	1.4299	1.3655	0.6839	0.7787	3.0462	1.6112	4.3047	1.5405
574	cysteinylglycine	Amino Acid	Glutathione Metabolism	35637	LC/MS Pos Early	278	2132	179.048	439498	19246-18-5	C01419	HMDB00078	0.9592	0.9891	0.4501	0.8344	0.8384	0.6819	0.7181	0.6929	0.7968	0.7121	0.8333	0.6228	0.7183	0.9296	0.7968	1.0217	0.741	0.9148	0.5185	1.0269	0.703	1.0042	1.1955	1.1796	1.1377	0.3909	1.0064	0.8794	0.3232	0.8997	0.9771	0.7952	0.7703	0.7948	1.0637	0.7169	0.7707
4245	cytidine	Nucleotide	Pyrimidine Metabolism, Cytidine containing	514	LC/MS Pos Early	827	2124	244.093	6175	65-46-3	C00475	HMDB00089	0.6136	0.5615	0.8189	0.8208	0.6246	0.915	0.6546	0.7571	0.4843	2.3756	0.5562	0.6304	1.2829	0.4864	1.505	0.9451	1.0752	1.2328	0.8377	0.9918	2.1986	1.3014	0.6102	0.6942	0.6601	1.0166	0.6799	1.1475	3.119	1.1407	0.8692	0.9252	0.5075	1.3481	1.2254	2.2711	0.9558
2230	CDP-choline	Lipid	Phospholipid Metabolism	34418	LC/MS Pos Early	1220	725	489.115	13804	33818-15-4	C00307	HMDB01413	0.8783	0.9016	1.8606	0.6659	1.0653	0.7732	0.1353	0.778	0.6675	10.7933	0.8154	0.7443	0.6446	1.1694	4.4151	1.5517	1.506	1.8955	1.1506	1.1947	2.0928	1.4924	1.2971	0.9126	0.806	4.5305	0.2631	0.7519	19.1869	0.3416	0.5447	0.5434	0.8767	0.7258	1.5358	5.2111	0.9235
4241	CMP	Nucleotide	Pyrimidine Metabolism, Cytidine containing	2372	LC/MS Pos Early	282	835	324.059	6131	63-37-6	C00055	HMDB00095	0.9255	0.8724	1.1135	1.052	0.9187	0.8924	0.8447	0.8288	0.9145	1.9661	0.8365	0.726	0.9384	0.8649	0.8976	1.0535	1.0409	1.3559	0.8424	1.0041	1.3381	1.1143	0.8838	0.8673	0.8633	1.5715	0.8347	1.1965	4.6928	0.9911	0.9805	0.9048	0.7833	0.9143	1.1068	0.7405	0.7043
4240	cytidine diphosphate	Nucleotide	Pyrimidine Metabolism, Cytidine containing	2841	LC/MS Neg	280	580	402.011	6132	34393-59-4	C00112	HMDB01546	1.0277	1.281	0.7546	0.0518	1.2344	0.0518	0.5578	0.6617	1.1815	0.1657	1.1755	0.2853	0.4914	1.443	0.183	0.0518	0.738	1.5209	0.0518	1.3477	0.2372	1.7048	1.1649	1.4188	0.0518	0.8581	1.0232	0.0518	0.4969	0.8856	1.276	0.9505	1.1663	0.0518	0.9355	0.1474	0.7627
4239	cytidine triphosphate	Nucleotide	Pyrimidine Metabolism, Cytidine containing	2844	LC/MS Neg	281	575	481.977	6176	36051-68-0	C00063	HMDB00082	0.9648	1.2476	0.4548	1.3698	1.2365	0.9217	0.7518	0.8147	1.4099	0.0372	1.4157	0.2908	0.6132	1.319	0.3275	1.0722	0.7718	1.8289	0.8162	1.3129	0.7188	1.2059	1.3788	1.2187	1.505	0.6007	1.169	0.8771	0.2718	0.8234	1.2514	0.9025	1.1068	0.7569	1.057	0.1271	0.639
2235	CDP-ethanolamine	Lipid	Phospholipid Metabolism	34410	LC/MS Polar	100001407	4210	445.053	123727	72842-05-8	C00570	HMDB01564	0.3363	1.5424	0.3363	1.4601	1.1558	0.8249	1.4961	0.5869	1.5521	4.7604	1.1127	1.5806	0.3363	0.7954	0.9134	0.7685	0.3363	3.1412	1.8874	1.2798	0.9905	1.6385	1.2678	0.9155	1.0986	1.0316	0.9197	0.3363	3.0126	0.3363	0.741	0.862	1.1462	0.3363	1.5567	0.5143	0.3567
1927	deoxycarnitine	Lipid	Carnitine Metabolism	36747	LC/MS Pos Early	100001662	2052	146.118	134	6249-56-5	C01181	HMDB01161	1.0582	0.8256	0.9277	0.8668	1.1422	0.8243	0.8435	0.7963	0.904	0.8945	0.9414	0.6692	0.9048	0.9356	1.1417	1.4122	1.1827	0.9828	0.7395	1.2208	1.2312	0.9892	0.8699	0.8278	0.9183	0.8977	1.0035	1.2239	1.6362	1.0247	1.1011	0.8448	0.8054	0.9961	1.2661	1.1162	1.0615
4200	dihydroorotate	Nucleotide	Pyrimidine Metabolism, Orotate containing	601	LC/MS Polar	923	1910	157.025	648	155-54-4	C00337	HMDB03349	0.9269	0.9898	0.5517	0.8504	1.2547	0.9633	1.8634	0.7078	1.5801	0.2146	0.5103	1.051	0.8789	0.6447	2.056	1.0441	1.6783	0.3919	0.4481	0.6111	0.9216	0.628	1.1989	0.5845	0.5597	2.2893	0.7902	3.1101	0.6031	0.9462	1.2252	0.7322	1.1115	0.8823	1.7303	3.0096	0.7706
1230	dihydroxyacetone phosphate (DHAP)	Carbohydrate	Glycolysis, Gluconeogenesis, and Pyruvate Metabolism	15522	LC/MS Pos Early	309	539	171.005	668	102783-56-2	C00111	HMDB01473	0.6691	0.7653	1.2878	1.0042	1.1909	0.8286	1.0737	0.6684	0.8407	10.9621	1.1531	0.6202	0.5583	0.3673	4.6366	1.1039	0.7018	1.5983	0.7006	1.606	0.5085	1.5697	0.6161	0.7745	0.925	1.6231	1.0109	1.0118	7.1965	1.061	1.1839	0.8823	0.9841	0.8928	0.9741	6.611	0.6014
496	dimethylarginine (ADMA + SDMA)	Amino Acid	Urea cycle; Arginine and Proline Metabolism	36808	LC/MS Pos Early	100001810	2850	203.15	123831	102783-24-4	C03626	HMDB01539	0.5309	0.2548	0.7599	0.127	0.4679	0.9947	1.0307	0.5464	0.3083	0.459	0.1566	0.5051	1.3897	0.127	1.3398	1.1476	1.0094	0.3008	0.7377	1.6122	4.6631	1.5791	0.4847	0.364	0.5072	0.7131	0.4062	1.5969	1.5308	1.3188	0.8384	0.6192	0.3831	1.5461	1.2352	1.7424	0.9848
6	dimethylglycine	Amino Acid	Glycine, Serine and Threonine Metabolism	5086	LC/MS Pos Early	806	1104	104.071	673	1118-68-9	C01026	HMDB00092	1.2046	0.4199	0.7673	0.6383	0.6062	0.5893	1.0073	0.7479	0.6921	0.5108	0.3655	0.683	1.6062	0.3675	1.4713	0.8754	1.195	0.3655	0.514	0.7947	1.6453	0.8456	0.8431	0.3655	0.3655	0.7645	0.5539	1.2436	1.3338	0.7877	0.8954	0.412	0.6046	1.4015	1.3996	1.8679	1.0056
4888	erythritol	Xenobiotics	Food Component/Plant	20699	LC/MS Polar	100000846	1491	167.056	222285	149-32-6	C00503	HMDB02994	0.3033	0.5431	0.6687	0.7257	0.8893	0.3033	1.1318	0.3033	0.7523	0.7392	0.6533	0.6654	1.0537	0.3329	2.0173	0.7826	0.5972	0.8369	0.5442	0.3033	0.3033	0.3033	0.7468	0.6772	0.7544	1.0177	0.6059	1.5935	1.7396	0.7527	1.4312	0.5922	0.6643	1.3257	1.3344	1.8202	1.0272
405	ethylmalonate	Amino Acid	Leucine, Isoleucine and Valine Metabolism	15765	LC/MS Polar	2054	2785	131.035	11756	601-75-2		HMDB00622	0.9878	0.8939	0.9684	0.9953	1.2958	1.2548	1.3732	1.3155	1.315	0.7878	1.0055	1.0272	1.1956	0.6073	0.6903	1.1989	0.7671	0.6939	0.8224	1.3494	1.1706	1.5362	1.032	0.8103	0.7599	0.9852	0.9286	1.4055	1.3347	1.032	1.575	1.0522	1.144	1.0194	1.3015	0.54	0.7188
4326	FAD	Cofactors and Vitamins	Riboflavin Metabolism	2134	LC/MS Neg	327	2425	784.15	643975	146-14-5;84366-81-4	C00016	HMDB01248	0.858	0.9031	0.6647	1.0778	0.9351	1.0536	0.7696	0.9363	0.8909	1.1689	0.8987	0.9086	1.1188	0.9986	1.0341	0.8313	0.8355	0.8265	1.1732	0.9407	1.405	0.8556	0.9148	1.1838	0.7841	0.8704	0.9054	1.0104	1.5917	1.1333	1.0589	1.0823	0.825	1.2241	1.1701	1.0259	0.9065
4327	FMN	Cofactors and Vitamins	Riboflavin Metabolism	15797	LC/MS Neg	100000251	2390	455.097	710	130-40-5	C00061	HMDB01520	0.8973	0.6275	0.8252	0.9945	1.0588	0.9897	0.681	0.8975	0.46	0.8194	0.876	0.46	1.1279	0.8007	0.46	0.46	0.8835	0.46	0.8402	0.46	1.2645	0.46	0.6499	0.7057	0.9011	0.7371	0.9026	1	1.2908	1.6134	1.2715	0.818	0.5387	1.1672	1.1584	1.3071	1.111
4379	folate	Cofactors and Vitamins	Folate Metabolism	1826	LC/MS Neg	328	1467	440.132	6037	59-30-3	C00504	HMDB00121	0.6477	0.5292	0.7794	0.8602	0.6913	0.9304	1.2677	0.8868	0.7395	0.7603	0.5379	0.7997	1.356	0.3956	1.3026	1.1397	0.9808	0.4951	0.8518	0.8207	2.6675	0.9194	0.5728	0.7806	0.5727	0.8375	0.6472	1.3309	1.7698	1.4204	1.091	0.7858	0.6987	1.535	1.1711	1.73	1.0337
81	formiminoglutamate	Amino Acid	Histidine Metabolism	43493	LC/MS Pos Early	100002500	1880	175.071	439233	816-90-0	C00439	HMDB00854	0.3805	0.6984	0.5186	1.0694	0.9736	0.6112	1.9915	0.5409	0.9422	0.5218	0.6145	1.0598	1.0382	0.2464	1.1738	1.3097	0.2464	0.2464	0.5452	0.6241	3.2665	0.656	1.2599	1.0019	0.9159	0.5688	0.4733	1.4344	3.2268	0.4768	1.8347	0.6159	1.2149	1.0674	0.9683	0.7942	0.8933
1344	fructose	Carbohydrate	Fructose, Mannose and Galactose Metabolism	577	LC/MS Polar	878	2065	179.056	5984	57-48-7	C00095	HMDB00660	0.6194	0.5001	0.7857	0.6355	0.8344	0.7591	1.2627	0.7274	0.6672	0.7949	0.5123	0.7499	0.977	0.3849	2.2129	1.006	0.8326	0.5476	0.5772	1.0261	1.9216	0.9	0.7264	0.5981	0.7038	0.8777	0.6587	1.4197	1.7996	0.9551	1.2636	0.692	0.7674	1.1154	1.2255	2.7418	0.9679
1228	Isobar: hexose diphosphates	Carbohydrate	Glycolysis, Gluconeogenesis, and Pyruvate Metabolism	46896	LC/MS Neg	100002180	551	338.989					0.8193	0.6904	0.8575	1.0365	1.0068	1.01	0.8169	0.9278	0.9482	11.7469	0.8241	0.0809	1.0759	0.7608	6.1699	1.1186	0.9513	1.0548	0.9552	0.9872	1.155	1.0365	0.7273	0.8122	0.6412	1.5155	0.9373	1.0655	7.5466	1.0275	1.0803	0.9782	0.8768	1.1231	1.2848	7.4566	0.631
120	fructosyllysine	Amino Acid	Lysine Metabolism	46227	LC/MS Pos Early	100005373	2784	309.166	123708	21291-40-7			0.6078	0.3211	0.8549	0.7725	0.6353	1.26	1.2031	1.1506	0.5886	0.8302	0.4272	0.7875	1.7793	0.3011	1.8215	0.9974	1.7048	0.4498	0.8827	0.4928	2.0925	0.7321	0.5214	0.4747	0.4356	1.0685	0.6008	1.9699	1.771	1.8833	1.148	1.1459	0.7489	1.971	1.5108	3.0718	1.4317
1447	fumarate	Energy	TCA Cycle	1643	LC/MS Polar	330	3084	115.004	444972	100-17-8	C00122	HMDB00134	0.6932	1.0228	0.3594	0.955	1.068	0.9528	1.0193	0.781	1.0327	0.5325	0.8553	0.7261	0.8299	0.7919	0.9198	1.1873	0.579	1.3707	1.0121	1.3823	1.3821	1.4259	0.958	1.0136	0.5409	0.7974	0.8163	0.9227	0.4157	1.086	1.0432	0.8308	0.7094	0.8651	1.0078	0.6408	0.6656
1370	galactonate	Carbohydrate	Fructose, Mannose and Galactose Metabolism	27719	LC/MS Polar	100001026	3085	195.051	128869	299-28-5	C00880	HMDB00565	0.5379	0.4455	0.4468	0.2461	1.058	1.0683	0.6236	1.2622	1.0148	1.5972	1.1184	0.9952	0.8888	0.6562	2.0946	1.2542	1.2722	1.5227	1.3371	1.5457	1.5701	1.114	0.2461	0.7306	0.2461	1.0529	0.5398	0.6484	0.2461	0.9903	0.8879	0.5031	0.2461	1.2396	1.0781	1.3286	0.4653
648	gamma-glutamyl-2-aminobutyrate	Peptide	Gamma-glutamyl Amino Acid	37092	LC/MS Pos Early	100001502	2380	233.113		16869-42-4			1.285	0.8588	0.512	1.307	1.2558	0.7454	0.8132	0.6764	0.9291	1.0577	1.0621	0.7555	0.6214	1.1672	0.8033	1.552	0.3383	1.5281	0.3383	1.332	1.3186	0.5286	1.0989	0.9903	0.8149	0.3383	0.995	0.3383	2.0385	0.3383	1.3425	0.3383	0.6574	0.5648	0.6923	0.3383	0.4528
639	gamma-glutamyl-epsilon-lysine	Peptide	Gamma-glutamyl Amino Acid	33934	LC/MS Pos Early	100001262	2725	276.155	7015685	17105-15-6		HMDB03869	0.9548	0.9337	0.7939	0.9075	1.0011	0.9834	0.5948	0.8841	0.749	1.147	1.8188	0.6565	0.7214	0.8238	1.1952	1.0876	0.6616	1.4561	0.6535	1.8225	1.8951	1.6288	0.6872	1.0487	1.573	0.4926	1.0926	0.6989	1.9336	0.8576	0.9846	0.7485	0.7488	0.7492	1.0423	1.0369	0.9802
631	gamma-glutamylcysteine	Peptide	Gamma-glutamyl Amino Acid	1778	LC/MS Pos Early	1036	2118	251.07	842	636-58-8	C00669	HMDB01049	0.8319	1.0543	0.7577	0.9866	1.2952	0.8409	1.1304	0.8928	1.7937	4.804	1.3288	0.2494	0.8481	0.9929	1.7823	1.1619	0.682	0.9384	1.174	0.8267	0.6032	1.4129	1.2085	0.6464	1.0837	0.8432	1.173	1.2582	1.0676	0.6726	1.01	1.1013	1.7184	0.7067	1.7036	1.1414	1.0639
632	gamma-glutamylglutamate	Peptide	Gamma-glutamyl Amino Acid	36738	LC/MS Pos Early	331	1775	277.103	92865	1116-22-9	C05282	HMDB11737	1.0203	0.8612	0.6889	0.9403	0.9706	0.7821	0.8973	0.7787	1.2082	1.0754	1.041	0.7519	0.7002	0.8951	1.3505	1.1362	1.0349	0.993	0.6393	0.7568	1.0264	0.9328	1.0139	0.7456	0.9879	1.0732	0.8036	0.9205	1.5489	1.0119	0.9554	0.9544	1.0316	0.8443	1.197	1.3586	0.8556
633	gamma-glutamylglutamine	Peptide	Gamma-glutamyl Amino Acid	2730	LC/MS Pos Early	1140	1430	276.119	150914	10148-81-9	C05283	HMDB11738	0.4366	0.4476	0.6388	0.8988	0.5744	1.1347	0.9835	0.9735	0.6263	0.9334	0.3838	0.6864	1.4422	0.2937	1.298	0.7731	0.999	0.4154	0.9231	0.9251	3.1485	1.2578	0.6383	0.7499	0.4754	0.8616	0.4383	1.3109	1.0868	1.4336	0.7435	0.9951	0.6279	1.5955	1.0383	1.8637	0.7345
637	gamma-glutamylleucine	Peptide	Gamma-glutamyl Amino Acid	18369	LC/MS Pos Early	1268	2991	261.144	151023	2566-39-4		HMDB11171	0.6668	0.7897	0.5453	1.0135	1.0652	0.5831	1.3698	0.7453	0.8264	0.7361	0.6793	0.8371	0.8555	0.4807	0.9856	1.1523	1.0334	0.7366	0.8531	0.9206	2.7078	1.4519	0.8433	0.8594	0.7556	0.4729	0.6105	1.0813	2.1121	1.1551	1.3259	0.8049	0.9221	0.9582	0.8553	1.0772	0.6853
645	gamma-glutamylvaline	Peptide	Gamma-glutamyl Amino Acid	43829	LC/MS Pos Early	100001126	2700	247.129	7015683	2746-34-1		HMDB11172	0.4371	0.3916	0.6692	0.949	0.6178	1.2383	0.8699	1.1202	0.5544	0.9413	0.4255	0.4639	1.7627	0.3546	1.2431	0.8942	1.0602	0.3989	1.0117	0.8053	3.3713	1.0295	0.6081	0.8498	0.5472	0.7942	0.5548	1.2508	1.2917	1.702	0.875	1.0289	0.5045	2.0544	1.0562	2.3036	0.886
4798	gluconate	Xenobiotics	Food Component/Plant	587	LC/MS Polar	338	2922	195.051	10690	527-07-1	C00257	HMDB00625	0.6594	0.6338	0.7201	0.7891	0.9438	1.3105	1.0285	1.1923	0.7787	1.6389	0.827	0.9686	1.4186	0.4923	2.2418	1.2222	0.8846	0.8022	1.4753	1.3122	2.2192	1.6549	0.5379	0.713	0.3449	1.1835	0.4182	1.1043	2.2815	1.1836	1.1401	0.6496	0.5151	1.4334	1.2279	1.471	1.1677
1221	glucose	Carbohydrate	Glycolysis, Gluconeogenesis, and Pyruvate Metabolism	20488	LC/MS Polar	572	2342	179.056	5793	50-99-7	C00031	HMDB00122	0.6902	0.5201	0.9273	0.8508	0.8592	1.1132	1.2309	1.1087	0.7221	0.9617	0.5458	0.7815	1.3452	0.4153	1.5706	1.0587	0.9831	0.5402	0.907	0.6847	1.9117	0.7704	0.7198	0.7425	0.659	0.9726	0.6723	1.4806	1.7739	1.2677	1.1779	0.8806	0.7964	1.4797	1.2431	1.61	1.0752
1222	glucose 6-phosphate	Carbohydrate	Glycolysis, Gluconeogenesis, and Pyruvate Metabolism	31260	LC/MS Polar	291	4537	259.022	5958	103192-55-8	C00668	HMDB01401	0.7128	0.7006	0.3824	0.7568	1.001	0.8688	0.3824	0.3824	0.999	13.5149	2.421	0.6703	0.3825	1.6418	15.2381	0.5518	0.3824	3.1872	1.3375	0.9507	1.2019	1.4084	0.3824	0.6545	0.3824	0.4808	0.9215	0.3824	2.9158	0.3968	1.7398	0.8427	0.3824	0.3824	0.3824	6.2293	0.6556
1404	glucuronate	Carbohydrate	Aminosugar Metabolism	15443	LC/MS Polar	100000257	3233.3	193.035	444791	207300-70-7	C00191	HMDB00127	1.172	1.4321	0.6002	1.0155	1.8211	1.1726	1.1252	1.2481	1.3992	1.5586	1.3609	1.111	1.091	1.2968	1.4662	1.7751	0.7746	1.6357	1.5987	1.7491	1.5207	1.8149	0.849	0.7717	0.6444	0.9295	0.8285	0.9716	1.448	0.8332	1.1048	0.8415	1.0024	0.9217	0.9642	0.5875	0.8966
44	glutamate	Amino Acid	Glutamate Metabolism	57	LC/MS Pos Early	561	1500	148.06	611	56-86-0	C00025	HMDB00148	0.8957	0.8466	0.8366	1.0154	0.9489	0.891	0.8549	0.8813	0.9244	1.1462	0.8301	0.7144	0.9281	0.8011	1.108	1.0315	1.1065	1.0455	0.8597	1.046	1.4543	1.1471	0.8911	0.8757	0.8036	0.9113	0.8574	1.1676	1.3977	1.0611	0.9891	0.9233	0.8236	1.055	1.1302	1.0502	0.81
54	glutamate, gamma-methyl ester	Amino Acid	Glutamate Metabolism	33487	LC/MS Pos Early	100001103	2170	162.076	68662	1499-55-4;1499-55-4		HMDB61715	1.0199	1.1654	0.5657	0.7924	0.8886	0.5828	0.8756	0.4595	0.6475	1.1768	1.3137	0.7831	0.6664	1.0646	1.375	0.8854	0.5745	0.5693	1.0333	1.4587	1.7503	0.7947	1.1634	1.5756	1.3816	0.4456	1.0286	1.0788	1.5338	0.7168	1.0763	0.9529	0.7506	1.1561	1.2666	0.9867	1.3347
45	glutamine	Amino Acid	Glutamate Metabolism	53	LC/MS Pos Early	563	1291	147.076	5961	56-85-9	C00064	HMDB00641	0.6776	0.5241	0.8624	0.783	0.7627	0.8942	1.0678	0.8611	0.6791	0.8186	0.5389	0.7076	1.1761	0.4867	1.3381	1.06	1.0875	0.5365	0.8075	0.831	2.1518	0.9329	0.6903	0.6818	0.6444	0.8209	0.6077	1.3291	1.5718	1.1783	1.1066	0.7951	0.7153	1.3057	1.1405	1.5257	0.9498
1655	glutarate (C5-DC)	Lipid	Fatty Acid, Dicarboxylate	396	LC/MS Polar	339	2900	131.035	743	110-94-1	C00489	HMDB00661	0.663	1.5053	1.4935	1.5839	0.7513	0.9372	0.7388	1.0283	0.7175	1.4942	0.591	0.6317	0.9534	0.3781	0.9277	0.3781	0.5944	1.3405	2.0042	1.4031	2.4977	0.9993	0.8638	1.2506	0.5585	0.8216	0.5921	1.0289	1.1109	0.8669	0.75	0.85	1.5417	1.0607	0.9771	0.751	0.7428
565	glutathione, oxidized (GSSG)	Amino Acid	Glutathione Metabolism	27727	LC/MS Pos Early	448	2667	613.159	65359	103239-24-3	C00127	HMDB03337	0.8328	0.7402	1.339	0.9917	1.1424	0.9348	1.0329	0.7672	0.7138	1.3543	1.585	0.8591	0.9359	0.7415	1.35	1.0145	0.856	1.2767	0.6854	0.6726	1.0235	0.8003	0.684	0.8615	1.0576	1.7844	0.8732	1.0243	5.8582	0.9832	1.4479	0.7526	0.8671	1.028	1.089	1.2738	1.0269
564	glutathione, reduced (GSH)	Amino Acid	Glutathione Metabolism	2127	LC/MS Neg	496	790	306.077	124886	70-18-8	C00051	HMDB00125	1.0728	0.9793	0.4948	1.0637	1.0705	0.8093	0.6943	0.7901	1.0514	0.997	1.0941	0.7359	0.7301	1.1647	0.9718	1.202	0.9058	1.3166	0.6975	1.1832	0.8338	1.3059	1.0464	1.0584	1.0473	0.4611	1.1894	0.9857	0.3359	0.9356	1.1088	0.9213	0.9029	0.794	1.116	0.8449	0.7621
1241	glycerate	Carbohydrate	Glycolysis, Gluconeogenesis, and Pyruvate Metabolism	1572	LC/MS Polar	1052	2070.4	105.019	752	600-19-1	C00258	HMDB00139	0.7408	0.5592	0.8307	0.8644	0.9492	1.1739	1.3404	1.0627	0.7624	0.916	0.5171	0.8129	1.4573	0.3846	1.6277	1.1831	1.0131	0.5522	0.949	0.9718	2.8126	1.1181	0.671	0.7173	0.5719	0.9762	0.516	1.4808	1.81	1.3108	1.0622	0.8272	0.7877	1.4904	1.0447	1.515	1.0134
2838	glycerol 3-phosphate	Lipid	Glycerolipid Metabolism	43847	LC/MS Pos Early	100000258	580	173.021	754	29849-82-9	C00093	HMDB00126	0.7986	1.4427	0.9442	1.8734	0.7178	0.7585	0.8596	0.8799	0.7243	1.5029	0.5743	1.2375	0.8636	0.864	1.4994	0.7256	0.678	0.5219	0.5796	1.3683	1.641	2.0039	1.4351	1.7976	1.5674	0.9201	0.6872	1.252	0.8475	0.5356	0.9205	0.7177	1.1982	1.0409	1.1202	1.6371	1.1186
2236	glycerophosphoethanolamine	Lipid	Phospholipid Metabolism	37455	LC/MS Polar	100001620	3075	214.049	123874	33049-08-0	C01233	HMDB00114	0.9115	1.0361	0.6941	1.2645	1.241	1.0899	0.8046	1.0207	1.0704	0.9688	1.011	0.7054	0.8783	1.009	0.707	1.2981	0.681	1.1794	1.1461	1.7379	1.5963	1.8031	0.9434	1.0933	0.8552	0.8672	0.9392	0.8892	1.4221	0.9522	1.0848	0.9094	0.7798	0.9349	1.0661	0.456	0.9265
2843	glycerophosphoglycerol	Lipid	Glycerolipid Metabolism	48857	LC/MS Polar	100001619	2430	245.043	439964		C03274		0.5434	1.1342	0.4697	1.1937	1.0661	1.2605	1.164	1.3149	1.3628	1.6084	0.4779	0.9993	1.1394	0.4968	1.2091	0.8463	0.7791	0.9059	1.3503	0.5737	1.3868	1.0929	0.9204	0.9594	0.5199	1.2196	0.5242	1.2307	1.0652	0.9228	0.7046	1.1237	0.9069	0.9756	1.1307	1.2161	0.308
2232	glycerophosphorylcholine (GPC)	Lipid	Phospholipid Metabolism	15990	LC/MS Pos Early	100000269	672	258.11	71920	28319-77-9	C00670	HMDB00086	0.8748	0.9173	0.818	1.143	0.9891	0.9807	0.7767	0.9347	0.8801	0.622	0.8995	0.7273	0.9163	0.9365	0.5132	1.1323	0.9798	0.8495	0.9688	1.558	1.7904	1.7506	0.955	1.1072	0.8923	0.7625	0.8937	0.9416	1.3617	1.0555	1.046	0.8622	0.7584	0.9977	1.1102	0.3014	0.9109
1	glycine	Amino Acid	Glycine, Serine and Threonine Metabolism	58	LC/MS Pos Early	340	1375	76.0393	750	56-40-6	C00037	HMDB00123	0.9122	0.7548	0.7766	0.9039	0.9855	0.9638	0.8553	0.8998	0.716	1.1873	0.8081	0.7493	1.0769	0.8263	1.1279	1.194	1.0186	1.1316	0.7629	1.0302	1.6183	1.0535	0.8202	0.8984	0.792	0.7557	0.8778	1.0553	1.5996	1.1305	1.0719	0.8683	0.639	1.1775	1.1341	1.4227	0.8175
3456	glycochenodeoxycholate	Lipid	Primary Bile Acid Metabolism	32346	LC/MS Neg	1628	5236.1	448.307	12544	16564-43-5	C05466	HMDB00637	0.5893	0.6128	0.9573	0.7092	0.7961	0.7957	1.2253	0.7342	0.7627	0.7077	0.4672	0.7824	1.2194	0.4347	1.4269	1.0952	1.1733	0.6527	0.6702	0.9923	2.1759	1.1201	0.9486	0.501	0.6551	1.053	0.763	1.5476	1.6942	1.1871	1.1637	0.7865	0.7024	1.3515	1.3432	1.4842	1.0939
3449	glycocholate	Lipid	Primary Bile Acid Metabolism	18476	LC/MS Neg	342	5163	464.302	10140	475-31-0;863-57-0	C01921	HMDB00138	0.7042	0.3529	0.7673	0.3529	0.7857	0.781	1.1452	0.7427	0.633	0.3529	0.3698	0.5703	1.386	0.3529	1.5214	1.0398	1	0.3529	0.3529	0.9856	2.3735	1.0414	0.6816	0.3529	0.5508	1.1926	0.3529	1.6216	1.6914	0.8424	1.2459	0.3529	0.8298	0.3529	0.8992	1.3535	0.9116
3053	glycosyl-N-palmitoyl-sphingosine (d18:1/16:0)	Lipid	Hexosylceramides (HCER)	53013	LC/MS Pos Late	100009272	2623	700.572					0.2205	1.0525	0.3344	0.9566	0.6012	0.2205	1.2826	0.2205	0.416	1.1993	2.1422	3.0503	0.2205	0.2205	0.2205	0.2205	0.2439	1.3758	0.4117	2.5436	0.2205	0.5968	0.45	1.3743	2.4625	0.2441	0.6308	0.2335	1.3881	0.2205	0.7269	0.2205	0.5203	0.2953	0.2205	0.2205	0.636
827	glycylvaline	Peptide	Dipeptide	18357	LC/MS Pos Early	100000487	2734	175.108	97417	1963-21-9		HMDB28854	0.9914	0.3337	1.2933	0.3337	0.7981	0.3337	1.0935	0.3337	0.3337	0.3337	0.3337	0.5257	0.4785	0.3337	0.3337	2.1222	0.4958	0.3337	0.3337	0.6115	1.7161	0.3337	0.4968	0.3337	0.3337	0.3337	0.6687	1.6009	2.4761	0.3337	1.0516	0.3337	0.3337	0.7723	0.6966	1.2587	2.3911
4177	guanine	Nucleotide	Purine Metabolism, Guanine containing	32352	LC/MS Pos Early	172	2032	152.057	764	73-40-5	C00242	HMDB00132	0.0755	0.6756	0.6342	1.0503	0.9677	1.05	0.7703	0.8253	0.5802	5.3856	0.7744	0.539	0.9218	0.0755	2.1249	1.0871	0.0755	3.573	1.1364	1.3994	2.5443	1.9231	0.9053	0.6804	0.717	0.0755	0.7705	0.9304	3.9148	1.0296	0.8948	1.0318	0.7709	0.8449	1.4508	0.0755	0.7027
4176	guanosine	Nucleotide	Purine Metabolism, Guanine containing	1573	LC/MS Neg	1099	1662	282.084	6802	118-00-3	C00387	HMDB00133	0.6913	0.6198	1.1085	0.8978	0.6549	0.9752	0.4839	0.8054	0.6899	3.2097	0.6869	0.6086	0.999	0.5735	1.5341	0.7043	1.6301	0.7813	0.8187	0.5462	1.5397	0.8417	0.6817	0.5475	0.4046	5.0783	0.6397	1.0592	10.9616	1.7895	1.3261	0.995	0.728	0.9534	1.2758	2.5553	0.8001
4170	guanosine 5'-diphosphate (GDP)	Nucleotide	Purine Metabolism, Guanine containing	2848	LC/MS Neg	346	639	442.017	8977	43139-22-6	C00035	HMDB01201	0.9896	1.0888	0.359	1.1339	0.921	0.6262	0.4997	0.707	1.143	0.359	1.3781	0.359	0.5246	0.8412	0.4969	0.8961	0.6286	1.1783	0.6842	0.7291	0.5614	0.7779	1.6008	1.4287	1.1122	0.5313	1.1145	0.4632	0.4781	0.8236	1.4364	0.7284	1.0465	0.573	0.912	0.359	0.477
1385	guanosine 5'-diphospho-fucose	Carbohydrate	Nucleotide Sugar	15903	LC/MS Neg	335	755	588.075		15839-70-0			0.9587	0.7129	0.714	0.8467	1.0001	0.8559	0.6241	0.7767	0.8261	0.8479	1.0303	0.7323	0.8804	1.0405	0.8306	1.0835	0.9361	1.4835	0.7829	1.3286	1.1718	1.0767	0.94	0.9824	0.8095	0.8064	0.925	0.8891	1.4497	0.8979	1.0663	0.7079	0.7556	1.0517	1.0173	0.3368	1.0551
4171	5'- GMP	Nucleotide	Purine Metabolism, Guanine containing	2849	LC/MS Pos Early	347	800	364.065	6804	5550-12-09	C00144	HMDB01397	0.6331	0.7852	2.1002	1.4161	1.2767	0.8892	0.9297	0.8359	0.8285	3.0313	0.5203	0.6013	0.9514	0.449	1.0702	1.0008	0.7487	0.7943	0.6723	1.0594	1.4765	1.3629	0.9615	0.5581	0.3214	3.2974	0.4806	1.3453	21.0987	1.3523	0.9022	0.8225	0.8146	0.9455	1.095	1.3343	0.75
4169	guanosine 5'-triphosphate	Nucleotide	Purine Metabolism, Guanine containing	2847	LC/MS Neg	345	592	521.983	6830	373-49-9	C00044	HMDB01273	0.915	1.1694	0.3732	1.1848	1.0639	0.6846	0.4607	0.6487	1.1973	0.188	1.3397	0.188	0.498	1.0606	0.4737	0.9649	0.6378	1.1994	0.7001	0.854	0.6404	0.9323	1.1638	1.3112	1.195	0.5702	1.145	0.5224	0.4774	0.7895	1.1491	0.8098	1.0974	0.5881	1.0177	0.2686	0.5622
6154	HEPES	Xenobiotics	Chemical	21248	LC/MS Neg	100000843	1022	237.091	23831	7365-45-9			0.6452	0.5185	0.8417	0.7888	0.7717	0.9956	1.0753	0.877	0.6676	0.8078	0.5012	0.6796	1.2899	0.4366	1.3439	0.9561	1.1023	0.5197	0.89	0.8829	2.3277	0.9874	0.6813	0.691	0.6062	0.932	0.6571	1.381	1.5682	1.2539	1.0818	0.8375	0.7235	1.4132	1.1683	1.5544	0.9966
3164	heptadecasphingosine (d17:1)	Lipid	Sphingosines	57427	LC/MS Pos Late	100015724	1377	286.274	5283557	6918-48-5			0.6967	0.9493	0.6282	0.8454	1.2496	0.6642	0.9655	0.685	1.1757	0.3529	0.9472	0.8176	1.1053	1.1213	0.7485	1.1484	0.5149	0.7905	0.6243	0.9187	0.9787	0.7617	1.0561	0.7552	0.9308	0.3529	0.8374	1.1618	1.5189	0.8823	1.5057	0.6868	1	1.2835	1.2754	0.5595	1.1506
4455	hippurate	Xenobiotics	Benzoate Metabolism	15753	LC/MS Neg	100000014	2106.9	178.051	464	495-69-2	C01586	HMDB00714	0.6146	0.4756	0.8653	0.6169	0.7489	0.8487	1.2346	0.7754	0.6517	0.6798	0.4574	0.712	1.1984	0.3988	1.5057	1.1238	1.109	0.4666	0.7493	0.966	2.2449	1.0895	0.6628	0.4904	0.5711	1.0141	0.6606	1.602	1.7228	1.1877	1.1613	0.7295	0.7434	1.3732	1.2119	1.4928	1.0838
70	histidine	Amino Acid	Histidine Metabolism	59	LC/MS Neg	355	755.9	154.062	6274	5934-29-2	C00135	HMDB00177	0.5688	0.5096	0.7775	0.8213	0.7081	0.9646	0.9405	0.8721	0.6612	0.9374	0.5538	0.8894	1.2028	0.406	1.3667	0.9467	0.9753	0.5527	0.8256	0.869	1.9473	0.9699	0.7113	0.7352	0.6757	0.86	0.7408	1.2669	1.4152	1.2746	1.1104	0.8215	0.7737	1.285	1.2177	1.6467	0.9287
491	homoarginine	Amino Acid	Urea cycle; Arginine and Proline Metabolism	22137	LC/MS Pos Early	100000961	2882	189.135	9085	156-86-5	C01924	HMDB00670	0.4681	0.1949	0.9328	0.5555	0.3396	0.8193	1.536	0.1949	0.1949	0.1949	0.4252	0.4745	1.2808	0.1949	1.8287	0.7377	0.8641	0.1949	0.3884	0.805	2.9267	0.87	0.1949	0.1949	0.3084	0.6271	0.1949	2.2262	1.9206	0.8101	1.1344	0.2079	0.6065	1.6175	1.0533	1.5668	1.0381
468	hypotaurine	Amino Acid	Methionine, Cysteine, SAM and Taurine Metabolism	590	LC/MS Pos Early	358	724	110.027	107812	300-84-5	C00519	HMDB00965	0.8568	0.9935	0.8354	1.145	0.9988	1.0356	0.7928	1.0337	0.77	1.4673	1.0843	0.7035	1.0271	1.0492	0.967	1.0808	0.5021	1.1872	0.7642	1.6871	1.4193	1.4065	0.963	1.2593	1.0032	0.4863	1.0012	1.0557	1.7804	1.1786	1.1634	1.2855	0.7255	1.1799	1.014	1.173	0.9141
4114	hypoxanthine	Nucleotide	Purine Metabolism, (Hypo)Xanthine/Inosine containing	3127	LC/MS Neg	171	1291.2	135.031	790	68-94-0	C00262	HMDB00157	0.3264	0.3264	0.9262	0.4307	0.6554	1.2473	0.954	0.9009	0.416	6.4308	0.986	0.3729	0.5766	0.3264	2.2647	1.0542	0.3264	2.6327	2.0243	1.1855	1.3503	2.0278	0.3264	0.3901	0.3264	0.971	0.3438	0.3264	5.1271	1.1463	0.7724	0.8072	0.3264	0.6685	0.9052	0.3264	0.3264
80	imidazole propionate	Amino Acid	Histidine Metabolism	40730	LC/MS Pos Early	100003434	2263	141.066	70630	1074-59-5		HMDB02271	0.943	0.253	0.253	0.253	0.5065	0.253	0.7593	0.253	0.253	0.7762	1.0974	0.7209	0.6246	0.5577	0.253	1.2808	0.253	0.253	0.253	1.2866	1.8063	0.253	0.7112	0.3831	1.0562	0.253	0.253	0.9777	0.8971	0.6276	0.8966	0.7785	0.873	0.253	0.253	1.0432	0.676
4113	inosine	Nucleotide	Purine Metabolism, (Hypo)Xanthine/Inosine containing	1123	LC/MS Pos Early	361	1269	269.088	6021	58-63-9	C00294	HMDB00195	0.4215	0.4683	10.2467	0.7164	0.7036	1.2799	0.8773	0.9762	0.5765	11.6509	1.0155	0.5228	1.0148	0.4489	4.6608	1.2402	0.938	1.7855	1.1615	0.9931	1.3856	1.385	0.4261	0.5216	0.5856	15.721	0.5091	0.73	48.0184	1.7595	1.1247	0.9104	0.4145	0.9849	1.2589	6.8765	0.6666
4112	inosine 5'-monophosphate (IMP)	Nucleotide	Purine Metabolism, (Hypo)Xanthine/Inosine containing	2133	LC/MS Pos Early	362	650	349.054	8582	4691-65-0	C00130	HMDB00175	0.0528	0.0528	0.4086	0.0528	0.0528	0.0528	0.0528	0.0528	0.0528	0.0528	0.0528	0.0528	0.0528	0.0528	0.0528	0.0528	0.0528	0.0528	0.0528	0.0528	0.0528	0.0528	0.0528	0.0528	0.0528	0.9794	0.0528	0.0528	3.7271	0.0528	0.0528	0.0528	0.0528	0.0528	0.0528	0.0542	0.0528
1441	isocitrate	Energy	TCA Cycle	12110	LC/MS Pos Early	1206	773	210.061	1198	20226-99-7	C00311	HMDB00193	1.1612	1.0557	0.2721	0.222	0.8584	0.8603	0.2994	0.7593	0.8002	0.4797	0.503	0.8131	0.8452	1.1373	1.2678	1.2944	1.115	0.9978	0.4648	1.5478	1.0828	1.2359	1.1663	1.2052	0.5593	0.3253	1.0051	0.9917	0.222	0.3146	1.1118	0.682	0.4583	1.1531	1.3868	0.5046	0.6144
383	isoleucine	Amino Acid	Leucine, Isoleucine and Valine Metabolism	1125	LC/MS Pos Early	376	2800	132.102	6306	73-32-5	C00407	HMDB00172	0.663	0.5227	0.7735	0.826	0.7447	0.8623	1.0199	0.826	0.7053	0.8394	0.5703	0.7196	1.0543	0.4789	1.2384	1.0398	1.0557	0.5507	0.7886	0.8575	1.9381	0.9933	0.7324	0.7456	0.6551	0.8423	0.6487	1.1598	1.5812	1.0991	1.0937	0.7981	0.7431	1.1244	1.1293	1.3462	0.8955
266	kynurenine	Amino Acid	Tryptophan Metabolism	15140	LC/MS Pos Early	100000265	2739	209.092	161166	2922-83-0	C00328	HMDB00684	0.6052	0.5844	0.6092	0.7929	0.7909	0.8466	1.0214	0.7875	0.6392	0.8848	0.607	0.678	1.1203	0.4186	1.1631	0.9272	1.1683	0.7306	0.7852	0.9906	1.9279	1.1745	0.5969	0.7354	0.6718	0.9372	0.5985	1.3759	1.2771	1.0066	0.9127	0.9421	0.6614	1.1303	1.0963	1.4232	0.8628
1238	lactate	Carbohydrate	Glycolysis, Gluconeogenesis, and Pyruvate Metabolism	527	LC/MS Neg	482	681.6	89.0244	612	79-33-4	C00186	HMDB00190	0.5182	0.4131	0.707	0.7033	0.6177	0.9291	1.0797	0.733	0.5859	0.5629	0.4865	0.6138	1.3279	0.3197	1.055	1.0664	1.0507	0.5407	0.9716	1.779	4.3205	2.0105	0.5819	0.6446	0.5045	0.7816	0.6091	1.4069	1.2621	1.2784	0.977	0.7652	0.5992	1.5538	1.0786	1.3946	0.8956
3083	lactosyl-N-palmitoyl-sphingosine (d18:1/16:0)	Lipid	Lactosylceramides (LCER)	53010	LC/MS Pos Late	100009030	2527	862.625		4201-62-1			0.3645	2.4429	0.6967	1.2206	1.0047	0.2477	2.3184	0.1133	0.9547	1.3758	2.8051	5.0943	0.1133	0.6956	0.9953	0.8788	0.7544	2.1339	0.5877	2.0951	0.1133	1.7874	1.1643	1.657	2.5856	0.7679	1.2971	0.8334	2.0281	0.1252	1.0993	0.1133	1.3421	0.337	0.7797	0.1133	1.121
330	leucine	Amino Acid	Leucine, Isoleucine and Valine Metabolism	60	LC/MS Pos Early	397	2864	132.102	6106	61-90-5			0.6571	0.5201	0.8439	0.7767	0.7338	0.9388	1.0352	0.8606	0.6781	0.838	0.5261	0.7083	1.1787	0.469	1.3584	1.0307	1.1501	0.5312	0.8304	0.8568	2.0606	1.0039	0.6907	0.6795	0.6484	0.87	0.6315	1.2938	1.5574	1.2204	1.0563	0.8505	0.7066	1.3202	1.1692	1.5008	0.9961
870	leucylglycine	Peptide	Dipeptide	40045	LC/MS Pos Early	100003185	2778	189.123	79070	686-50-0		HMDB28929	1.3792	0.2279	1.819	0.6873	1.6264	0.6159	1.0175	0.2526	0.2279	0.2279	0.2279	0.2578	0.8792	0.5786	0.5308	2.1414	0.4527	0.8907	0.3307	1.1149	2.8838	0.2279	0.5992	0.2279	0.5373	0.9306	0.9918	1.351	2.4313	1.6472	1.4521	0.2279	0.3412	1.1119	0.563	1.8372	1.8302
3104	lignoceroyl sphingomyelin (d18:1/24:0)	Lipid	Sphingomyelins	57330	LC/MS Pos Late	100006298	3437	815.7		60037-60-7			0.9788	1.4687	0.5708	1.1725	0.966	0.3544	1.2408	0.5366	1.2306	1.2328	3.1826	11.9669	0.2335	0.7433	0.8413	0.822	2.5959	3.2779	0.7575	2.5013	0.2138	0.9324	0.9082	1.5585	3.5432	3.236	1.1618	1.2892	1.6254	0.833	0.644	0.2555	0.9946	0.2962	0.8951	0.6978	0.7988
104	lysine	Amino Acid	Lysine Metabolism	1301	LC/MS Pos Early	407	2850	147.113	5962	56-87-1	C00047	HMDB00182	0.6446	0.4858	0.8193	0.769	0.718	0.8807	1.0706	0.8446	0.661	0.7724	0.5113	0.6939	1.1306	0.42	1.3153	1.0319	1.1471	0.4751	0.7907	0.8426	2.1133	0.9681	0.7091	0.697	0.6211	0.8654	0.6415	1.2622	1.5423	1.208	1.0783	0.8096	0.7154	1.2457	1.1537	1.504	0.9527
1449	malate	Energy	TCA Cycle	1303	LC/MS Neg	409	615.6	133.014	525	6915-15-7	C00149	HMDB00156	0.7646	0.8859	0.4281	0.766	1.0019	0.9692	1.0244	0.6877	0.9221	0.4951	0.9677	0.6011	0.9383	0.8055	0.9264	1.1369	1.083	1.3667	0.9218	1.1776	1.6086	1.645	0.951	0.9981	0.5985	0.7185	0.9202	1.1346	0.4405	1.355	1.1193	0.8582	0.779	1.0261	1.1167	0.7946	0.669
1468	malonate	Lipid	Fatty Acid Synthesis	15872	LC/MS Polar	818	3447	103.004	867	141-82-2;26522-22-85-0	C00383	HMDB00691	0.5107	0.9058	0.1305	1.57	0.9231	0.9143	0.7621	0.8769	0.6607	1.6292	0.9808	0.8638	0.5511	0.6434	0.7796	0.6893	0.3707	0.7816	1.0956	1.4871	1.6599	0.9734	0.4695	1.5018	0.323	0.4007	0.7815	0.4126	0.7065	1.2119	0.9162	0.6948	0.3878	0.577	0.6315	1.0235	0.5397
1349	mannitol/sorbitol	Carbohydrate	Fructose, Mannose and Galactose Metabolism	46142	LC/MS Polar	100001740	2320	181.072	5780		C00794	HMDB00247	1.1266	0.672	0.7708	1.2611	0.6907	1.1254	0.5491	0.5664	0.2551	0.6152	0.1825	0.7178	0.8732	0.7292	1.9026	1.6163	2.0703	1.5184	1.2702	0.3642	1.0055	0.4317	0.7984	0.8792	0.6987	1.3685	0.4987	0.9508	0.9651	0.953	0.7009	0.5076	0.498	0.8245	1.2465	1.0748	0.7657
1350	mannose	Carbohydrate	Fructose, Mannose and Galactose Metabolism	584	LC/MS Polar	803	2200	179.056	18950	3458-28-4	C00159	HMDB00169	0.3902	0.5666	0.313	0.313	0.8658	0.8559	0.6328	0.8093	0.313	1.0812	0.313	0.9558	0.7028	0.313	2.5637	0.313	0.313	0.313	0.5482	1.1041	4.1893	1.0804	0.313	0.7046	0.313	0.313	0.313	1.65	0.313	0.313	0.313	0.8894	0.5639	1.5823	0.313	2.7439	0.6516
432	methionine	Amino Acid	Methionine, Cysteine, SAM and Taurine Metabolism	1302	LC/MS Pos Early	415	2526	150.058	6137	63-68-3	C00073	HMDB00696	0.661	0.4679	0.8647	0.7751	0.6992	0.9406	1.0686	0.8889	0.6635	0.7735	0.4839	0.6689	1.2843	0.4619	1.3753	1.0433	1.1309	0.5216	0.8378	0.7955	2.2272	0.9861	0.6633	0.6752	0.5828	0.8828	0.6217	1.4086	1.4703	1.302	1.0765	0.8562	0.6575	1.4197	1.1975	1.6804	1.0119
437	methionine sulfone	Amino Acid	Methionine, Cysteine, SAM and Taurine Metabolism	44878	LC/MS Pos Early	100004635	1250	182.048	69961	820-10-0			0.4554	0.5575	0.9573	0.3498	0.6799	0.8583	1.2446	0.7594	0.7478	0.6407	0.4643	0.7393	1.106	0.3498	2.0948	0.8571	0.9025	0.3498	0.6463	1.3801	2.1457	1.3761	0.532	0.3498	0.6474	0.9628	0.6399	1.9393	1.93	0.7095	0.9853	0.6551	0.6049	1.6585	1.4787	1.3341	1.4234
438	methionine sulfoxide	Amino Acid	Methionine, Cysteine, SAM and Taurine Metabolism	18374	LC/MS Pos Early	100000039	1272	166.053	158980	3226-65-1	C02989	HMDB02005	0.5978	0.6378	0.9223	0.8363	0.7135	1.0036	1.2072	0.777	0.7074	1.5686	0.664	0.7694	0.9328	0.5221	2.114	1.2052	0.9932	0.7638	0.8775	0.9299	2.3745	1.4328	0.6874	0.8545	0.6573	1.605	0.6719	1.2002	2.9937	0.9028	1.2866	0.8528	0.8095	1.2607	1.1508	2.2203	1.0238
5084	methyl glucopyranoside (alpha + beta)	Xenobiotics	Food Component/Plant	46144	LC/MS Pos Early	100005864	832	212.113					0.9328	0.593	0.534	0.8005	1.3067	0.7386	0.5153	0.5335	0.4422	0.8515	0.6846	0.5591	0.5998	0.9572	0.7692	0.6604	0.3645	0.7758	0.4631	1.0064	1.5739	1.0962	1.1419	0.8301	0.727	0.5134	0.8855	1.0734	1.5932	0.3585	0.8413	0.7577	0.6936	1.18	1.1793	0.8925	0.7837
1770	methylmalonate (MMA)	Lipid	Fatty Acid Metabolism (also BCAA Metabolism)	1496	LC/MS Polar	418	3078.4	117.019	487	516-05-2	C02170	HMDB00202	0.5544	0.7461	0.9566	3.2173	1.6745	1.7903	0.7054	1.6055	0.7476	2.2986	0.6868	0.6811	1.4265	0.517	0.9057	1.8997	0.7721	1	3.549	0.8974	4.1986	0.845	0.7586	2.7184	0.6675	0.8932	0.6629	0.7565	1.3839	1.5423	0.905	1.5649	0.5636	1.5587	1.0839	1.4921	0.711
4278	methylphosphate	Nucleotide	Purine and Pyrimidine Metabolism	37070	LC/MS Pos Early	100001805	544	113	13130	7023-27-0		HMDB61711	0.7044	0.7506	1.1396	0.7903	1.216	1.0906	0.9498	0.6753	0.9542	1.1636	0.6203	0.8493	0.8586	0.5186	0.8264	0.8352	1.0612	0.5297	0.6351	1.1811	2.3398	1.483	0.8324	0.4677	0.4682	0.9462	0.7701	1.5133	1.0284	1.1299	1.4011	1.149	0.9471	0.7437	1.174	0.9528	0.8686
408	methylsuccinate	Amino Acid	Leucine, Isoleucine and Valine Metabolism	15745	LC/MS Polar	2051	2800	131.035	10349	498-21-5		HMDB01844	0.331	0.2918	0.3951	5.0098	0.5659	2.2108	0.7468	1.9288	0.4128	2.5924	0.3525	0.4408	2.1835	0.2704	0.6692	0.5958	0.3518	0.4478	4.7132	1.1858	6.4626	0.526	0.3534	3.7889	0.3512	0.765	0.3742	0.8325	2.3616	2.1809	0.7794	1.9256	0.5884	2.2402	0.9095	2.3132	0.661
2197	myo-inositol	Lipid	Inositol Metabolism	1124	LC/MS Polar	363	3506.3	225.062	892	87-89-8	C00137	HMDB00211	0.6134	0.6446	0.7696	0.7394	0.8938	1.005	1.2303	0.8952	0.6996	0.8775	0.5106	0.8485	1.1705	0.4424	1.7354	1.1646	0.7331	0.6424	0.9592	1.0786	2.155	1.2359	0.5621	0.5676	0.5248	0.8594	0.5105	1.2828	1.4597	1.0217	0.9864	0.7022	0.6095	1.2045	1.0311	1.3777	0.917
137	N,N,N-trimethyl-5-aminovalerate	Amino Acid	Lysine Metabolism	57687	LC/MS Pos Early	100015962	2186	160.133	14274897				0.7633	0.522	0.8646	0.5199	0.5339	1.041	0.7306	0.9567	0.8476	1.1095	0.5361	0.6133	1.1224	0.5736	1.6268	1.1471	1.1616	1.074	0.9401	0.9664	1.476	0.9097	0.9997	0.7158	0.711	1.1152	0.7007	1.4633	1.2536	1.1089	1.2	0.9595	0.6996	1.1349	1.5971	1.4037	1.0845
517	N,N,N-trimethyl-alanylproline betaine (TMAP)	Amino Acid	Urea cycle; Arginine and Proline Metabolism	62947	LC/MS Pos Early	100020217	2470	229.155					0.9897	0.9754	0.3418	0.9581	1.208	0.448	1.3191	0.4438	0.8127	0.2614	1.4076	0.9016	0.2614	0.9277	0.6003	1.6157	0.2614	0.8169	0.2614	1.1988	2.13	0.6927	1.0879	0.7752	1.2495	0.2614	0.6215	0.6076	3.1447	0.2614	1.4995	0.2614	1.0311	0.6225	0.7185	0.2694	0.6394
1217	N,N-dimethyl-pro-pro	Peptide	Modified Peptides	64571	LC/MS Pos Early	100022041	2500	241.155					0.7905	0.7961	0.9091	0.8649	0.8973	0.7708	0.4217	0.8815	0.7148	0.9344	0.8844	0.6333	0.8765	1.1335	1.187	1.0734	1.3667	1.1937	0.7698	1.5011	0.4217	1.7107	0.7733	0.4795	0.8089	0.9708	0.9894	1.0544	1.8358	1.1059	0.9028	1.0592	0.8541	1.0403	1.3151	1.284	1.1598
56	N-acetyl-aspartyl-glutamate (NAAG)	Amino Acid	Glutamate Metabolism	35665	LC/MS Pos Early	100001612	1035	305.098	5255	3106-85-2	C12270	HMDB01067	1.0262	0.8593	0.7235	0.924	1.0476	0.7361	0.8833	0.7415	0.8914	0.8367	0.9768	0.6928	0.656	1.0367	1.0105	1.3573	1.0072	0.928	0.9241	1.0081	1.2297	1.1449	0.8733	0.7396	0.9529	0.7773	0.9199	1.0058	1.7041	0.9778	1.2067	0.6795	0.8424	0.9472	0.9857	0.9441	0.9397
542	N-acetyl-isoputreanine	Amino Acid	Polyamine Metabolism	62309	LC/MS Pos Early	100020487	2305	203.139	131802901				1.15	0.9994	0.8912	0.3511	1.2665	0.3511	1.4378	0.5304	0.3511	0.3511	0.9445	0.849	0.355	0.662	0.3511	1.5734	0.8567	0.3511	0.3699	0.9037	2.1044	0.7602	0.8055	0.6981	1.4016	0.3511	0.8539	1.0362	1.9982	0.3511	1.6195	0.3511	0.8581	1.0756	0.7762	0.3511	1.345
31	N-acetylalanine	Amino Acid	Alanine and Aspartate Metabolism	1585	LC/MS Neg	1110	861	130.051	88064	97-69-8	C02847	HMDB00766	0.8295	0.7464	0.7615	0.8169	0.9988	0.8334	0.7396	0.8314	0.8575	1.0645	0.8058	0.7007	1.0982	0.8319	0.6925	1.2299	0.9622	0.8147	0.8033	1.0664	1.5683	1.3432	0.8109	0.8586	0.7044	0.8974	0.7007	1.0811	1.1824	1.1654	0.9345	0.9402	0.824	1.0424	1.2464	0.9211	0.7807
42	N-acetylasparagine	Amino Acid	Alanine and Aspartate Metabolism	33942	LC/MS Pos Early	100001257	785	175.071	99715	4033-40-3		HMDB06028	0.8323	0.9997	0.6787	0.9134	0.9283	0.942	0.8523	0.7013	0.9363	1.5122	1.0003	0.7345	0.878	0.7553	1.1679	1.101	0.8883	1.4528	0.7147	1.0368	1.4373	1.2273	0.8884	1.0115	0.8798	0.8286	0.8136	0.9869	2.0459	0.98	0.9362	0.8928	0.9031	0.9526	1.2023	1.4651	0.8149
37	N-acetylaspartate (NAA)	Amino Acid	Alanine and Aspartate Metabolism	22185	LC/MS Pos Early	100000787	880	176.055	65065	997-55-7;997-55-7	C01042	HMDB00812	1.0314	0.8576	0.8081	0.8269	1.1162	0.8021	0.6789	0.8393	1.0546	1.0422	0.9445	0.7596	0.8343	0.9999	1.0929	1.1754	0.9801	1.1366	0.6332	1.017	1.1342	0.9152	0.9384	0.8701	1.0416	0.8557	0.9236	0.9952	1.4556	0.6825	1.186	0.8482	0.7804	0.8712	1.1196	1.0672	0.6433
454	N-acetylcysteine	Amino Acid	Methionine, Cysteine, SAM and Taurine Metabolism	1586	LC/MS Pos Early	1107	1416	164.038	12035	616-91-1	C06809	HMDB01890	0.8627	0.6848	0.5966	0.8589	0.8614	0.8647	0.9128	0.7545	0.9088	0.9024	0.6722	0.6377	0.9694	0.7021	1.2337	1.0907	1.237	0.7071	0.9893	0.8177	1.363	1.4776	0.9489	0.8277	0.8267	0.7092	0.8562	1.352	0.5934	1.1338	1.0413	0.8989	0.8248	1.0475	1.1317	1.3655	0.9554
1431	N-acetylglucosamine/N-acetylgalactosamine	Carbohydrate	Aminosugar Metabolism	46539	LC/MS Pos Early	100006435	715	222.097					1.0535	1.3384	0.4914	0.8169	0.844	0.5624	0.8401	0.779	0.7919	1.2829	0.9994	0.7909	0.7886	0.9101	1.6989	0.8047	1.0342	0.6969	0.7402	0.8592	1.3532	0.9404	1.1787	1.4494	0.8864	0.8068	0.8563	0.6264	1.9041	0.9113	1.1218	0.7727	0.8472	0.9469	1.1558	0.833	0.7734
1428	N-acetylglucosaminylasparagine	Carbohydrate	Aminosugar Metabolism	48149	LC/MS Pos Early	1215	1212	336.14	123826	2776-93-4	C04540	HMDB00489	0.9951	0.9042	0.8333	0.9796	1.0004	0.8492	0.8547	0.8167	0.9883	1.1375	1.0448	0.7781	0.867	1.0296	1.1866	1.1704	1.0236	1.0854	0.8361	1.1862	1.4284	1.3161	0.9395	0.8946	0.8405	0.7798	0.911	1.0895	1.4795	0.9881	1.0589	0.8019	0.8819	0.9858	1.1205	1.063	0.9228
47	N-acetylglutamate	Amino Acid	Glutamate Metabolism	15720	LC/MS Pos Early	100000282	1050	190.071	70914	5817-08-03	C00624	HMDB01138	0.9824	1.1021	0.6357	0.9294	1.0073	0.6464	0.9062	0.6175	1.1949	0.9869	0.917	0.9022	0.6721	0.9256	1.1979	1.1109	0.9807	0.987	0.593	0.8369	0.8746	1.0681	1.1129	0.8366	0.8757	0.9105	0.7445	1.2123	1.375	0.7255	1.01	0.6906	1.0432	0.7529	1.154	0.857	0.613
48	N-acetylglutamine	Amino Acid	Glutamate Metabolism	33943	LC/MS Pos Early	100001253	845	189.087	182230	2490-97-3	C02716	HMDB06029	0.8494	0.8272	0.8154	0.9421	0.9343	0.8819	0.7979	0.8275	0.9058	1.2771	0.7806	0.8227	0.9627	0.8346	1.2234	1.0566	0.976	0.9831	0.7422	0.9916	1.3853	0.9332	0.8716	0.9954	0.8106	0.9358	0.8419	1.1788	2.0276	0.8878	1.0639	0.8774	0.776	1.082	1.1148	1.2629	0.698
73	N-acetylhistidine	Amino Acid	Histidine Metabolism	33946	LC/MS Pos Early	100001293	2065	198.087	75619	39145-52-3	C02997	HMDB32055	0.4989	0.2236	0.6141	0.2236	0.2236	0.794	1.2132	0.6652	0.5197	1.1003	0.7838	0.7252	0.6537	0.2236	1.157	0.2236	0.7645	0.9681	0.5251	0.744	1.6912	1.2149	0.2236	0.8358	0.8805	0.2236	0.8883	1.4788	2.6545	0.9789	1.1638	1.0033	0.7611	1.5001	0.9076	1.1854	1.2943
334	N-acetylleucine	Amino Acid	Leucine, Isoleucine and Valine Metabolism	1587	LC/MS Neg	1082	2400	172.098	70912	1188-21-2	C02710	HMDB11756	0.6432	0.682	0.6598	1.0157	1.3154	0.9317	0.7807	0.8463	0.6807	1.1467	0.6163	0.6527	0.9793	0.6395	1.1045	1.0927	0.7218	0.7972	1.1204	0.8268	1.766	0.9189	0.6597	0.9156	0.9142	0.8094	0.9383	1.1171	1.8149	1.1452	1.1375	0.9176	0.697	1.1873	1.1184	1.2043	0.868
433	N-acetylmethionine	Amino Acid	Methionine, Cysteine, SAM and Taurine Metabolism	1589	LC/MS Neg	1083	1787	190.054	448580	65-82-7	C02712	HMDB11745	0.9049	0.798	0.8035	1.0921	1.025	0.951	0.823	0.8992	0.8109	0.955	0.8778	0.7934	0.9979	0.9378	0.5824	1.1184	1.1941	0.9334	0.6334	1.0067	1.3379	0.7885	0.8905	0.9235	0.7402	0.8809	1.0021	1.1225	1.2914	1.1829	1.1073	1.0158	0.8036	1.114	1.0078	0.5177	0.7817
439	N-acetylmethionine sulfoxide	Amino Acid	Methionine, Cysteine, SAM and Taurine Metabolism	45428	LC/MS Pos Early	100005463	880	208.064	193368	108646-71-5			1.2398	1.155	1.3091	1.4132	1.5742	1.1946	0.519	0.568	0.9911	1.9736	2.0032	1.0109	1.1949	1.6329	0.6821	1.9037	0.99	2.3813	1.1792	1.4649	1.4006	1.7203	1.1329	1.3267	1.196	0.9146	1.1957	0.7753	2.3852	0.8883	1.3375	0.8877	0.9378	0.9318	0.8535	0.566	1.1496
1416	N-acetylneuraminate	Carbohydrate	Aminosugar Metabolism	32377	LC/MS Polar	1162	3072.6	308.099	439197	131-48-6	C00270	HMDB00230	0.9716	1.0381	0.662	1.085	1.3988	1.0113	1.0528	0.8986	1.0488	2.3646	0.9188	0.805	0.9386	0.839	3.4392	1.3927	0.715	1.7528	0.9717	1.3317	1.3734	1.1681	0.9101	0.9623	0.7577	0.8881	0.8674	1.2624	1.9937	0.8098	1.2362	0.6971	0.8445	1.0463	1.1136	2.6181	0.7163
140	N-acetylphenylalanine	Amino Acid	Phenylalanine Metabolism	33950	LC/MS Neg	100001256	2597	206.082	74839	2018-61-3	C03519	HMDB00512	0.4836	0.5593	0.9841	1.1232	1.0495	1.1016	0.9682	0.8569	0.6462	1.3846	0.729	0.7802	1.0324	0.4427	1.2702	1.1019	0.8001	0.7045	1.3038	0.8745	1.791	1.0502	0.6949	0.937	0.5207	0.7945	0.5864	0.9722	2.2019	1.192	1.2999	1.0534	0.7464	1.1485	1.0791	1.2943	0.8441
536	N-acetylputrescine	Amino Acid	Polyamine Metabolism	37496	LC/MS Pos Early	192	2230	131.118	122356	18233-70-0	C02714	HMDB02064	1.1639	1.0129	0.8381	1.0383	0.8373	1.2957	1.0153	0.643	0.8284	1.1713	0.6721	0.7808	1	0.9655	1.3037	1.5323	1.6157	0.8564	0.6686	0.3703	0.5641	0.2207	1.2681	0.9726	0.7051	1.6427	0.7735	1.5286	1.3223	1.0785	1.1024	1.0501	0.7061	0.8573	1.1513	1.2098	0.7942
11	N-acetylserine	Amino Acid	Glycine, Serine and Threonine Metabolism	37076	LC/MS Pos Early	100001851	800	148.06	65249	97-14-3		HMDB02931	0.8957	0.8277	0.6733	1.07	0.842	0.9277	0.7435	0.8562	0.8948	1.5923	0.9184	0.6977	0.9361	0.8701	1.1529	0.9643	0.9838	1.1047	0.7406	1.079	1.2198	1.0925	0.8542	1.0481	0.785	0.8138	0.8137	1.0003	1.3208	1.0889	0.9295	0.9085	0.7375	1.0254	1.0546	1.334	0.7029
471	N-acetyltaurine	Amino Acid	Methionine, Cysteine, SAM and Taurine Metabolism	48187	LC/MS Neg	100005466	800	166.018	159864				0.6536	0.8393	0.6428	1.1429	0.7706	1.0929	0.9812	0.9643	0.8879	1.3868	0.8057	0.7124	1.2642	0.6075	1.1794	0.8099	0.8012	0.698	0.781	1.0894	1.5752	1.2002	0.8336	1.1991	0.6608	0.8772	0.7106	1.4254	1.5138	1.2761	1.0556	1.026	0.8368	1.4476	1.0374	1.394	0.8247
18	N-acetylthreonine	Amino Acid	Glycine, Serine and Threonine Metabolism	33939	LC/MS Neg	100001274	821.6	160.061	152204	17093-74-2		HMDB62557	0.8795	0.8127	0.7316	1.0366	0.9102	0.9073	0.7547	0.8301	0.8376	1.2245	0.7746	0.8393	1.0504	0.841	1.0356	0.9145	1.0044	0.9403	0.8695	0.9798	1.3394	1.2684	0.893	0.852	0.7275	0.9539	0.7376	1.0169	1.2638	1.1468	0.9456	0.8788	0.7377	1.0269	1.0456	1.1992	0.7609
415	N-acetylvaline	Amino Acid	Leucine, Isoleucine and Valine Metabolism	1591	LC/MS Neg	1084	1704	158.082	66789	96-81-1		HMDB11757	0.8909	0.7159	0.5983	1.2476	0.9584	0.7148	0.8903	0.7573	0.8374	1.0469	0.6918	0.7278	1.0306	0.8024	1.0895	1.0238	1.159	0.6383	0.9142	0.9868	1.5956	1.1035	0.8972	0.812	0.7027	0.839	0.7887	1.2328	1.5401	1.1184	1.2155	0.9482	0.9101	1.0458	1.063	0.9103	0.9023
506	N-delta-acetylornithine	Amino Acid	Urea cycle; Arginine and Proline Metabolism	43249	LC/MS Neg	100004523	858	173.093	9920500				0.6979	0.5601	0.8463	0.6408	0.813	0.7509	0.9462	0.7299	0.8154	0.7288	0.5594	0.7997	1.1441	0.4658	1.3414	1.0441	0.9731	0.6452	0.7676	0.9318	2.0169	1.1587	0.7537	0.5274	0.586	1.115	0.7171	1.5342	1.6474	1.1552	1.1356	0.818	0.6394	1.1986	1.3114	1.3646	0.9696
435	N-formylmethionine	Amino Acid	Methionine, Cysteine, SAM and Taurine Metabolism	2829	LC/MS Neg	194	1543.8	176.039	439750	4289-98-9	C03145	HMDB01015	0.8644	0.7534	0.7347	1.0104	0.9829	1.0274	0.7406	0.9058	0.8694	0.9685	0.6779	0.695	1.1446	0.9179	0.6728	1.0819	0.9766	1.0333	0.669	1.1478	1.9788	1.2808	0.8123	0.8946	0.7592	0.8871	0.8302	1.1183	1.1432	1.153	0.9732	0.9653	0.7437	1.2349	1.0791	0.7078	0.6241
226	N-formylphenylalanine	Amino Acid	Tyrosine Metabolism	48433	LC/MS Neg	100006056	2360	192.067	759256	13200-85-6			0.5675	0.4189	0.6874	0.9043	0.6521	0.9319	0.6374	0.7918	0.8188	1.1063	0.5322	0.3237	1.3122	0.6074	1.0419	1.3797	1.0687	1.0363	0.7704	0.6592	1.4948	1.1123	0.6752	0.6533	0.3394	0.7715	0.8091	0.5423	1.2657	1.3148	1.0676	0.9286	0.7803	1.0306	1.5391	1.3703	0.6596
2168	N-oleoyltaurine	Lipid	Endocannabinoid	39732	LC/MS Neg	100003119	5610	388.253	6437033	52514-04-2			0.6758	1.3609	0.807	1.0075	1.2953	0.6796	1.1572	0.2621	0.7169	1.0066	1.0767	0.9425	0.2621	0.559	0.7668	1.1159	0.2621	1.3377	0.489	1.5503	0.4619	0.8895	1.2471	1.6073	1.33	0.3039	1.2268	1.0642	2.5338	0.2621	1.4566	0.4593	0.8624	0.8644	0.5412	0.2621	1.1988
3005	N-palmitoyl-sphinganine (d18:0/16:0)	Lipid	Dihydroceramides	52604	LC/MS Pos Late	100009028	3090	540.535	5283572	5966-29-0		HMDB11760	0.3154	1.8545	0.3774	1.2198	0.5452	0.1664	1.6607	0.132	0.8499	1.439	2.132	6.6699	0.132	0.4079	1.1667	0.6026	1.0147	2.3406	0.3838	1.2592	0.132	1.0799	1.0695	1.638	2.3177	1.234	1.1966	0.467	1.3982	0.2714	0.6689	0.132	0.9013	0.1919	0.7576	0.3115	0.8623
3017	N-palmitoyl-sphingosine (d18:1/16:0)	Lipid	Ceramides	44877	LC/MS Pos Late	1518	2893	538.519	5283564	24696-26-2		HMDB04949	0.5608	2.5271	0.7538	1.6141	1.4477	0.418	2.361	0.3192	1.2278	1.8006	3.0991	7.0139	0.293	0.8748	1.186	1.2688	1.1831	3.005	0.8488	2.0157	0.5555	1.5457	1.3185	2.0401	3.1578	1.206	1.6369	0.7954	2.6893	0.3614	1.3535	0.3629	1.4975	0.4495	0.9991	0.3832	1.2606
2169	N-stearoyltaurine	Lipid	Endocannabinoid	39730	LC/MS Neg	100003240	5782	390.268	168274	63155-80-6			1.0639	1.0356	0.7896	1.2741	1.3827	0.7657	1.1333	0.4652	0.8608	1.1085	0.947	0.6954	0.3487	0.6634	0.8011	0.8773	0.3487	1.4022	0.4033	1.7977	0.3487	1.2201	1.2717	1.5487	1.2255	0.3487	1.0618	1.0047	2.6461	0.4216	1.3211	0.7001	0.7737	0.8896	0.864	0.3487	1.2157
4147	1-methyladenosine	Nucleotide	Purine Metabolism, Adenine containing	15650	LC/MS Pos Early	1242	2120	282.12	27476	15763-06-1	C02494	HMDB03331	0.2998	0.2998	0.4098	0.2998	0.2998	0.6741	0.2998	0.2998	0.2998	0.2998	0.2998	0.2998	1.3323	0.2998	1.0807	0.4236	1.1919	0.2998	0.837	0.2998	2.4799	0.2998	0.2998	0.2998	0.2998	0.5141	0.2998	1.6949	0.2998	1.113	0.2998	0.6794	0.2998	1.3345	0.7962	1.2372	0.7826
115	N6,N6,N6-trimethyllysine	Amino Acid	Lysine Metabolism	1498	LC/MS Pos Early	189	2825	189.16	440120	23284-33-5	C03793	HMDB01325	0.8075	0.4249	0.827	0.5905	0.801	0.7426	1.1909	0.7825	0.711	0.5805	0.5676	0.5764	1.2786	0.4323	1.4724	1.3108	1.3171	0.5692	0.4465	0.8017	2.4375	0.8763	0.6802	0.4547	0.628	0.8599	0.5188	1.6097	1.8268	1.1283	1.2445	0.8459	0.6839	1.3728	1.1391	1.6509	1.0098
106	N6-acetyllysine	Amino Acid	Lysine Metabolism	36752	LC/MS Neg	100001734	1059	187.109	92832	692-04-6	C02727	HMDB00206	0.682	0.5515	0.5515	1.0096	0.5515	0.7468	0.9716	0.572	0.5515	0.5515	0.6068	0.5515	1	0.7446	0.8989	1.0244	0.9502	0.5515	0.9383	0.5515	1.8884	1.3496	0.7483	0.7302	0.6794	0.8817	0.8719	0.9184	2.1255	1.3661	0.934	0.5515	0.8822	1.1496	1.2447	1.0562	0.7363
4158	N6-carbamoylthreonyladenosine	Nucleotide	Purine Metabolism, Adenine containing	35157	LC/MS Neg	100001415	2164	411.127	161466	24719-82-2		HMDB41623	0.6716	0.8439	0.8266	0.8271	0.7994	0.933	0.9326	0.839	0.7102	1.212	0.8295	0.7581	1.1015	0.6852	1.3155	1.063	0.9891	1.098	1.0487	1.0376	1.7874	1.1868	0.8633	0.7506	0.6223	0.9543	0.7768	1.2385	1.2274	1.1438	1.3042	0.8704	0.7224	1.114	1.1351	1.648	1.0035
4298	nicotinamide	Cofactors and Vitamins	Nicotinate and Nicotinamide Metabolism	594	LC/MS Pos Early	432	1942	123.055	936	98-92-0	C00153	HMDB01406	0.4954	0.4172	0.847	0.6437	0.577	1.0619	1.0994	0.9197	0.5041	0.7056	0.4513	0.7352	1.4716	0.3126	1.4491	0.8515	1.0502	0.4563	0.7879	0.836	2.2246	0.9996	0.5981	0.612	0.5866	0.8948	0.6077	1.4572	1.5894	1.3683	1.0131	0.8458	0.6116	1.622	1.3163	1.827	1.1262
4302	NAD+	Cofactors and Vitamins	Nicotinate and Nicotinamide Metabolism	5278	LC/MS Neg	1310	1434	662.102	5893	53-84-9	C00003	HMDB00902	0.923	0.9243	0.7073	1.1144	1.023	0.8999	0.9177	0.8999	1.0148	0.0661	0.8165	0.831	0.9563	0.8401	0.1875	1.08	0.9891	0.539	0.8269	0.9893	1.3316	1.1339	0.945	0.9963	0.761	0.9768	0.8912	1.1983	0.5823	1.0962	0.9715	0.9401	0.9209	1.0191	1.153	0.0627	0.7492
4303	NADH	Cofactors and Vitamins	Nicotinate and Nicotinamide Metabolism	31475	LC/MS Neg	428	1540	664.117	439153	58-68-4;606-68-8	C00004	HMDB01487	1.2472	0.7483	0.9036	0.8458	1.2144	1.2108	0.8696	0.8641	1.1348	0.4026	1.8439	0.6854	0.9704	0.886	0.4647	1.1587	1.7217	0.9604	1.1891	1.0313	1.3549	1.274	0.4555	0.7687	0.6697	0.8587	1.0854	1.015	2.277	0.9678	1.7286	1.3024	0.9582	1.0856	0.9142	0.2288	0.6373
4300	nicotinamide ribonucleotide (NMN)	Cofactors and Vitamins	Nicotinate and Nicotinamide Metabolism	22152	LC/MS Pos Early	1312	766	335.064	14180	1094-61-7	C00455	HMDB00229	0.9832	0.96	0.8189	0.8557	0.9651	0.7584	0.7764	0.9393	1.0783	0.489	0.8664	0.7184	1.0333	0.9249	0.7414	1.2348	1.0572	0.7818	0.8199	0.9116	1.5457	0.8437	0.9815	0.8089	0.9423	0.9407	0.9134	0.9296	0.8176	1.08	1.1553	1.0383	0.8459	1.106	1.133	0.5209	0.978
4301	nicotinamide riboside	Cofactors and Vitamins	Nicotinate and Nicotinamide Metabolism	33013	LC/MS Pos Early	100001310	2040	255.098	439924	1341-23-7	C03150	HMDB00855	0.9719	0.6992	0.6266	0.8506	0.6646	0.8928	0.9508	0.7709	0.8227	0.5147	0.798	0.6443	1.436	0.7028	0.4341	1.1022	1.0904	0.3189	1.2667	1.1831	2.4589	1.3281	0.8535	0.8624	0.7206	0.5535	0.6649	1.4567	1.2502	0.6298	1.2269	0.8301	0.7499	1.448	1.2166	0.1165	1.1198
216	O-methyltyrosine	Amino Acid	Tyrosine Metabolism	37451	LC/MS Pos Early	100002078	2790	196.097	76957	1080-06-4			0.7811	0.6702	0.7441	0.8826	0.8497	0.7729	0.7711	0.7232	0.743	1.0463	0.7633	0.8754	0.9444	0.6916	1.1599	0.8473	0.8953	0.4808	0.5785	0.9278	1.3302	0.8876	0.7145	0.5679	0.5254	0.8101	0.7624	1.4002	1.5674	1.1616	1.1515	0.7102	0.7228	1.0192	1.1564	0.9846	1.2773
215	o-Tyrosine	Amino Acid	Tyrosine Metabolism	43392	LC/MS Pos Early	100004290	2772	182.081	91482	2370-61-8		HMDB06050	0.7497	0.442	0.6987	0.6113	0.4568	0.8204	1.0377	0.8942	0.5053	0.939	0.5355	0.6028	1.873	0.4574	2.018	0.8971	1.0614	0.493	0.7975	0.958	2.2608	1.1935	0.6723	0.7306	0.6604	0.8715	0.6328	1.4199	1.4517	1.2921	1.1165	0.8244	0.5928	1.6695	1.2324	1.8307	0.9994
2155	oleoyl ethanolamide	Lipid	Endocannabinoid	38102	LC/MS Neg	1137	6450	324.291	5283454	11-58-0;111-58-0		HMDB02088	0.6837	1.4974	0.9389	1.4104	1.3726	0.8753	1.3441	0.4555	0.9066	1.3341	1.0068	1.3065	0.4591	0.805	1.0528	1.2862	0.4943	1.8299	0.5982	1.9909	1.0556	1.4718	1.3662	1.5096	1.5036	0.5642	1.4108	1.1017	2.4018	0.3535	1.2468	0.5705	1.036	0.9239	0.9113	0.4044	0.8979
485	ornithine	Amino Acid	Urea cycle; Arginine and Proline Metabolism	1493	LC/MS Pos Early	444	2800	133.097	6262	3184-13-2	C00077	HMDB03374	0.6224	0.424	0.8433	0.7755	0.6214	1.0297	1.0997	0.787	0.5103	0.7265	0.4975	0.6098	1.4238	0.3441	1.2932	2.3525	0.8754	0.5121	0.8952	1.3635	3.971	1.3552	0.6064	0.6551	0.5968	0.6147	0.6796	1.5952	1.3068	1.1683	0.9345	0.8331	0.5351	1.6708	1.2383	1.241	1.0582
4201	orotate	Nucleotide	Pyrimidine Metabolism, Orotate containing	1505	LC/MS Polar	445	1638.1	155.01	967	50887-69-9	C00295	HMDB00226	1.1075	0.8176	1.677	0.8143	1.1998	1.006	1.0492	0.4323	0.7498	6.5532	0.3258	0.7148	0.8017	0.6801	1.906	1.0721	1.2639	0.5386	0.4121	0.6599	2.0056	0.669	0.731	0.5007	0.834	5.055	0.6747	1.2351	19.0842	1.1511	0.7573	0.836	0.6958	0.7593	1.0174	2.0606	0.8559
4203	orotidine	Nucleotide	Pyrimidine Metabolism, Orotate containing	35172	LC/MS Polar	100001416	2250	287.052	92751	314-50-1		HMDB00788	1.3504	1.382	0.8745	1.1898	1.6571	1.3518	1.4493	1.1915	1.6569	1.7237	1.1631	1.0837	1.2182	0.9954	1.9438	1.5456	1.003	2.0161	1.0494	1.108	1.015	1.0719	1.1064	0.9682	0.8436	1.331	0.7976	1.8731	1.8533	1.0476	1.2743	1.0361	1.1106	1.1332	1.2872	1.108	0.8958
262	oxindolylalanine	Amino Acid	Tryptophan Metabolism	64568	LC/MS Pos Early	100022120	2756	221.092	20977764				0.8484	0.268	1.0808	0.6063	0.6876	0.8963	0.9954	0.588	0.4099	1.2108	0.4272	0.493	1.0035	0.1676	2.211	1.3703	1.3115	0.6942	0.9713	1.0414	2.4738	1.3737	0.4989	0.6209	0.7776	0.8523	0.8592	1.6331	3.1931	1.2749	1.3139	0.8062	0.5746	1.3862	0.9201	2.1942	1.2948
4545	p-cresol sulfate	Xenobiotics	Benzoate Metabolism	36103	LC/MS Neg	100001315	2890	187.007	4615423	3233-57-7		HMDB11635	0.6667	0.5376	0.9291	0.6378	0.7954	0.8747	1.2	0.772	0.6575	0.6304	0.4904	0.6751	1.1735	0.4055	1.4328	1.1444	1.0806	0.5419	0.7029	0.9685	2.3696	1.084	0.6857	0.5384	0.6095	1.0538	0.6409	1.7444	1.6378	1.1109	1.2329	0.763	0.6785	1.2956	1.333	1.3669	1.1345
3099	palmitoyl sphingomyelin (d18:1/16:0)	Lipid	Sphingomyelins	37506	LC/MS Pos Late	100002107	2168	703.575	9939941	6254-89-3			0.4272	1.7262	0.8855	1.5815	1.5041	0.536	1.7728	0.403	1.0967	1.668	2.1393	2.239	0.3825	0.9953	1.0349	1.4746	0.5303	1.7871	1.0117	1.8979	0.7654	1.5873	1.206	1.7971	2.013	0.5737	1.474	0.7877	2.532	0.2918	1.5695	0.5017	1.2705	0.6558	0.8501	0.3115	1.3145
1859	palmitoylcarnitine (C16)	Lipid	Fatty Acid Metabolism (Acyl Carnitine, Long Chain Saturated)	44681	LC/MS Pos Late	100000776	1425	400.342	461	6865-14-1	C02990	HMDB00222	0.3802	0.6071	0.4315	0.83	0.6746	0.7456	0.6231	0.5637	0.6805	1.3646	0.642	0.5249	0.9144	0.41	4.0764	0.6149	0.6832	1.1056	0.3935	0.3802	1.4558	0.8291	1.0068	0.9984	0.9305	0.907	0.5253	1.0288	1.1879	0.9515	0.9709	0.85	0.6677	0.8063	1.3507	7.7823	0.6256
4328	pantoate	Cofactors and Vitamins	Pantothenate and CoA Metabolism	63061	LC/MS Neg	100002613	1143	147.066	439251	470-29-1	C00522		0.6136	0.4146	0.8606	0.7207	0.6775	1.0523	1.065	0.9089	0.5074	0.7502	0.4181	0.6585	1.5411	0.3833	1.4261	0.9383	1.1474	0.4488	0.8965	0.8462	2.6036	0.995	0.6022	0.6182	0.5313	0.8866	0.5974	1.4519	1.6066	1.4471	1.0867	0.8072	0.6588	1.5746	1.2301	1.884	0.9567
4329	pantothenate (Vitamin B5)	Cofactors and Vitamins	Pantothenate and CoA Metabolism	1508	LC/MS Pos Early	1024	1667	220.118	6613	137-08-6	C00864	HMDB00210	0.7007	0.7228	0.6833	0.9604	0.858	0.7845	1.0629	0.7692	0.9129	0.7854	0.5993	0.7721	1.1617	0.5958	1.0784	1.0296	0.9851	0.519	0.7539	1.0419	1.9185	0.953	0.8528	0.9031	0.6896	0.7721	0.5778	1.254	1.4182	1.0138	1.1444	0.7647	0.8573	1.0512	1.0059	1.1713	0.7461
5461	penicillin G	Xenobiotics	Drug - Antibiotic	37468	LC/MS Neg	100002155	3855	333.091	5904	69-57-8	C05551	HMDB15186	0.5955	0.4727	0.9435	0.8264	0.7439	1.0082	1.1464	0.9669	0.6559	0.8532	0.5196	0.6896	1.3794	0.3937	1.3963	1.0264	1.0434	0.4577	0.8968	0.8012	2.3777	0.992	0.6316	0.6922	0.6011	0.8804	0.6749	1.4212	1.6512	1.3594	1.1921	0.8998	0.7179	1.5333	1.226	1.7202	1.0056
6179	phenol red	Xenobiotics	Chemical	36817	LC/MS Neg	100001724	3665.9	353.049	4766	143-74-8	C12600		0.5993	0.4637	0.8574	0.761	0.7341	0.9896	1.1025	0.9072	0.6104	0.7849	0.4532	0.6643	1.3921	0.3888	1.4171	0.9167	1.0785	0.4717	0.8678	0.8713	2.7291	1.0104	0.649	0.6575	0.5502	0.9	0.6521	1.431	1.5911	1.3389	1.0606	0.8355	0.6898	1.4984	1.1895	1.6886	1.0131
189	phenol sulfate	Amino Acid	Tyrosine Metabolism	32553	LC/MS Neg	100001510	2156	172.991	74426	937-34-8	C02180	HMDB60015	0.9458	0.6125	1.1348	0.7673	1.0046	0.8154	0.8342	0.7059	0.7473	0.8091	0.4406	0.6538	0.9037	0.8198	1.0195	1.0837	1.0463	0.8735	0.435	1.2594	2.0423	0.7633	0.718	0.7272	0.8298	0.9106	0.8474	1.3655	1.6495	0.9591	1.1061	0.7252	0.5728	1.0977	1.1953	1.099	0.7272
1188	phenylacetylglycine	Peptide	Acetylated Peptides	33945	LC/MS Neg	100001275	2375	192.067	68144	500-98-1	C05598	HMDB00821	0.5975	0.5181	0.7455	0.6409	0.7173	0.7851	1.0788	0.7989	0.7061	0.833	0.5128	0.6412	1.1009	0.444	1.298	0.9158	1.1392	0.5801	0.8527	0.9999	2.2878	1.4098	0.6884	0.5594	0.4907	0.9638	0.62	1.4574	1.4209	1.064	1.0001	0.8461	0.7553	1.2446	1.2267	1.3586	0.9635
139	phenylalanine	Amino Acid	Phenylalanine Metabolism	64	LC/MS Pos Early	460	2878	166.086	6140	63-91-2	C00079	HMDB00159	0.6329	0.4827	0.8666	0.753	0.6901	0.9571	1.0656	0.8621	0.6388	0.8303	0.4914	0.6763	1.2341	0.4443	1.389	0.9915	1.1571	0.536	0.8411	0.8633	2.1249	0.9803	0.6746	0.6496	0.6217	0.8885	0.6357	1.3722	1.523	1.2522	1.0526	0.8491	0.6772	1.4018	1.1685	1.6136	1.0351
1464	phosphate	Energy	Oxidative Phosphorylation	42109	LC/MS Pos Early	461	576	98.9842	1061	7664-38-2	C00009	HMDB01429	0.923	0.8455	0.84	1.0229	1.0377	0.8802	0.6861	0.893	1.1392	1.0355	0.7982	0.73	0.8629	0.946	1.1509	1.0647	1.2906	1.0488	1.017	0.9682	1.144	1.2106	0.8407	0.9202	0.8009	1.0414	0.8597	0.9412	1.1965	1.043	0.998	0.9058	0.8769	0.8148	1.1683	1.0425	0.7493
1236	phosphoenolpyruvate (PEP)	Carbohydrate	Glycolysis, Gluconeogenesis, and Pyruvate Metabolism	597	LC/MS Neg	463	587.3	166.975	1005	10526-80-4	C00074	HMDB00263	1.1641	0.7278	0.5675	0.7592	0.9129	0.7158	0.4013	0.7016	1.0786	0.0812	1.2708	0.3862	0.567	1.0241	1.1967	1.1369	2.602	0.8291	0.9975	1.0716	0.7123	0.7235	0.467	0.8674	0.7299	1.7243	1.1303	0.7852	0.47	2.2152	1.4477	0.9868	0.6867	0.8648	1.0507	1.6698	0.8227
2234	phosphoethanolamine (PE)	Lipid	Phospholipid Metabolism	1600	LC/MS Polar	1026	4559.1	140.012	1015	1071-23-4	C00346	HMDB00224	0.3552	1.6769	0.3402	0.9648	1.1815	0.4678	1.8139	0.5029	2.3866	2.3089	0.7203	1.3011	0.1651	0.8872	3.7823	0.8053	0.2854	2.0675	2.2094	0.9977	0.7033	1.1426	1.2512	1.1171	0.7699	2.3755	0.6703	0.4534	1.8082	0.3136	0.3876	0.8104	1.5	0.2363	2.5074	1.5371	0.3888
2999	phytosphingosine	Lipid	Sphingolipid Synthesis	1510	LC/MS Pos Late	469	1367	318.3	122121	554-62-1	C12144	HMDB04610	0.9288	1.2067	0.5719	0.8747	0.8659	0.6147	0.9636	0.5261	0.7321	0.7794	0.6327	0.7017	0.909	0.306	0.8061	0.6683	0.6345	0.306	0.6711	0.8133	0.8198	0.6983	1.4336	1.4739	1.1296	0.5981	1.0441	0.9789	1.3645	0.7045	1.2321	0.697	0.9154	1.2164	1.4077	0.8052	0.8617
1669	pimelate (C7-DC)	Lipid	Fatty Acid, Dicarboxylate	15704	LC/MS Polar	100000101	2745	159.066	385	111-16-0	C02656	HMDB00857	0.2359	0.2359	0.2359	2.2877	0.2359	0.7101	0.2359	0.5417	0.2359	0.8031	0.2359	0.2359	0.6719	0.2359	0.2359	0.2359	0.2359	0.2359	1.5164	0.3333	2.6198	0.2359	0.2359	1.8544	0.2359	0.2359	0.2359	0.2359	0.2359	0.7938	0.2359	0.8195	0.2359	0.7713	0.2359	0.8008	0.2359
493	proline	Amino Acid	Urea cycle; Arginine and Proline Metabolism	1898	LC/MS Pos Early	480	1603	116.071	145742	147-85-3	C00148	HMDB00162	0.9706	0.853	0.7281	0.9233	0.9684	0.8874	0.8108	0.8689	0.9335	1.059	0.9316	0.7556	0.9965	0.9212	1.0495	1.011	1.2943	0.9002	0.8154	1.0393	1.4125	1.026	0.8442	0.8521	0.7859	0.896	0.8269	1.0514	1.3041	1.2567	1.0475	0.9411	0.8278	1.0419	1.0702	1.4322	0.8257
1767	propionylcarnitine (C3)	Lipid	Fatty Acid Metabolism (also BCAA Metabolism)	32452	LC/MS Pos Early	100001162	2590	218.139	107738	17298-37-2	C03017	HMDB00824	1.0962	0.6556	0.8452	1.0107	0.9181	0.7313	1.0501	0.6979	0.6578	0.8734	0.6479	0.7043	0.8618	0.7424	1.0269	1.3105	0.8192	0.5166	0.6225	0.6115	1.896	0.7653	0.8954	0.8091	0.9823	0.9088	0.652	1.185	2.1983	0.9049	1.1585	0.6969	0.6546	1.2525	0.9371	1.2595	0.8372
4215	pseudouridine	Nucleotide	Pyrimidine Metabolism, Uracil containing	33442	LC/MS Neg	821	1100	243.062	15047	1445-07-4	C02067	HMDB00767	0.7044	0.5192	0.8232	0.6755	0.7544	0.8031	1.0067	0.7402	0.6662	0.6831	0.4614	0.7872	1.1413	0.4723	1.2372	1.1451	1.1766	0.7263	0.8683	1.3216	3.3103	1.5066	0.6616	0.5254	0.5793	0.9224	0.6326	1.4319	1.4851	1.2445	0.9933	0.6886	0.6442	1.367	1.0786	1.3017	0.8308
535	putrescine	Amino Acid	Polyamine Metabolism	1408	LC/MS Pos Early	49	3027	89.1073	1045	110-60-1	C00134	HMDB01414	1.5763	1.6362	0.4522	1.1585	1.4269	0.1623	0.6266	0.2148	1.7699	0.7339	0.7189	1.6396	0.1623	1.6087	0.1623	1.4447	1.0007	0.8352	0.2734	0.1623	0.1623	0.1623	1.6336	1.0534	0.798	1.0591	0.1623	1.6446	0.1623	0.1623	0.7985	0.4808	1.0139	0.6401	1.4603	0.1623	0.61
4443	pyridoxal	Cofactors and Vitamins	Vitamin B6 Metabolism	1651	LC/MS Pos Early	491	2343	168.065	1050	65-22-5	C00250	HMDB01545	0.632	0.5002	0.7052	0.6718	0.6931	0.96	0.8921	0.761	0.6544	1.1305	0.503	0.5149	1.1001	0.4942	1.1675	0.9008	1.1651	0.5649	0.8308	1.367	2.6229	1.4458	0.7877	0.7014	0.4793	0.891	0.7658	1.3262	1.5839	1.3115	0.8431	0.8114	0.5421	1.3132	1.1894	1.4778	1.0094
4442	pyridoxal phosphate	Cofactors and Vitamins	Vitamin B6 Metabolism	5331	LC/MS Neg	492	943	246.017	1051	41468-25-1	C00018	HMDB01491	0.8449	0.7256	0.5874	1.2266	0.9868	0.7267	0.5345	0.6873	0.827	0.5345	0.7604	0.6158	0.6791	1.134	0.6581	1	0.6726	1.025	0.6377	0.9811	1.4344	1.1562	0.8694	0.8137	0.8849	0.9407	0.9924	0.7744	1.1694	1.0204	0.9734	0.9191	0.6909	0.8707	0.96	0.6144	0.7658
4444	pyridoxate	Cofactors and Vitamins	Vitamin B6 Metabolism	31555	LC/MS Neg	100001121	2185	182.046	6723	82-82-6	C00847	HMDB00017	0.554	0.4927	1.005	0.7883	0.8381	0.8621	1.1521	0.8894	0.8008	0.6606	0.421	0.9689	1.4544	0.5931	1.4607	1.0628	1.1348	0.5264	0.7248	0.9176	2.5522	0.9956	0.6225	0.6692	0.6707	0.8802	0.7353	1.5166	1.4258	1.1994	0.9774	0.8312	0.6397	1.4593	1.2455	1.5795	1.0073
4438	pyridoxine (Vitamin B6)	Cofactors and Vitamins	Vitamin B6 Metabolism	608	LC/MS Pos Early	936	2442	170.081	1054	58-56-0	C00314	HMDB02075	0.5722	0.4043	0.895	0.6729	0.6147	1.0184	1.1144	0.9364	0.5421	0.8115	0.4185	0.6273	1.4317	0.3557	1.4827	0.9795	1.1837	0.4894	0.8373	0.9093	2.2693	1.0229	0.6185	0.6038	0.5814	0.9009	0.6679	1.5785	1.5399	1.3957	1.0247	0.9154	0.6313	1.6612	1.3174	1.8076	1.1873
1237	pyruvate	Carbohydrate	Glycolysis, Gluconeogenesis, and Pyruvate Metabolism	42582	LC/MS Neg	823	732.4	87.0088	1060	127-17-3	C00022	HMDB00243	0.3633	0.4946	0.5718	0.664	0.6651	0.7311	1.2089	0.8799	0.6163	0.635	0.4088	0.5539	1.4508	0.3593	1.0332	0.9524	0.8854	0.4658	0.7902	0.7381	2.8024	0.917	0.679	0.4989	0.6409	0.7403	0.6381	1.1837	1.2956	1.3826	1.3056	0.8181	0.6084	1.6481	1.2235	1.479	1.0669
1260	ribitol	Carbohydrate	Pentose Metabolism	15772	LC/MS Polar	100000406	1789.6	151.061	6912	488-81-3	C00474	HMDB00508	0.7915	0.7055	0.6833	0.7319	1.0774	0.7842	0.9748	0.7639	0.9942	1.6097	0.9077	0.6966	0.8513	0.6568	3.6485	1.0008	0.9508	2.5168	1.1244	0.8456	1.2774	1.1478	0.8415	0.756	0.6447	0.9593	0.8513	1.183	1.499	0.9154	1.1624	0.7992	0.9424	0.9357	1.1624	3.7735	1.069
1261	ribonate	Carbohydrate	Pentose Metabolism	27731	LC/MS Polar	100001007	2425	165.041	5460677	5336-08-03	C01685	HMDB00867	0.59	0.8003	0.6096	1.0928	1.3083	1.3456	1.2811	0.6478	1.0417	1.171	0.9731	1.0578	1.2435	0.7874	2.2268	1.4108	0.9826	1.0043	1.6217	1.4394	1.9841	1.3134	0.9592	0.8859	0.4153	0.9818	0.8179	1.5468	0.8615	0.6311	0.4838	0.5137	0.8838	1.3244	1.1509	1.3856	0.461
588	S-(1,2-dicarboxyethyl)glutathione	Amino Acid	Glutathione Metabolism	63009	LC/MS Neg	100020967	543	422.087	9802383	1115-52-2			0.9192	0.8522	0.6531	0.9787	1.0154	0.8465	0.788	0.7472	0.961	0.7857	1.0273	0.7225	0.8511	1.1898	0.7818	1.0661	1.2186	1.4172	0.8921	1.618	1.2854	1.4201	0.9332	0.9153	0.8496	0.6213	1.1596	0.9942	0.7814	1.0632	1.0679	0.9131	0.8985	0.8103	0.9505	0.6714	0.7246
63	S-1-pyrroline-5-carboxylate	Amino Acid	Glutamate Metabolism	42370	LC/MS Pos Early	35	1528	114.055	1196	2906-39-0	C04322	HMDB01301	0.8873	0.7195	0.8464	1.1923	1.059	1.1088	0.664	0.8434	0.7784	0.587	0.8215	0.5025	1.0574	0.5456	1.0167	0.9871	0.7862	1.0012	0.9298	0.9276	1.143	0.8677	0.6557	0.7384	0.8655	0.6379	1.007	1.5407	0.7887	1.0383	0.9356	1.0431	0.707	1.3249	1.2095	0.9478	0.8957
444	S-adenosylhomocysteine (SAH)	Amino Acid	Methionine, Cysteine, SAM and Taurine Metabolism	42382	LC/MS Neg	197	1832.4	383.114	439155	979-92-0	C00021	HMDB00939	1.0242	0.9125	0.6182	1.0705	1.0185	0.7003	0.6701	0.726	0.9734	2.0012	0.9913	0.7122	0.8384	1.2678	1.1601	1.1578	1.1484	1.4694	0.9598	1.1329	1.175	1.2298	0.8591	0.8494	0.6979	0.9051	0.9327	0.9114	1.608	1.0655	1.0267	0.9341	0.772	0.8527	1.1289	1.2775	0.6311
5981	S-carboxymethyl-L-cysteine	Xenobiotics	Drug - Other	47897	LC/MS Pos Early	100002324	1490	180.032	1080	638-23-3	C03727	HMDB29415	1.2124	0.82	0.6749	0.7191	1.2461	0.6729	1.1389	0.5511	1.4011	1.5609	0.9584	0.7723	0.8776	0.872	0.5822	1.3704	1.7058	0.7855	0.5506	0.382	0.7692	0.382	1.1164	0.7387	0.5034	0.7078	0.8563	1.675	1.3661	1.1797	1.2698	0.7171	0.772	1.0337	0.8001	1.1744	0.5302
573	S-lactoylglutathione	Amino Acid	Glutathione Metabolism	15731	LC/MS Neg	1343	1248	378.098	440018	54398-03-7	C03451	HMDB01066	1.1893	0.5704	2.6827	3.2839	3.0033	2.1763	1.2582	2.0977	3.6152	28.7238	0.7612	0.3813	1.7522	0.5401	2.9627	1.2234	2.4754	1.3036	0.4512	0.861	0.6784	1.8529	1.0201	0.3998	0.399	3.3018	0.6201	3.2021	1.8061	0.7992	1.128	0.8253	1.5226	0.4796	0.9769	13.2864	0.2813
587	S-nitrosoglutathione (GSNO)	Amino Acid	Glutathione Metabolism	47127	LC/MS Pos Early	100004662	2460	337.081	3514	57564-91-7		HMDB04645	2.5644	1.0115	1.3861	0.9988	2.3572	0.7607	0.7951	0.8152	1.1328	1.0378	1.7237	1.114	1.1527	2.6721	2.0901	2.3632	0.9207	2.8712	0.296	0.7876	0.2456	1.2831	1.0462	0.7472	1.7753	0.4689	2.4526	1.2117	0.714	0.7209	2.2713	0.7445	1.0945	0.794	4.3005	0.8393	1.9353
121	saccharopine	Amino Acid	Lysine Metabolism	1495	LC/MS Pos Early	392	2530	277.139	160556	997-68-2	C00449	HMDB00279	0.2432	0.3422	0.2432	0.9809	0.5614	0.4156	1.0663	0.5292	1.6138	1.7514	0.2432	3.0691	1.3015	0.2432	1.2811	0.2432	1.9123	0.8771	0.244	0.2432	0.2432	1.3207	2.3044	0.834	0.2432	0.8058	0.2432	2.8221	1.1612	0.2766	0.2432	1	1.182	0.2432	3.3157	1.2533	0.2432
5952	salicylate	Xenobiotics	Drug - Topical Agents	1515	LC/MS Polar	501	802	137.024	338	69-72-7	C00805	HMDB01895	1.3144	0.7233	0.7102	0.3975	0.938	0.3975	0.7784	0.3975	0.7385	1.1648	1.5876	1.0273	0.6385	0.5522	0.8868	0.8392	0.3975	1.0123	0.7118	1.3436	1.6743	1.1818	0.9861	0.9775	0.7617	0.6019	1.2606	0.8953	1.9301	0.6829	0.9839	0.4785	1.0479	0.3975	1.1294	0.5504	1.1699
10	serine	Amino Acid	Glycine, Serine and Threonine Metabolism	1648	LC/MS Pos Early	503	1239	106.05	5951	56-45-1	C00065	HMDB00187	0.6783	0.4906	0.9379	0.7995	0.7605	0.9994	1.1632	0.893	0.6139	0.9012	0.569	0.702	1.2673	0.4666	1.4483	1.12	1.0083	0.5865	0.8353	0.8255	2.3118	0.8857	0.6662	0.6678	0.6677	0.8097	0.6512	1.4299	1.6271	1.2361	1.1056	0.8304	0.6963	1.4628	1.1596	1.6878	1.0592
286	serotonin	Amino Acid	Tryptophan Metabolism	2342	LC/MS Pos Early	504	2550	177.102	5202	153-98-0	C00780	HMDB00259	0.8703	0.2809	1.7392	0.2809	1.0631	0.5635	1.3222	0.3092	0.2809	0.2809	0.5376	0.4121	0.4331	0.2809	0.9196	1.8227	0.2809	0.5432	0.2809	1.501	1.3994	0.6561	0.531	0.2809	0.7208	0.5577	1.286	1.2711	2.7955	0.2809	1.8532	0.2809	0.419	1.0198	1.1594	0.2809	2.1981
543	spermidine	Amino Acid	Polyamine Metabolism	485	LC/MS Pos Early	50	3355	146.165	1102	124-20-9	C00315	HMDB01257	1.0294	0.5217	0.8484	0.7019	0.8168	0.8926	0.7936	0.8331	0.6368	0.7516	0.6353	0.2203	1.1561	0.835	1.2825	1.1336	1.0303	0.6361	0.7734	0.7555	1.504	0.67	0.7609	0.7903	0.6599	0.9323	0.7597	1.2917	1.7801	1.2155	1.0668	0.9369	0.6305	1.2974	1.172	1.481	1.066
2998	sphingadienine	Lipid	Sphingolipid Synthesis	57426	LC/MS Pos Late	100015643	1350	298.274	6449795	25696-03-1			0.856	0.9745	0.5867	0.6488	1.2184	0.9188	1.022	0.7016	0.9632	0.6321	0.9435	0.902	0.9629	0.9056	0.6131	1.0206	0.9608	0.7887	0.7619	1.0016	1.2352	1.1594	0.9948	1.1923	0.7431	0.7075	0.8553	1.1468	1.2363	0.9844	1.1109	0.8836	0.7947	1.0075	1.2464	0.4761	0.8933
2996	sphinganine	Lipid	Sphingolipid Synthesis	17769	LC/MS Pos Late	313	1413	302.305	3126	3102-56-5	C00836	HMDB00269	0.6567	1.0882	0.6693	0.9837	1.2735	0.8307	1.0367	0.5988	0.9678	1.0611	1.0399	1.3234	0.8694	0.898	0.9992	1.0481	0.6643	0.8304	0.7256	0.9656	1.0832	1.1095	1.3195	1.2566	1.0151	0.6714	0.979	1.1392	1.8049	0.6213	1.3616	0.7546	1.0004	1.0411	1.2599	0.5095	1.156
3114	sphingomyelin (d18:1/17:0, d17:1/18:0, d19:1/16:0)	Lipid	Sphingomyelins	52615	LC/MS Pos Late	100008920	2350	717.591		121999-64-2			0.5125	2.46	0.8835	1.8701	1.7404	0.5719	2.5361	0.3905	1.3166	2.1871	3.0645	3.9927	0.3025	0.9655	1.2657	1.4775	0.8202	2.2555	1.1503	2.1192	0.6115	1.6799	1.2154	2.2729	2.9497	0.8811	1.8052	0.6792	2.6418	0.3165	1.5993	0.433	1.5496	0.6267	1.0017	0.2892	1.3908
3115	sphingomyelin (d18:1/18:1, d18:2/18:0)	Lipid	Sphingomyelins	37529	LC/MS Pos Late	100002106	2167	729.591	6443882	108392-10-5		HMDB12101	0.3202	1.6692	0.8098	1.6177	1.3066	0.5455	1.6024	0.4204	1.0606	1.5873	1.7361	2.0426	0.389	0.8411	1.0119	1.5942	0.4805	1.5025	1.0428	1.8087	0.9148	1.4938	1.1624	1.7211	1.6424	0.4542	1.3025	0.7532	2.3918	0.231	1.3956	0.597	1.2637	0.7594	0.872	0.3925	1.7719
3155	sphingosine	Lipid	Sphingosines	17747	LC/MS Pos Late	297	1393	300.29	5353955	123-78-4	C00319	HMDB00252	0.7297	1.0582	0.6597	0.7985	1.1881	0.7591	1.0911	0.6442	1.0093	0.9152	1.0348	1.0739	0.856	0.9568	0.8135	1.0032	0.7406	0.8059	0.6881	0.8997	1.002	1.1126	1.1997	1.1486	0.8202	0.6812	0.8404	1.154	1.6176	0.6514	1.2766	0.7937	1.0029	1.077	1.242	0.4874	1.025
3157	sphingosine 1-phosphate	Lipid	Sphingosines	34445	LC/MS Pos Late	100000626	1375	380.256	5283560	26993-30-6	C06124	HMDB00277	1.129	0.8056	0.2189	1.0276	1	0.44	0.4762	0.5005	0.7754	0.2189	0.9572	0.5444	0.8202	0.4671	0.5936	1.2047	0.5988	0.2189	0.4925	0.6486	0.6071	0.4754	1.2016	1.1387	1.2443	0.8842	1.1885	1.0495	0.9725	0.4067	1.0607	0.8072	0.7171	1.1654	1.3653	0.479	0.8807
2159	stearoyl ethanolamide	Lipid	Endocannabinoid	38625	LC/MS Pos Late	100002254	1787	328.321	27902	111-57-9		HMDB13078	0.8523	1.0458	0.845	0.9912	1.177	0.805	1.0619	0.809	1.0235	1.1896	0.8646	0.8133	0.7402	0.8377	1.2513	1.0725	0.7881	1.039	0.5864	1.1176	1.5413	0.8362	1.1291	1.2311	0.7474	0.7868	0.6667	1.0008	1.5642	0.732	0.9748	0.836	1.0381	0.8731	1.286	0.8477	0.6808
3101	stearoyl sphingomyelin (d18:1/18:0)	Lipid	Sphingomyelins	19503	LC/MS Pos Late	1538	2450	731.606	6453725	85187-10-6;85187-10-6	C00550	HMDB01348	0.5512	2.311	0.946	1.9586	1.7917	0.4725	2.2855	0.3672	1.1077	2.0025	3.4301	4.6578	0.3492	0.9985	0.9985	1.6574	0.9416	2.9728	1.0077	2.8451	0.7064	1.8341	1.3103	2.5962	3.6129	1.1491	1.9949	0.8212	3.1502	0.3559	1.6518	0.4608	1.3847	0.5607	0.8519	0.3761	1.4857
5446	streptomycin	Xenobiotics	Drug - Antibiotic	39872	LC/MS Pos Early	100002993	3328	300.645	5999	3810-74-0			0.5792	0.3098	0.8588	0.5762	0.5688	1.0161	1.07	0.9761	0.5026	0.6391	0.3874	0.192	1.6491	0.3941	1.5625	0.9673	1.2813	0.4328	0.8876	0.644	2.7927	0.8287	0.5366	0.6377	0.5292	0.9001	0.5808	1.5114	1.6242	1.4767	0.983	0.9403	0.567	1.752	1.2877	2.0418	1.1558
1446	succinate	Energy	TCA Cycle	1437	LC/MS Polar	252	3149	117.019	1110	110-15-6	C00042	HMDB00254	0.6293	1.1178	0.5938	0.8106	0.9931	0.8497	1.0581	0.947	1.0267	0.7866	0.688	0.9213	0.9362	0.9232	1.3779	1.3953	0.7265	1.4198	1.2335	1.6689	1.6776	2.1797	0.9157	0.8627	0.5056	0.9485	0.6117	0.9062	1.0972	0.6687	1.0879	0.7164	0.7444	0.8949	1.281	0.6533	0.8754
469	taurine	Amino Acid	Methionine, Cysteine, SAM and Taurine Metabolism	2125	LC/MS Neg	512	690	124.007	1123	107-35-7	C00245	HMDB00251	0.7662	0.9229	0.7493	1.2042	0.9583	0.9576	0.7979	0.9561	0.8612	1.5623	1.0729	0.7796	0.9611	0.8216	0.912	1.0637	0.6658	1.2114	0.7932	1.5046	1.1756	1.3772	0.9307	1.3164	0.9831	0.6917	0.9607	1.0922	1.6382	1.0081	1.1425	1.0864	0.8088	1.0433	0.9324	0.9708	0.7968
3457	taurochenodeoxycholate	Lipid	Primary Bile Acid Metabolism	18494	LC/MS Neg	1629	5250	498.289	387316	6009-98-9	C05465	HMDB00951	0.6427	0.6255	0.9036	0.7608	0.8135	0.7342	1.0832	0.738	0.6353	0.7523	0.5699	0.7129	1.1284	0.4203	1.6735	1.0652	1.1987	0.5907	0.6739	1.0131	2.2098	1.016	0.8379	0.4957	0.6194	0.9961	0.7384	1.5461	1.7232	1.0361	1.1033	0.776	0.7936	1.2948	1.2855	1.2994	1.0926
3450	taurocholate	Lipid	Primary Bile Acid Metabolism	18497	LC/MS Neg	1648	5150	514.284	6675	145-42-6	C05122	HMDB00036	0.6309	0.5206	0.9838	0.6852	0.8167	0.6844	1.2877	0.8351	0.8441	0.7408	0.5046	0.6878	1.2373	0.3808	1.7673	1.0301	1.0248	0.471	0.7905	1.0663	2.4203	1.0402	0.732	0.6132	0.5444	0.8925	0.745	1.5125	1.8911	1.1989	1.1782	0.6718	0.7196	1.3301	1.1103	1.5444	1.1812
4413	thiamin (Vitamin B1)	Cofactors and Vitamins	Thiamine Metabolism	5341	LC/MS Pos Early	873	3050	265.112	1130	59-43-8	C00378	HMDB00235	0.4735	0.3073	0.7454	0.6487	0.5281	0.9967	1.0539	0.8785	0.4785	0.7511	0.3982	0.546	1.4951	0.2672	1.425	0.7847	1.0559	0.3784	0.7191	0.8118	2.554	0.9066	0.5737	0.5891	0.528	0.888	0.6104	1.6763	1.5933	1.4056	0.9803	0.8671	0.5917	1.6898	1.2331	1.9843	1.1081
6230	thioproline	Xenobiotics	Chemical	53231	LC/MS Pos Early	100009232	1250	134.027	93176	34592-47-4			0.9066	0.5401	0.851	0.8053	0.7563	1.0661	0.9503	1.0908	0.7403	0.9925	0.5328	0.4964	1.257	0.4729	1.2254	0.7822	1.3012	0.5824	0.6133	0.4319	1.1381	0.6604	0.6971	0.5385	0.6004	1.184	0.6414	1.583	1.4914	1.4482	0.8649	1.0029	0.692	1.3115	1.13	1.6676	0.7973
4346	threonate	Cofactors and Vitamins	Ascorbate and Aldarate Metabolism	27738	LC/MS Polar	100001022	2384	135.03	151152	70753-61-6	C01620	HMDB00943	0.6991	0.5859	0.6885	0.9448	0.9639	1.1032	1.1786	1.0886	0.7916	0.9762	0.5835	0.7674	1.2978	0.4002	1.3867	1.0117	0.8438	0.6047	0.939	0.9562	2.6576	1.1759	0.7363	0.7206	0.5272	0.8723	0.5507	1.3211	1.7673	1.15	1.1358	0.877	0.7802	1.3822	1.0311	1.3268	0.9717
17	threonine	Amino Acid	Glycine, Serine and Threonine Metabolism	1284	LC/MS Pos Early	564	1514	120.066	6288	72-19-5	C00188	HMDB00167	0.6152	0.4433	0.9504	0.7243	0.6765	1.0133	1.1723	0.9248	0.5981	0.9548	0.4666	0.6722	1.4493	0.4289	1.6135	1.0688	1.096	0.5387	0.8634	0.7706	2.3848	0.9226	0.6248	0.6324	0.5865	0.8868	0.629	1.5685	1.762	1.342	1.1031	0.9175	0.6574	1.6412	1.2292	2.0508	1.1443
4268	thymidine	Nucleotide	Pyrimidine Metabolism, Thymine containing	2183	LC/MS Neg	872	1963.7	241.083	5789	50-89-5	C00214	HMDB00273	0.5199	0.3076	0.6817	0.5874	0.5984	1.1621	0.8618	0.761	0.4703	0.7661	0.5172	0.5301	1.3475	0.3417	1.0933	0.9738	1.0884	0.8818	1.0013	1.6436	4.6199	1.7675	0.4754	0.6903	0.5058	0.9054	0.5368	1.1647	1.5268	1.486	0.9017	0.7952	0.5241	1.3998	0.9198	1.5445	0.746
511	hydroxyproline	Amino Acid	Urea cycle; Arginine and Proline Metabolism	32306	LC/MS Pos Early	1001	1064	132.065	5810	51-35-4	C01157	HMDB00725	0.6905	0.524	0.7623	0.6772	0.7712	0.8032	1.0231	0.7587	0.7275	0.7308	0.6066	0.7379	1.064	0.5085	1.3153	1.0032	1.0531	0.6259	0.6194	0.8818	1.7669	0.9583	0.7355	0.5935	0.707	0.8664	0.7249	1.3471	1.6132	1.0088	1.0751	0.7797	0.7588	1.1428	1.2816	1.2788	1.0275
2239	trimethylamine N-oxide	Lipid	Phospholipid Metabolism	40406	LC/MS Pos Early	100003397	2100	76.0757	1145	1184-78-7	C01104	HMDB00925	0.4928	0.1549	1.1686	0.1549	0.1549	0.9254	0.7779	0.7186	0.2852	0.8377	0.1549	0.4939	1.2601	0.1549	1.8265	0.6647	1.4013	0.692	0.8695	1.2864	2.0298	1.2899	0.1549	0.1549	0.1549	1.0145	0.8391	2.2598	0.1549	1.3325	0.1549	0.8437	0.1549	1.3926	1.587	1.7449	1.1501
253	tryptophan	Amino Acid	Tryptophan Metabolism	54	LC/MS Pos Early	565	2986	205.097	6305	73-22-3	C00078	HMDB00929	0.6246	0.4715	0.7922	0.7456	0.7478	0.8855	1.2061	0.837	0.6406	0.8352	0.5143	0.7116	1.2713	0.4169	1.4584	1.1184	0.9064	0.479	0.7453	0.7443	2.3369	0.8382	0.7182	0.7167	0.6577	0.7382	0.5983	1.3342	1.8548	1.1939	1.1964	0.7971	0.7245	1.3816	1.117	1.7131	1.0066
161	tyrosine	Amino Acid	Tyrosine Metabolism	1299	LC/MS Pos Early	815	2430	182.081	6057	60-18-4	C00082	HMDB00158	0.5958	0.5966	0.8452	0.6919	0.6966	0.8871	0.9854	0.8201	0.577	0.8564	0.7461	0.6919	1.2825	0.3938	1.271	1.0067	1.2334	0.5642	0.7763	0.8099	2.0523	0.9012	0.6579	0.6751	0.8297	0.9011	0.576	1.3543	2.0894	1.2979	1.0432	0.822	0.7007	1.3837	1.109	1.7621	0.9628
1381	UDP-galactose	Carbohydrate	Nucleotide Sugar	15860	LC/MS Polar	100000298	4000	565.048	18068	2956-16-3;91183-98-1;137868-52-1	C00052	HMDB00302	0.5422	2.491	0.508	2.0623	1.3403	0.7187	1.3179	0.655	1.7076	1.4699	1.6876	2.3231	0.4086	1.815	0.4786	1.051	0.0265	3.1364	1.1066	2.0014	0.5431	1.509	1.6285	1.7794	1.6543	0.914	1.18	0.9818	2.0794	0.284	1.2193	0.9307	1.3561	0.5914	1.3841	0.0265	0.9693
1377	UDP-glucose	Carbohydrate	Nucleotide Sugar	32344	LC/MS Polar	1096	3950	565.048	8629	117756-22-6	C00029	HMDB00286	0.5691	2.2995	0.5129	1.7122	1.2871	0.691	1.3486	0.6352	1.637	0.875	1.6543	1.7577	0.4727	1.4983	0.5196	1.0733	0.2203	2.5512	1.1336	2.0252	0.5942	1.3502	1.4586	1.5752	1.5355	0.7747	1.1568	0.903	2.0348	0.3376	1.2252	0.8975	1.3768	0.5282	1.254	0.062	0.8718
1382	UDP-glucuronate	Carbohydrate	Nucleotide Sugar	2763	LC/MS Neg	1097	588	579.027	17473	28053-08-9;63700-19-6	C00167	HMDB00935	1	0.997	1.0969	1.8816	1.1816	0.7908	0.9644	0.4435	0.899	0.7426	0.9832	0.6547	0.7126	1.1656	0.7648	0.4435	0.8054	1.7948	0.6488	1.9456	1.7236	1.1308	1.0123	0.8912	2.0857	0.7177	1.311	1.0248	1.3983	0.7239	1.0845	0.6432	1.378	0.7962	1.2643	0.6184	0.6274
4214	uracil	Nucleotide	Pyrimidine Metabolism, Uracil containing	605	LC/MS Polar	825	1089.7	111.02	1174	66-22-8	C00106	HMDB00300	0.4885	0.466	0.9096	0.466	0.7956	0.7882	1.0558	0.6653	0.466	0.466	0.466	0.7044	0.9587	0.466	1.4359	1.3216	0.9745	0.466	0.466	0.911	1.1383	0.466	0.466	0.466	0.466	0.466	0.466	2.3515	1.3752	0.9969	1.4654	0.466	0.5519	1.0062	1.2964	1.1381	0.7469
4213	uridine	Nucleotide	Pyrimidine Metabolism, Uracil containing	606	LC/MS Neg	535	1457.6	243.062	6029	58-96-8	C00299	HMDB00296	0.505	0.3363	1.4159	0.5842	0.6019	0.9609	0.5382	0.6795	0.4346	3.6449	0.4992	0.4258	1.1583	0.3821	1.6522	0.7158	1.4883	0.8481	0.7037	0.7238	3.0667	0.9492	0.4602	0.4041	0.3621	5.0097	0.6404	0.8993	7.0154	2.1272	1.0017	0.9505	0.4648	1.0831	0.9983	3.3171	0.8635
4207	uridine 5'-diphosphate (UDP)	Nucleotide	Pyrimidine Metabolism, Uracil containing	5345	LC/MS Neg	870	599.5	402.995	6031	21931-53-3	C00015	HMDB00295	0.9078	1.3968	0.5125	1.4252	1.3478	0.6919	0.663	0.5926	1.4782	0.581	1.5619	0.486	0.4731	1.5995	0.3586	0.9887	0.6416	1.5638	0.6527	0.9056	0.6871	1.2063	1.4347	1.4033	1.2199	0.6306	1.3258	0.6506	0.7635	0.722	1.2346	0.8705	1.5183	0.5454	0.9219	0.1677	0.5924
4208	UMP	Nucleotide	Pyrimidine Metabolism, Uracil containing	2856	LC/MS Polar	869	4150	323.029	6030	3387-36-8	C00105	HMDB00288	0.4569	1.1461	0.728	1.1924	1.0533	0.4898	0.6062	0.4393	1.0674	4.783	0.9042	0.6148	0.2921	0.9716	0.3681	0.6916	0.1463	2.3172	0.406	1.1912	0.3098	0.7684	1.0112	1.0525	0.9072	1.8354	1.0877	0.5402	11.6485	0.3388	1.126	0.6749	0.7509	0.4016	1.1482	0.1273	0.7625
4206	uridine 5'-triphosphate (UTP)	Nucleotide	Pyrimidine Metabolism, Uracil containing	33448	LC/MS Neg	871	572	482.961	6133	19817-92-6	C00075	HMDB00285	0.8116	1.507	0.4304	1.3616	1.1572	0.7377	0.6966	0.6802	1.3315	0.1102	1.3343	0.3982	0.531	1.2219	0.362	0.9631	0.6636	1.5779	0.6649	1.0613	0.6478	1.0956	1.1805	1.2583	1.4149	0.5406	1.0795	0.7361	0.313	0.7145	1.1987	0.8622	1.2578	0.5941	1.056	0.1372	0.6336
414	valine	Amino Acid	Leucine, Isoleucine and Valine Metabolism	1649	LC/MS Pos Early	566	2479	118.086	6287	72-18-4	C00183	HMDB00883	0.6209	0.4038	0.891	0.7368	0.6507	0.9581	1.1031	0.8894	0.6155	0.7002	0.3898	0.6302	1.3702	0.3959	1.3912	1.0346	1.1531	0.4313	0.8351	0.7775	2.3798	1.0074	0.6335	0.639	0.5257	0.9037	0.5743	1.4668	1.4342	1.355	1.0499	0.8637	0.626	1.4998	1.2208	1.7641	1.038
1031	valylglutamine	Peptide	Dipeptide	42079	LC/MS Pos Early	100003640	2295	246.145	5253209	42854-54-6		HMDB29125	1.1412	0.2392	1.1695	0.5676	1.4186	0.4498	0.7278	0.1878	0.1878	0.366	0.2649	0.5962	0.566	0.4975	0.1878	1.8784	0.1878	0.1878	0.2906	1.1188	2.8246	0.6167	0.6228	0.3872	0.4975	0.4234	1.1397	1.1985	2.9163	1.1524	1.5217	0.2308	0.4709	1.0431	0.8364	1.3187	2.2699
1035	valylleucine	Peptide	Dipeptide	39994	LC/MS Pos Early	100003210	3138	231.17	352039	22906-55-4		HMDB29131	0.9667	0.3008	1.356	0.4694	1.3715	0.3008	0.595	0.3008	0.3008	0.3008	0.3008	0.3008	0.6503	0.3008	0.5867	1.6191	0.3008	0.3008	0.3008	0.9032	1.5159	0.3008	0.3008	0.3008	0.3008	0.5826	0.6701	0.9621	1.6525	1.0907	1.2823	0.3008	0.3008	0.7318	0.5155	1.0813	1.635
4115	xanthine	Nucleotide	Purine Metabolism, (Hypo)Xanthine/Inosine containing	3147	LC/MS Neg	1004	910	151.026	1188	69-89-6	C00385	HMDB00292	0.6209	0.5204	0.9473	0.618	0.7458	0.7741	1.2216	0.8219	0.7194	0.742	0.5349	0.9442	1.2779	0.4668	1.5585	1.0225	1.0645	0.6438	0.7261	1.0236	1.8719	1.1261	0.6329	0.5762	0.5358	1.0901	0.6695	1.6005	1.7906	1.0939	1.1184	0.7524	0.7334	1.2732	1.2631	1.4316	1.0436
[truncated: 53 more columns]
