# Supplementary material for: Reactive Oxygen Species Differentially Modulate the Metabolic and Transcriptomic Response of Endothelial Cells
Source: Antioxidants (Basel). 2022 Feb 21;11(2):434. doi: 10.3390/antiox11020434 (PMC8869421; doi:10.3390/antiox11020434)
Supplement: Supplementary file 1 [file antioxidants-11-00434-s001.zip › Supplementary_Table S3_MACE.xlsx]

## Sheet: 30
GeneID	GeneName: 3mM_DAla_30_vs_CTL_30	baseMean: 3mM_DAla_30_vs_CTL_30	log2FoldChange: 3mM_DAla_30_vs_CTL_30	lfcSE: 3mM_DAla_30_vs_CTL_30	stat: 3mM_DAla_30_vs_CTL_30	pvalue: 3mM_DAla_30_vs_CTL_30	padj: 3mM_DAla_30_vs_CTL_30	GeneName: 10uM_H2O2_30_vs_CTL_30	baseMean: 10uM_H2O2_30_vs_CTL_30	log2FoldChange: 10uM_H2O2_30_vs_CTL_30	lfcSE: 10uM_H2O2_30_vs_CTL_30	stat: 10uM_H2O2_30_vs_CTL_30	pvalue: 10uM_H2O2_30_vs_CTL_30	padj: 10uM_H2O2_30_vs_CTL_30	GeneName: 300uM_H2O2_30_vs_CTL_30	baseMean: 300uM_H2O2_30_vs_CTL_30	log2FoldChange: 300uM_H2O2_30_vs_CTL_30	lfcSE: 300uM_H2O2_30_vs_CTL_30	stat: 300uM_H2O2_30_vs_CTL_30	pvalue: 300uM_H2O2_30_vs_CTL_30	padj: 300uM_H2O2_30_vs_CTL_30	GeneName: 5uM_Menadione_30_vs_CTL_30	baseMean: 5uM_Menadione_30_vs_CTL_30	log2FoldChange: 5uM_Menadione_30_vs_CTL_30	lfcSE: 5uM_Menadione_30_vs_CTL_30	stat: 5uM_Menadione_30_vs_CTL_30	pvalue: 5uM_Menadione_30_vs_CTL_30	padj: 5uM_Menadione_30_vs_CTL_30
ENSG00000000003	TSPAN6	209.755	0.101716	0.174074	0.584326	0.559001	1	TSPAN6	209.755	0.0217754	0.172855	0.125974	0.899752	1	TSPAN6	209.755	-0.0202846	0.176207	-0.115118	0.908351	1	TSPAN6	209.755	0.144158	0.172974	0.833408	0.404615	1
ENSG00000000419	DPM1	149.211	0.103184	0.154804	0.666546	0.505062	1	DPM1	149.211	0.0918922	0.152754	0.601569	0.547461	1	DPM1	149.211	0.144152	0.155818	0.925129	0.354899	1	DPM1	149.211	0.229779	0.152789	1.5039	0.132606	1
ENSG00000000457	SCYL3	20.7201	-0.28851	0.401286	-0.718963	0.472164	1	SCYL3	20.7201	-0.104509	0.389248	-0.268489	0.788323	1	SCYL3	20.7201	0.0603315	0.395342	0.152606	0.878709	1	SCYL3	20.7201	-0.324349	0.399137	-0.812624	0.416434	1
ENSG00000000460	C1orf112	29.384	-0.035105	0.349649	-0.100401	0.920026	1	C1orf112	29.384	0.465536	0.336772	1.38235	0.166864	1	C1orf112	29.384	-0.123353	0.355067	-0.347407	0.728285	1	C1orf112	29.384	0.38984	0.339868	1.14703	0.251368	1
ENSG00000000938	FGR	0.101477	0	10.9233	0	1	1	FGR	0.101477	0.422966	10.9233	0.0387216	0.969112	1	NA	NA	NA	NA	NA	NA	NA	FGR	0.101477	0	10.9233	0	1	1
ENSG00000000971	CFH	51.7926	-0.128621	0.320472	-0.401349	0.688163	1	CFH	51.7926	0.0300033	0.314334	0.0954505	0.923957	1	CFH	51.7926	-0.0469174	0.321682	-0.14585	0.88404	1	CFH	51.7926	0.052395	0.315926	0.165846	0.868278	1
ENSG00000001036	FUCA2	140.674	0.285686	0.185435	1.54062	0.123409	1	FUCA2	140.674	-0.00787663	0.185689	-0.0424183	0.966165	1	FUCA2	140.674	-0.0685241	0.19004	-0.360577	0.718416	1	FUCA2	140.674	0.204992	0.185136	1.10725	0.268185	1
ENSG00000001084	GCLC	61.235	0.0365309	0.216846	0.168465	0.866218	1	GCLC	61.235	-0.0813094	0.214656	-0.37879	0.704844	1	GCLC	61.235	0.0706288	0.218816	0.322777	0.746864	1	GCLC	61.235	0.0109963	0.215523	0.0510215	0.959308	1
ENSG00000001167	NFYA	119.219	-0.0974786	0.197982	-0.492361	0.622464	1	NFYA	119.219	-0.200921	0.196612	-1.02191	0.306822	1	NFYA	119.219	-0.0105292	0.198613	-0.0530134	0.957721	1	NFYA	119.219	-0.181311	0.197667	-0.917252	0.359011	1
ENSG00000001460	STPG1	20.438	0.112457	0.429314	0.261945	0.793364	1	STPG1	20.438	0.286737	0.419387	0.683706	0.494161	1	STPG1	20.438	0.482781	0.423951	1.13876	0.254802	1	STPG1	20.438	-0.120093	0.432675	-0.277559	0.781351	1
ENSG00000001461	NIPAL3	54.4042	-0.373537	0.252875	-1.47716	0.139633	1	NIPAL3	54.4042	-0.00540324	0.242075	-0.0223205	0.982192	1	NIPAL3	54.4042	0.0466604	0.247627	0.18843	0.850539	1	NIPAL3	54.4042	0.0203528	0.243828	0.0834721	0.933476	1
ENSG00000001497	LAS1L	77.294	0.0837381	0.205041	0.408397	0.682982	1	LAS1L	77.294	0.262521	0.199771	1.31411	0.188808	1	LAS1L	77.294	0.0284267	0.208007	0.136662	0.891298	1	LAS1L	77.294	0.235214	0.201689	1.16622	0.243525	1
ENSG00000001561	ENPP4	34.6147	-0.0830484	0.38836	-0.213844	0.830669	1	ENPP4	34.6147	0.139753	0.380566	0.367224	0.713452	1	ENPP4	34.6147	0.257119	0.385118	0.667636	0.504366	1	ENPP4	34.6147	0.0219239	0.384455	0.0570258	0.954525	1
ENSG00000001617	SEMA3F	152.599	0.297232	0.224634	1.32318	0.185774	1	SEMA3F	152.599	0.253265	0.223099	1.13522	0.256285	1	SEMA3F	152.599	0.3551	0.225406	1.57538	0.115168	1	SEMA3F	152.599	0.105113	0.225155	0.466845	0.640611	1
ENSG00000001626	CFTR	0.0851778	0.67059	10.9233	0.061391	0.951048	1	CFTR	0.0851778	0	10.9233	0	1	1	NA	NA	NA	NA	NA	NA	NA	CFTR	0.0851778	0.567667	10.9233	0.0519687	0.958554	1
ENSG00000001629	ANKIB1	88.9304	0.368989	0.216129	1.70726	0.0877736	1	ANKIB1	88.9304	0.247715	0.214719	1.15367	0.248635	1	ANKIB1	88.9304	-0.0708476	0.223742	-0.316649	0.75151	1	ANKIB1	88.9304	0.199212	0.216729	0.919176	0.358004	1
ENSG00000001630	CYP51A1	0.0334904	0	10.9233	0	1	1	CYP51A1	0.0334904	0	10.9233	0	1	1	NA	NA	NA	NA	NA	NA	NA	CYP51A1	0.0334904	0	10.9233	0	1	1
ENSG00000001631	KRIT1	12.7548	0.113877	0.543117	0.209674	0.833922	1	KRIT1	12.7548	0.458757	0.522821	0.877465	0.380234	1	KRIT1	12.7548	0.247863	0.543572	0.455989	0.648398	1	KRIT1	12.7548	0.693187	0.520307	1.33227	0.182773	1
ENSG00000002016	RAD52	9.22051	0.568259	0.621912	0.91373	0.360859	1	RAD52	9.22051	0.282358	0.623042	0.453193	0.65041	1	RAD52	9.22051	0.26887	0.639711	0.4203	0.674266	1	RAD52	9.22051	0.51653	0.619872	0.833284	0.404684	1
ENSG00000002079	MYH16	1.55229	-1.40636	1.90184	-0.739474	0.459619	1	MYH16	1.55229	0.879291	1.66804	0.527141	0.598096	1	MYH16	1.55229	-0.864153	1.8392	-0.469854	0.638459	1	MYH16	1.55229	-0.560604	1.77017	-0.316694	0.751476	1
ENSG00000002330	BAD	216.302	0.00163507	0.156121	0.0104731	0.991644	1	BAD	216.302	0.0367092	0.154153	0.238135	0.811776	1	BAD	216.302	0.0755859	0.15672	0.482299	0.629593	1	BAD	216.302	0.188783	0.154088	1.22517	0.220512	1
ENSG00000002549	LAP3	302.904	-0.0424019	0.140457	-0.301886	0.762739	1	LAP3	302.904	0.0585157	0.138349	0.422956	0.672327	1	LAP3	302.904	-0.177018	0.142503	-1.2422	0.214162	1	LAP3	302.904	0.0153782	0.139366	0.110344	0.912136	1
ENSG00000002586	CD99	2226.75	0.118603	0.0990505	1.1974	0.23115	1	CD99	2226.75	0.0279139	0.0988772	0.282308	0.777707	1	CD99	2226.75	0.0163835	0.0993461	0.164913	0.869012	1	CD99	2226.75	0.0608185	0.0989749	0.614484	0.538896	1
ENSG00000002587	HS3ST1	23.1281	0.459122	0.52292	0.877996	0.379946	1	HS3ST1	23.1281	-0.393376	0.537762	-0.731506	0.46447	1	HS3ST1	23.1281	0.34843	0.528845	0.658849	0.509992	1	HS3ST1	23.1281	0.0980279	0.528306	0.185551	0.852797	1
ENSG00000002726	AOC1	0.0197677	0	10.9233	0	1	1	AOC1	0.0197677	0	10.9233	0	1	1	NA	NA	NA	NA	NA	NA	NA	AOC1	0.0197677	0.567667	10.9233	0.0519687	0.958554	1
ENSG00000002745	WNT16	0.0291732	0	10.9233	0	1	1	WNT16	0.0291732	0	10.9233	0	1	1	NA	NA	NA	NA	NA	NA	NA	WNT16	0.0291732	0	10.9233	0	1	1
ENSG00000002746	HECW1	0.405105	0	3.43813	0	1	1	HECW1	0.405105	0.422989	3.43813	0.123029	0.902084	1	NA	NA	NA	NA	NA	NA	NA	HECW1	0.405105	1.53894	3.37986	0.455325	0.648875	1
ENSG00000002822	MAD1L1	60.9517	0.171355	0.244925	0.69962	0.484164	1	MAD1L1	60.9517	-0.0196172	0.244063	-0.0803777	0.935937	1	MAD1L1	60.9517	-0.0403128	0.250344	-0.161029	0.87207	1	MAD1L1	60.9517	0.0735733	0.244713	0.300651	0.763681	1
ENSG00000002834	LASP1	1052.73	-0.0527314	0.0896737	-0.588036	0.556508	1	LASP1	1052.73	0.0269008	0.0888186	0.302874	0.761986	1	LASP1	1052.73	-0.0492953	0.0901252	-0.546964	0.584403	1	LASP1	1052.73	0.123122	0.088917	1.38469	0.166149	1
ENSG00000002919	SNX11	70.0626	0.247871	0.229296	1.08101	0.279692	1	SNX11	70.0626	0.253536	0.225773	1.12297	0.261452	1	SNX11	70.0626	0.280481	0.231038	1.214	0.224747	1	SNX11	70.0626	0.382913	0.225944	1.69472	0.0901282	1
ENSG00000002933	TMEM176A	0.0397142	0	10.9233	0	1	1	TMEM176A	0.0397142	0	10.9233	0	1	1	NA	NA	NA	NA	NA	NA	NA	TMEM176A	0.0397142	0	10.9233	0	1	1
ENSG00000003056	M6PR	134.958	0.216561	0.199798	1.0839	0.278409	1	M6PR	134.958	0.171876	0.198047	0.867857	0.385473	1	M6PR	134.958	0.329737	0.200167	1.64731	0.0994938	1	M6PR	134.958	0.139852	0.199434	0.701244	0.483151	1
ENSG00000003096	KLHL13	75.2742	-0.207994	0.207963	-1.00015	0.317239	1	KLHL13	75.2742	-0.297083	0.205586	-1.44506	0.148442	1	KLHL13	75.2742	-0.418555	0.21403	-1.95559	0.0505138	1	KLHL13	75.2742	0.198306	0.201144	0.985892	0.324186	1
ENSG00000003137	CYP26B1	5.91854	0.293311	0.887617	0.330448	0.741062	1	CYP26B1	5.91854	-0.467612	0.904931	-0.516737	0.605339	1	CYP26B1	5.91854	-1.52156	1.00098	-1.52007	0.128493	1	CYP26B1	5.91854	0.080012	0.890342	0.0898666	0.928393	1
ENSG00000003147	ICA1	80.3129	-0.0643377	0.220818	-0.291361	0.770776	1	ICA1	80.3129	0.0201065	0.216401	0.0929134	0.925972	1	ICA1	80.3129	-0.202213	0.225291	-0.897563	0.369419	1	ICA1	80.3129	0.146938	0.216587	0.678423	0.497503	1
ENSG00000003249	DBNDD1	138.96	0.0777938	0.338075	0.230108	0.818008	1	DBNDD1	138.96	-0.00968226	0.337091	-0.028723	0.977086	1	DBNDD1	138.96	0.140821	0.33867	0.415806	0.677552	1	DBNDD1	138.96	0.101668	0.337234	0.301477	0.763051	1
ENSG00000003393	ALS2	90.2393	-0.20074	0.164657	-1.21914	0.222789	1	ALS2	90.2393	-0.291389	0.162576	-1.79233	0.0730801	1	ALS2	90.2393	-0.253533	0.167521	-1.51344	0.130169	1	ALS2	90.2393	-0.384293	0.165829	-2.31741	0.0204817	1
ENSG00000003400	CASP10	73.0176	-0.297775	0.25614	-1.16255	0.245012	1	CASP10	73.0176	-0.212623	0.252032	-0.843636	0.398873	1	CASP10	73.0176	-0.255599	0.257654	-0.992026	0.321185	1	CASP10	73.0176	-0.312731	0.254829	-1.22722	0.21974	1
ENSG00000003402	CFLAR	331.845	0.0698958	0.137333	0.508952	0.610786	1	CFLAR	331.845	-0.0291266	0.136615	-0.213202	0.831169	1	CFLAR	331.845	-0.102846	0.139	-0.739897	0.459362	1	CFLAR	331.845	0.0479382	0.136881	0.350219	0.726174	1
ENSG00000003436	TFPI	1284.47	-0.073198	0.123106	-0.594593	0.552115	1	TFPI	1284.47	-0.0879877	0.122714	-0.717016	0.473364	1	TFPI	1284.47	-0.158966	0.123558	-1.28657	0.198245	1	TFPI	1284.47	-0.0703729	0.12289	-0.572649	0.566882	1
ENSG00000003509	NDUFAF7	31.3606	0.570144	0.34749	1.64075	0.10085	1	NDUFAF7	31.3606	0.45499	0.345197	1.31806	0.187484	1	NDUFAF7	31.3606	0.285795	0.355823	0.803196	0.421861	1	NDUFAF7	31.3606	0.267515	0.350853	0.76247	0.445779	1
ENSG00000003756	RBM5	123.894	0.186498	0.191573	0.973512	0.330299	1	RBM5	123.894	0.174182	0.189608	0.91864	0.358284	1	RBM5	123.894	-0.0862905	0.195717	-0.440893	0.65929	1	RBM5	123.894	0.272626	0.189926	1.43543	0.151164	1
ENSG00000003987	MTMR7	3.68452	-0.210452	0.887284	-0.237187	0.812512	1	MTMR7	3.68452	-0.403509	0.884077	-0.456418	0.648089	1	MTMR7	3.68452	-1.18558	0.96992	-1.22235	0.221576	1	MTMR7	3.68452	-1.47672	0.974989	-1.5146	0.129874	1
ENSG00000003989	SLC7A2	34.0354	-0.0412081	0.401499	-0.102636	0.918252	1	SLC7A2	34.0354	0.304869	0.390487	0.780741	0.434955	1	SLC7A2	34.0354	0.10333	0.40167	0.257251	0.796985	1	SLC7A2	34.0354	0.0349563	0.39754	0.0879316	0.929931	1
ENSG00000004059	ARF5	2.68734	-1.35384	1.45948	-0.927616	0.353607	1	ARF5	2.68734	-0.539129	1.35606	-0.397569	0.690948	1	ARF5	2.68734	-1.29562	1.47113	-0.880698	0.378481	1	ARF5	2.68734	-0.0236919	1.33331	-0.0177692	0.985823	1
ENSG00000004139	SARM1	50.99	0.200009	1.06596	0.187633	0.851164	1	SARM1	50.99	0.265424	1.06431	0.249386	0.803062	1	SARM1	50.99	0.293445	1.06638	0.27518	0.783178	1	SARM1	50.99	-0.0640352	1.06667	-0.0600326	0.95213	1
ENSG00000004142	POLDIP2	265.874	0.21254	0.135091	1.57331	0.115646	1	POLDIP2	265.874	0.052526	0.13453	0.390442	0.69621	1	POLDIP2	265.874	0.146602	0.136436	1.07451	0.282596	1	POLDIP2	265.874	0.161526	0.134706	1.19911	0.230486	1
ENSG00000004399	PLXND1	772.336	0.0321447	0.168853	0.190371	0.849018	1	PLXND1	772.336	0.108439	0.168207	0.644675	0.519138	1	PLXND1	772.336	0.126603	0.169006	0.749108	0.453792	1	PLXND1	772.336	-0.0152845	0.168678	-0.0906134	0.9278	1
ENSG00000004455	AK2	319.667	-0.0260004	0.126032	-0.2063	0.836556	1	AK2	319.667	-0.00365701	0.124509	-0.0293715	0.976568	1	AK2	319.667	0.158662	0.125861	1.26061	0.207449	1	AK2	319.667	0.0365612	0.125024	0.292434	0.769955	1
ENSG00000004468	CD38	0.297731	0.670609	7.77418	0.0862611	0.931259	1	CD38	0.297731	0.422979	7.77418	0.0544082	0.95661	1	NA	NA	NA	NA	NA	NA	NA	CD38	0.297731	0	7.77418	0	1	1
ENSG00000004478	FKBP4	195.873	-0.0068736	0.164114	-0.041883	0.966592	1	FKBP4	195.873	0.165796	0.161353	1.02754	0.304168	1	FKBP4	195.873	0.165813	0.163993	1.0111	0.311971	1	FKBP4	195.873	0.345155	0.161144	2.1419	0.0322012	1
ENSG00000004487	KDM1A	319.13	0.0701387	0.124031	0.565493	0.571738	1	KDM1A	319.13	0.0923182	0.122402	0.754221	0.450716	1	KDM1A	319.13	0.00439773	0.125497	0.0350424	0.972046	1	KDM1A	319.13	0.151196	0.122854	1.23069	0.218437	1
ENSG00000004534	RBM6	75.6639	0.0325652	0.255644	0.127385	0.898636	1	RBM6	75.6639	0.118126	0.252111	0.468547	0.639393	1	RBM6	75.6639	-0.393328	0.26351	-1.49265	0.135529	1	RBM6	75.6639	0.0662507	0.253985	0.260845	0.794212	1
ENSG00000004660	CAMKK1	10.358	0.149079	0.599828	0.248536	0.80372	1	CAMKK1	10.358	0.536716	0.580391	0.924748	0.355097	1	CAMKK1	10.358	0.0732117	0.608594	0.120296	0.904248	1	CAMKK1	10.358	0.408602	0.587631	0.695337	0.486844	1
ENSG00000004700	RECQL	173.992	-0.0441409	0.141418	-0.312132	0.75494	1	RECQL	173.992	-0.0615351	0.139593	-0.440819	0.659344	1	RECQL	173.992	-0.0697441	0.142934	-0.487948	0.625587	1	RECQL	173.992	-0.149558	0.141356	-1.05802	0.290046	1
ENSG00000004766	VPS50	59.8217	-0.255894	0.245065	-1.04419	0.296398	1	VPS50	59.8217	-0.362711	0.242842	-1.49361	0.135277	1	VPS50	59.8217	-0.00913729	0.243603	-0.0375089	0.970079	1	VPS50	59.8217	-0.257616	0.243392	-1.05844	0.289855	1
ENSG00000004776	HSPB6	11.3514	0.743188	0.806625	0.921355	0.356865	1	HSPB6	11.3514	-0.0139491	0.815894	-0.0170966	0.98636	1	HSPB6	11.3514	-0.115837	0.829834	-0.139591	0.888983	1	HSPB6	11.3514	0.560865	0.807482	0.694584	0.487316	1
ENSG00000004777	ARHGAP33	7.28653	-0.43265	0.633537	-0.682911	0.494663	1	ARHGAP33	7.28653	-0.189457	0.614852	-0.308135	0.75798	1	ARHGAP33	7.28653	0.194991	0.615685	0.316706	0.751466	1	ARHGAP33	7.28653	-0.683875	0.640039	-1.06849	0.2853	1
ENSG00000004779	NDUFAB1	753.141	-0.00232066	0.101659	-0.0228279	0.981788	1	NDUFAB1	753.141	0.0143985	0.100905	0.142694	0.886532	1	NDUFAB1	753.141	-0.0313387	0.102242	-0.306515	0.759212	1	NDUFAB1	753.141	-0.0441404	0.101419	-0.43523	0.663395	1
ENSG00000004799	PDK4	4.36107	-0.485421	0.916926	-0.5294	0.596528	1	PDK4	4.36107	0.19314	0.861828	0.224105	0.822675	1	PDK4	4.36107	-0.359696	0.918396	-0.391657	0.695312	1	PDK4	4.36107	0.0903835	0.873484	0.103475	0.917586	1
ENSG00000004809	SLC22A16	0.0293379	0	10.9233	0	1	1	SLC22A16	0.0293379	0	10.9233	0	1	1	NA	NA	NA	NA	NA	NA	NA	SLC22A16	0.0293379	0	10.9233	0	1	1
ENSG00000004838	ZMYND10	0.443839	-1.25296	3.43435	-0.364831	0.715238	1	ZMYND10	0.443839	1.47663	3.29992	0.447476	0.654532	1	NA	NA	NA	NA	NA	NA	NA	ZMYND10	0.443839	-1.35588	3.43435	-0.394801	0.69299	1
ENSG00000004846	ABCB5	0.0657813	0	10.9233	0	1	1	ABCB5	0.0657813	0	10.9233	0	1	1	NA	NA	NA	NA	NA	NA	NA	ABCB5	0.0657813	0.567667	10.9233	0.0519687	0.958554	1
ENSG00000004848	ARX	0.0509041	0	10.9233	0	1	1	ARX	0.0509041	0	10.9233	0	1	1	NA	NA	NA	NA	NA	NA	NA	ARX	0.0509041	0.567667	10.9233	0.0519687	0.958554	1
ENSG00000004864	SLC25A13	55.0112	0.212946	0.247138	0.861647	0.388882	1	SLC25A13	55.0112	0.415478	0.23953	1.73455	0.0828197	1	SLC25A13	55.0112	0.398458	0.246351	1.61744	0.105784	1	SLC25A13	55.0112	0.34697	0.242869	1.42863	0.15311	1
ENSG00000004866	ST7	55.4526	-0.0396772	0.27618	-0.143664	0.885766	1	ST7	55.4526	0.0697392	0.270815	0.257516	0.796781	1	ST7	55.4526	-0.062517	0.279149	-0.223956	0.822792	1	ST7	55.4526	-0.167895	0.276445	-0.607336	0.543628	1
ENSG00000004897	CDC27	274.536	0.107467	0.118035	0.910463	0.362578	1	CDC27	274.536	-0.0215889	0.117248	-0.18413	0.853911	1	CDC27	274.536	-0.115772	0.120704	-0.959144	0.337486	1	CDC27	274.536	-0.0469274	0.118298	-0.396689	0.691597	1
ENSG00000004939	SLC4A1	10.9916	0.364468	0.629101	0.579347	0.562355	1	SLC4A1	10.9916	0.883281	0.603106	1.46455	0.143043	1	SLC4A1	10.9916	0.93222	0.613556	1.51937	0.128669	1	SLC4A1	10.9916	0.992775	0.603975	1.64374	0.100231	1
ENSG00000004948	CALCR	0.215136	-1.25291	9.14973	-0.136934	0.891083	1	CALCR	0.215136	-0.538783	9.14973	-0.0588851	0.953044	1	NA	NA	NA	NA	NA	NA	NA	CALCR	0.215136	-0.394079	9.14973	-0.04307	0.965646	1
ENSG00000004961	HCCS	149.27	0.0703697	0.15651	0.449617	0.652986	1	HCCS	149.27	-0.0460278	0.155219	-0.296535	0.766821	1	HCCS	149.27	0.0807525	0.157913	0.511372	0.60909	1	HCCS	149.27	-0.0815829	0.156926	-0.51988	0.603147	1
ENSG00000004975	DVL2	100.12	-0.0156049	0.182153	-0.085669	0.93173	1	DVL2	100.12	0.0699776	0.178377	0.392302	0.694835	1	DVL2	100.12	0.126947	0.182221	0.696664	0.486013	1	DVL2	100.12	0.0813565	0.179756	0.452593	0.650842	1
ENSG00000005007	UPF1	231.389	-0.0341731	0.134826	-0.253461	0.799912	1	UPF1	231.389	0.0441143	0.132446	0.333074	0.739078	1	UPF1	231.389	0.0523982	0.135338	0.387165	0.698634	1	UPF1	231.389	0.0592813	0.133294	0.444742	0.656506	1
ENSG00000005020	SKAP2	199.875	0.0290258	0.145281	0.199792	0.841644	1	SKAP2	199.875	-0.0160679	0.143811	-0.111729	0.911038	1	SKAP2	199.875	-0.180539	0.148237	-1.21791	0.223258	1	SKAP2	199.875	0.139744	0.14372	0.972332	0.330885	1
ENSG00000005022	SLC25A5	1309.56	-0.113252	0.105285	-1.07567	0.282074	1	SLC25A5	1309.56	-0.0317351	0.104752	-0.302955	0.761924	1	SLC25A5	1309.56	-0.0545505	0.105471	-0.517209	0.60501	1	SLC25A5	1309.56	-0.0983754	0.105047	-0.93649	0.349021	1
ENSG00000005059	MCUB	179.896	0.0378957	0.159538	0.237534	0.812243	1	MCUB	179.896	0.0167517	0.158013	0.106015	0.91557	1	MCUB	179.896	-0.111409	0.161814	-0.6885	0.491138	1	MCUB	179.896	-0.123921	0.159831	-0.775324	0.438148	1
ENSG00000005073	HOXA11	46.6137	0.0930992	0.331013	0.281256	0.778514	1	HOXA11	46.6137	-0.267873	0.332821	-0.804856	0.420903	1	HOXA11	46.6137	0.167358	0.332365	0.503538	0.614586	1	HOXA11	46.6137	-0.116777	0.332663	-0.351037	0.725561	1
ENSG00000005075	POLR2J	381.221	0.193538	0.160295	1.20738	0.227284	1	POLR2J	381.221	0.21277	0.159324	1.33545	0.181729	1	POLR2J	381.221	0.285984	0.160559	1.78117	0.0748841	1	POLR2J	381.221	0.318905	0.159429	2.0003	0.0454679	1
ENSG00000005100	DHX33	109.461	-0.15228	0.182655	-0.833702	0.404449	1	DHX33	109.461	0.0246371	0.178001	0.13841	0.889916	1	DHX33	109.461	-0.269288	0.186155	-1.44658	0.148015	1	DHX33	109.461	0.147672	0.178185	0.828752	0.407245	1
ENSG00000005102	MEOX1	0.105557	0	10.9233	0	1	1	MEOX1	0.105557	0	10.9233	0	1	1	NA	NA	NA	NA	NA	NA	NA	MEOX1	0.105557	0	10.9233	0	1	1
ENSG00000005108	THSD7A	28.2874	-0.0857941	0.380214	-0.225647	0.821476	1	THSD7A	28.2874	0.348742	0.367905	0.947913	0.343174	1	THSD7A	28.2874	0.11186	0.379228	0.294968	0.768018	1	THSD7A	28.2874	0.369955	0.369677	1.00075	0.316947	1
ENSG00000005156	LIG3	48.5776	0.199006	0.258003	0.771333	0.440509	1	LIG3	48.5776	0.0572127	0.256144	0.223362	0.823254	1	LIG3	48.5776	0.321802	0.258428	1.24523	0.213048	1	LIG3	48.5776	0.118476	0.257539	0.46003	0.645495	1
ENSG00000005175	RPAP3	68.2164	0.116869	0.24927	0.468845	0.63918	1	RPAP3	68.2164	0.211392	0.244721	0.863808	0.387693	1	RPAP3	68.2164	0.199861	0.250258	0.798619	0.424511	1	RPAP3	68.2164	0.195254	0.246659	0.791596	0.428596	1
ENSG00000005187	ACSM3	19.4371	0.0588636	0.419432	0.140341	0.88839	1	ACSM3	19.4371	-0.0509645	0.415128	-0.122768	0.902291	1	ACSM3	19.4371	0.28181	0.416993	0.675814	0.499158	1	ACSM3	19.4371	0.084271	0.415391	0.202872	0.839235	1
ENSG00000005189	AC004381.6	8.831	0.918624	0.615966	1.49135	0.135868	1	AC004381.6	8.831	-0.00781925	0.643044	-0.0121597	0.990298	1	AC004381.6	8.831	-0.663022	0.713086	-0.929792	0.352479	1	AC004381.6	8.831	1.19734	0.604804	1.97972	0.0477352	1
ENSG00000005194	CIAPIN1	179.635	0.326864	0.148548	2.20039	0.0277794	1	CIAPIN1	179.635	0.172581	0.147784	1.16779	0.24289	1	CIAPIN1	179.635	0.367488	0.149425	2.45935	0.0139189	1	CIAPIN1	179.635	0.354414	0.147501	2.40278	0.0162708	1
ENSG00000005206	SPPL2B	57.8887	0.331049	0.253703	1.30487	0.191938	1	SPPL2B	57.8887	0.331687	0.249716	1.32825	0.184094	1	SPPL2B	57.8887	0.504133	0.253263	1.99055	0.0465303	1	SPPL2B	57.8887	0.490939	0.249482	1.96783	0.0490873	1
ENSG00000005238	FAM214B	233.527	-0.146797	0.198552	-0.739337	0.459702	1	FAM214B	233.527	0.00423251	0.196086	0.0215849	0.982779	1	FAM214B	233.527	0.142742	0.197717	0.72195	0.470325	1	FAM214B	233.527	-0.0380452	0.197087	-0.193038	0.846929	1
ENSG00000005243	COPZ2	20.8849	-0.111847	0.433425	-0.258053	0.796366	1	COPZ2	20.8849	0.250991	0.41934	0.598538	0.549481	1	COPZ2	20.8849	-0.080272	0.436747	-0.183795	0.854174	1	COPZ2	20.8849	-0.40541	0.438779	-0.92395	0.355512	1
ENSG00000005249	PRKAR2B	162.969	0.390174	0.230602	1.69198	0.0906495	1	PRKAR2B	162.969	0.321115	0.229674	1.39814	0.162072	1	PRKAR2B	162.969	0.213194	0.23247	0.917083	0.359099	1	PRKAR2B	162.969	0.231204	0.230749	1.00197	0.316356	1
ENSG00000005302	MSL3	107.952	-0.0861461	0.204563	-0.421123	0.673665	1	MSL3	107.952	0.0408064	0.20079	0.203229	0.838956	1	MSL3	107.952	-0.0824968	0.206263	-0.399958	0.689187	1	MSL3	107.952	0.161576	0.200972	0.803971	0.421413	1
ENSG00000005339	CREBBP	125.325	0.0138878	0.183593	0.0756448	0.939702	1	CREBBP	125.325	0.0901414	0.180476	0.499465	0.617452	1	CREBBP	125.325	0.0484293	0.184835	0.262014	0.793311	1	CREBBP	125.325	0.110613	0.181542	0.6093	0.542326	1
ENSG00000005379	TSPOAP1	0.0189583	-1.25289	10.9233	-0.114699	0.908684	1	TSPOAP1	0.0189583	-0.538773	10.9233	-0.0493235	0.960662	1	NA	NA	NA	NA	NA	NA	NA	TSPOAP1	0.0189583	-1.35581	10.9233	-0.124122	0.901219	1
ENSG00000005381	MPO	0.0932944	2.03414	10.8952	0.186701	0.851895	1	MPO	0.0932944	0	10.9233	0	1	1	NA	NA	NA	NA	NA	NA	NA	MPO	0.0932944	0	10.9233	0	1	1
ENSG00000005421	PON1	0.0316148	-1.25289	10.9233	-0.114699	0.908684	1	PON1	0.0316148	-0.538773	10.9233	-0.0493235	0.960662	1	NA	NA	NA	NA	NA	NA	NA	PON1	0.0316148	-1.35581	10.9233	-0.124122	0.901219	1
ENSG00000005436	GCFC2	53.4137	0.413165	0.260717	1.58473	0.113028	1	GCFC2	53.4137	0.144884	0.260875	0.555376	0.578638	1	GCFC2	53.4137	-0.160692	0.272891	-0.588853	0.55596	1	GCFC2	53.4137	0.184707	0.262323	0.70412	0.481358	1
ENSG00000005448	WDR54	123.073	0.207503	0.171221	1.2119	0.225551	1	WDR54	123.073	-0.202646	0.172615	-1.17397	0.240406	1	WDR54	123.073	0.135356	0.173292	0.781084	0.434753	1	WDR54	123.073	0.108694	0.171076	0.635356	0.525197	1
ENSG00000005469	CROT	21.6407	-0.117225	0.423079	-0.277075	0.781723	1	CROT	21.6407	0.139891	0.412344	0.339258	0.734415	1	CROT	21.6407	-0.313052	0.432414	-0.723964	0.469088	1	CROT	21.6407	0.065465	0.416449	0.157198	0.875089	1
ENSG00000005471	ABCB4	0.673588	-1.36333	2.16902	-0.628544	0.529648	1	ABCB4	0.673588	-2.55893	2.25482	-1.13487	0.256429	1	ABCB4	0.673588	-0.886066	2.12251	-0.417461	0.676342	1	ABCB4	0.673588	-3.37601	2.25482	-1.49725	0.134329	1
ENSG00000005483	KMT2E	134.644	0.153836	0.145261	1.05903	0.289586	1	KMT2E	134.644	-0.0150416	0.144427	-0.104147	0.917053	1	KMT2E	134.644	-0.0420639	0.149244	-0.281846	0.778062	1	KMT2E	134.644	0.224248	0.143481	1.56291	0.118074	1
ENSG00000005486	RHBDD2	187.147	0.00955409	0.175231	0.0545229	0.956519	1	RHBDD2	187.147	0.197029	0.172212	1.14411	0.25258	1	RHBDD2	187.147	0.0456558	0.176181	0.259142	0.795525	1	RHBDD2	187.147	0.284793	0.172526	1.65072	0.0987954	1
ENSG00000005513	SOX8	2.8364	0.522576	1.05524	0.49522	0.620445	1	SOX8	2.8364	0.252629	1.05619	0.239189	0.810959	1	SOX8	2.8364	-0.423912	1.14664	-0.3697	0.711606	1	SOX8	2.8364	-2.99801	1.52271	-1.96886	0.0489691	1
ENSG00000005700	IBTK	136.24	0.0760161	0.175585	0.43293	0.665066	1	IBTK	136.24	0.0099137	0.17402	0.0569686	0.95457	1	IBTK	136.24	-0.088452	0.178579	-0.495311	0.620381	1	IBTK	136.24	-0.048463	0.175653	-0.275902	0.782623	1
ENSG00000005801	ZNF195	66.9748	-0.301715	0.251187	-1.20116	0.22969	1	ZNF195	66.9748	-0.342046	0.248079	-1.37878	0.167963	1	ZNF195	66.9748	-0.133452	0.250924	-0.531842	0.594835	1	ZNF195	66.9748	-0.21253	0.248253	-0.8561	0.391943	1
ENSG00000005810	MYCBP2	89.6776	0.283472	0.214292	1.32283	0.185891	1	MYCBP2	89.6776	0.163885	0.212871	0.769878	0.441372	1	MYCBP2	89.6776	0.160808	0.217471	0.739448	0.459635	1	MYCBP2	89.6776	0.373165	0.212222	1.75837	0.0786852	1
ENSG00000005812	FBXL3	133.44	0.244587	0.185919	1.31556	0.188323	1	FBXL3	133.44	-0.0754887	0.186451	-0.404872	0.685572	1	FBXL3	133.44	0.12562	0.188446	0.666613	0.505019	1	FBXL3	133.44	-0.249519	0.189589	-1.31611	0.188138	1
ENSG00000005844	ITGAL	0.116223	-1.25289	10.9233	-0.114699	0.908684	1	ITGAL	0.116223	-1.50051	10.9233	-0.137369	0.890739	1	NA	NA	NA	NA	NA	NA	NA	ITGAL	0.116223	-1.35581	10.9233	-0.124122	0.901219	1
ENSG00000005882	PDK2	79.9076	0.183301	0.221482	0.827611	0.407891	1	PDK2	79.9076	0.322122	0.216793	1.48585	0.13732	1	PDK2	79.9076	0.352585	0.221225	1.59378	0.110984	1	PDK2	79.9076	0.14749	0.220493	0.668908	0.503554	1
ENSG00000005884	ITGA3	120.787	0.326365	0.194154	1.68096	0.0927716	1	ITGA3	120.787	0.219057	0.192761	1.13642	0.255782	1	ITGA3	120.787	0.323458	0.19572	1.65266	0.0984003	1	ITGA3	120.787	0.368305	0.192697	1.91132	0.0559638	1
ENSG00000005889	ZFX	56.242	0.15235	0.279087	0.545888	0.585143	1	ZFX	56.242	0.266167	0.273858	0.971917	0.331092	1	ZFX	56.242	0.374109	0.27801	1.34567	0.178409	1	ZFX	56.242	0.256373	0.275863	0.92935	0.352708	1
ENSG00000005893	LAMP2	502.408	-0.0822154	0.101416	-0.810673	0.417553	1	LAMP2	502.408	-0.0478402	0.100136	-0.47775	0.632828	1	LAMP2	502.408	-0.111599	0.102335	-1.09053	0.275479	1	LAMP2	502.408	-0.0933211	0.100922	-0.924688	0.355128	1
ENSG00000005961	ITGA2B	0.271123	-1.25295	4.77466	-0.262416	0.793	1	ITGA2B	0.271123	1.39917	4.68178	0.298854	0.765051	1	NA	NA	NA	NA	NA	NA	NA	ITGA2B	0.271123	-1.35588	4.77466	-0.283973	0.776431	1
ENSG00000005981	ASB4	0.145467	-0.29115	10.9233	-0.0266541	0.978736	1	ASB4	0.145467	-1.50051	10.9233	-0.137369	0.890739	1	NA	NA	NA	NA	NA	NA	NA	ASB4	0.145467	-1.35581	10.9233	-0.124122	0.901219	1
ENSG00000006007	GDE1	337.955	-0.144099	0.109305	-1.31832	0.187397	1	GDE1	337.955	0.0500393	0.106599	0.469417	0.638771	1	GDE1	337.955	-0.0722963	0.10985	-0.658134	0.510452	1	GDE1	337.955	-0.125203	0.108439	-1.1546	0.248255	1
ENSG00000006015	C19orf60	244.336	-0.0749644	0.148579	-0.504543	0.61388	1	C19orf60	244.336	0.0163334	0.146584	0.111426	0.911278	1	C19orf60	244.336	-0.00808098	0.149153	-0.0541791	0.956793	1	C19orf60	244.336	-0.0670331	0.1478	-0.453538	0.650162	1
ENSG00000006016	CRLF1	4.11861	-1.00633	1.81767	-0.553638	0.579826	1	CRLF1	4.11861	-0.589484	1.77361	-0.332364	0.739614	1	CRLF1	4.11861	-0.784628	1.81265	-0.432862	0.665115	1	CRLF1	4.11861	0.295518	1.74335	0.169512	0.865394	1
ENSG00000006025	OSBPL7	23.5584	-0.0345791	0.390091	-0.0886436	0.929365	1	OSBPL7	23.5584	0.0979256	0.382447	0.25605	0.797912	1	OSBPL7	23.5584	-0.296615	0.400374	-0.740846	0.458787	1	OSBPL7	23.5584	-0.0906994	0.388838	-0.233258	0.815561	1
ENSG00000006042	TMEM98	327.586	-0.0621933	0.201228	-0.309068	0.757269	1	TMEM98	327.586	-0.102151	0.200385	-0.509775	0.610209	1	TMEM98	327.586	-0.0300553	0.201768	-0.148959	0.881586	1	TMEM98	327.586	-0.251698	0.201465	-1.24934	0.211543	1
ENSG00000006047	YBX2	0.474227	0	3.67971	0	1	1	YBX2	0.474227	0	3.67971	0	1	1	NA	NA	NA	NA	NA	NA	NA	YBX2	0.474227	1.41788	3.63729	0.389817	0.696672	1
ENSG00000006062	MAP3K14	14.0982	0.287542	0.432366	0.665042	0.506023	1	MAP3K14	14.0982	0.297329	0.425033	0.699542	0.484213	1	MAP3K14	14.0982	-0.20678	0.455876	-0.453589	0.650125	1	MAP3K14	14.0982	0.0228219	0.437522	0.0521616	0.9584	1
ENSG00000006071	ABCC8	0.0216376	0.67059	10.9233	0.061391	0.951048	1	ABCC8	0.0216376	0	10.9233	0	1	1	NA	NA	NA	NA	NA	NA	NA	ABCC8	0.0216376	0	10.9233	0	1	1
ENSG00000006116	CACNG3	0.00984214	0	10.9233	0	1	1	CACNG3	0.00984214	0	10.9233	0	1	1	NA	NA	NA	NA	NA	NA	NA	CACNG3	0.00984214	0	10.9233	0	1	1
ENSG00000006118	TMEM132A	256.034	-0.111635	0.16836	-0.663072	0.507285	1	TMEM132A	256.034	-0.224428	0.167467	-1.34013	0.180203	1	TMEM132A	256.034	0.0386773	0.16841	0.229662	0.818354	1	TMEM132A	256.034	-0.131036	0.167739	-0.781193	0.434689	1
ENSG00000006125	AP2B1	387.708	-0.0243685	0.18701	-0.130306	0.896324	1	AP2B1	387.708	0.0369672	0.185928	0.198826	0.842399	1	AP2B1	387.708	0.0126453	0.187488	0.067446	0.946227	1	AP2B1	387.708	-0.0279675	0.186566	-0.149907	0.880838	1
ENSG00000006128	TAC1	0.0588654	0	10.9233	0	1	1	TAC1	0.0588654	0	10.9233	0	1	1	NA	NA	NA	NA	NA	NA	NA	TAC1	0.0588654	0	10.9233	0	1	1
ENSG00000006194	ZNF263	68.5682	0.431584	0.243695	1.771	0.076561	1	ZNF263	68.5682	0.151726	0.243984	0.621869	0.534028	1	ZNF263	68.5682	0.0841758	0.250873	0.335531	0.737225	1	ZNF263	68.5682	-0.00259809	0.248123	-0.010471	0.991646	1
ENSG00000006210	CX3CL1	0.159452	0.670602	9.01495	0.0743878	0.940702	1	CX3CL1	0.159452	0.422974	9.01495	0.0469192	0.962578	1	NA	NA	NA	NA	NA	NA	NA	CX3CL1	0.159452	0.567678	9.01495	0.0629708	0.94979	1
ENSG00000006282	SPATA20	65.3136	0.158467	0.288008	0.550217	0.582171	1	SPATA20	65.3136	-0.0174516	0.28709	-0.0607879	0.951528	1	SPATA20	65.3136	-0.331949	0.296558	-1.11934	0.262995	1	SPATA20	65.3136	-0.0186521	0.288616	-0.0646261	0.948472	1
ENSG00000006283	CACNA1G	0.221211	-1.25293	6.99288	-0.179173	0.857802	1	CACNA1G	0.221211	-1.50057	6.99288	-0.214585	0.830091	1	NA	NA	NA	NA	NA	NA	NA	CACNA1G	0.221211	-0.394086	6.99288	-0.0563553	0.955059	1
ENSG00000006327	TNFRSF12A	754.691	-0.100005	0.264544	-0.378029	0.705409	1	TNFRSF12A	754.691	-0.157034	0.264239	-0.594286	0.552321	1	TNFRSF12A	754.691	0.258441	0.264278	0.977914	0.328117	1	TNFRSF12A	754.691	-0.209125	0.264502	-0.790636	0.429156	1
ENSG00000006377	DLX6	0.523222	0.670626	3.12002	0.214943	0.829812	1	DLX6	0.523222	2.01856	2.99858	0.67317	0.500839	1	NA	NA	NA	NA	NA	NA	NA	DLX6	0.523222	0.567698	3.12002	0.181953	0.855619	1
ENSG00000006432	MAP3K9	0.261044	-1.98499	5.45972	-0.36357	0.716179	1	MAP3K9	0.261044	0.34215	5.39064	0.0634712	0.949391	1	NA	NA	NA	NA	NA	NA	NA	MAP3K9	0.261044	-1.12613	5.45972	-0.206262	0.836586	1
ENSG00000006451	RALA	1831.84	-0.0249014	0.149328	-0.166757	0.867561	1	RALA	1831.84	-0.103639	0.149152	-0.694857	0.487145	1	RALA	1831.84	-0.0584893	0.149534	-0.391144	0.69569	1	RALA	1831.84	-0.0896343	0.149261	-0.600522	0.548158	1
ENSG00000006453	BAIAP2L1	5.75579	0.395849	0.874065	0.452883	0.650633	1	BAIAP2L1	5.75579	-0.501117	0.909279	-0.551115	0.581555	1	BAIAP2L1	5.75579	0.883334	0.860806	1.02617	0.304811	1	BAIAP2L1	5.75579	0.47407	0.865949	0.547457	0.584065	1
ENSG00000006459	KDM7A	23.7388	-0.413853	0.40171	-1.03023	0.302902	1	KDM7A	23.7388	-0.742016	0.404926	-1.83247	0.0668811	1	KDM7A	23.7388	0.239751	0.385411	0.622066	0.533898	1	KDM7A	23.7388	-0.96953	0.421436	-2.30054	0.0214177	1
ENSG00000006468	ETV1	18.7964	-0.0545704	0.461993	-0.118119	0.905973	1	ETV1	18.7964	-0.171861	0.458834	-0.374561	0.707987	1	ETV1	18.7964	-0.388943	0.475117	-0.818624	0.413001	1	ETV1	18.7964	-0.130116	0.461048	-0.282218	0.777776	1
ENSG00000006530	AGK	58.2587	0.0137374	0.232262	0.0591459	0.952836	1	AGK	58.2587	-0.147837	0.230954	-0.640117	0.522097	1	AGK	58.2587	-0.314575	0.240241	-1.30941	0.190395	1	AGK	58.2587	0.0210189	0.230597	0.0911498	0.927374	1
ENSG00000006534	ALDH3B1	2.26778	-0.251468	1.09121	-0.230449	0.817743	1	ALDH3B1	2.26778	-0.679642	1.10641	-0.614279	0.539031	1	ALDH3B1	2.26778	0.35317	1.05946	0.33335	0.73887	1	ALDH3B1	2.26778	-1.77215	1.27103	-1.39426	0.163239	1
ENSG00000006555	TTC22	0.0542837	0	10.9233	0	1	1	TTC22	0.0542837	0	10.9233	0	1	1	NA	NA	NA	NA	NA	NA	NA	TTC22	0.0542837	0	10.9233	0	1	1
ENSG00000006576	PHTF2	47.4748	-0.352969	0.34428	-1.02524	0.305251	1	PHTF2	47.4748	-0.0699969	0.336869	-0.207787	0.835395	1	PHTF2	47.4748	-0.105972	0.342864	-0.309079	0.757261	1	PHTF2	47.4748	-0.0634177	0.338467	-0.187368	0.851372	1
ENSG00000006606	CCL26	0.327267	-0.291164	4.41931	-0.0658845	0.94747	1	CCL26	0.327267	0.473895	4.37138	0.108409	0.913672	1	NA	NA	NA	NA	NA	NA	NA	CCL26	0.327267	-0.394092	4.41931	-0.089175	0.928943	1
ENSG00000006607	FARP2	61.9619	0.284922	0.250844	1.13586	0.256017	1	FARP2	61.9619	0.14068	0.249289	0.564324	0.572534	1	FARP2	61.9619	0.0823965	0.256499	0.321235	0.748032	1	FARP2	61.9619	0.187582	0.250637	0.74842	0.454207	1
ENSG00000006611	USH1C	0.0214208	0	10.9233	0	1	1	USH1C	0.0214208	0	10.9233	0	1	1	NA	NA	NA	NA	NA	NA	NA	USH1C	0.0214208	0	10.9233	0	1	1
ENSG00000006625	GGCT	139.25	0.0161386	0.183042	0.0881685	0.929743	1	GGCT	139.25	0.00815891	0.180877	0.0451076	0.964022	1	GGCT	139.25	0.18871	0.182867	1.03195	0.302095	1	GGCT	139.25	0.0304739	0.181869	0.16756	0.866929	1
ENSG00000006634	DBF4	46.8951	0.454915	0.307216	1.48077	0.138669	1	DBF4	46.8951	0.00163027	0.309283	0.00527112	0.995794	1	DBF4	46.8951	-0.0161371	0.315082	-0.0512154	0.959154	1	DBF4	46.8951	0.326679	0.307264	1.06318	0.287699	1
ENSG00000006638	TBXA2R	17.0708	-0.897517	0.456898	-1.96437	0.0494873	1	TBXA2R	17.0708	-0.571731	0.435462	-1.31293	0.189206	1	TBXA2R	17.0708	-0.532639	0.447847	-1.18933	0.234309	1	TBXA2R	17.0708	-0.454893	0.436306	-1.0426	0.297134	1
ENSG00000006652	IFRD1	90.3794	0.134656	0.202193	0.665978	0.505425	1	IFRD1	90.3794	0.290613	0.197493	1.47151	0.141153	1	IFRD1	90.3794	0.144734	0.204047	0.709316	0.478129	1	IFRD1	90.3794	0.219495	0.199804	1.09855	0.271965	1
ENSG00000006695	COX10	25.9824	-0.211858	0.335404	-0.63165	0.527616	1	COX10	25.9824	-0.276974	0.330816	-0.837246	0.402454	1	COX10	25.9824	-0.363614	0.343847	-1.05749	0.290289	1	COX10	25.9824	0.316472	0.321542	0.984232	0.325002	1
ENSG00000006704	GTF2IRD1	28.6688	-0.439216	0.373238	-1.17677	0.239287	1	GTF2IRD1	28.6688	-0.116457	0.358717	-0.324648	0.745447	1	GTF2IRD1	28.6688	0.0550066	0.363938	0.151143	0.879863	1	GTF2IRD1	28.6688	0.108364	0.357025	0.30352	0.761493	1
ENSG00000006712	PAF1	161.006	-0.0362816	0.157695	-0.230074	0.818034	1	PAF1	161.006	-0.0866494	0.156124	-0.555003	0.578893	1	PAF1	161.006	-0.268224	0.161154	-1.6644	0.0960333	1	PAF1	161.006	0.0871972	0.155899	0.559317	0.575945	1
ENSG00000006715	VPS41	165.737	0.121776	0.150462	0.809351	0.418314	1	VPS41	165.737	-0.191586	0.150958	-1.26914	0.204392	1	VPS41	165.737	-0.0912075	0.153862	-0.592788	0.553323	1	VPS41	165.737	-0.117306	0.151573	-0.773925	0.438975	1
ENSG00000006740	ARHGAP44	5.74596	-0.332922	0.78754	-0.422737	0.672487	1	ARHGAP44	5.74596	-0.128954	0.767069	-0.168113	0.866494	1	ARHGAP44	5.74596	-0.474322	0.803649	-0.59021	0.55505	1	ARHGAP44	5.74596	-0.531084	0.79217	-0.670416	0.502592	1
ENSG00000006744	ELAC2	240.969	0.0322885	0.145589	0.221778	0.824486	1	ELAC2	240.969	-0.066032	0.144588	-0.456691	0.647893	1	ELAC2	240.969	0.123705	0.146008	0.84725	0.396856	1	ELAC2	240.969	0.0072091	0.144996	0.0497193	0.960346	1
ENSG00000006747	SCIN	0.629558	1.92703	2.18959	0.880084	0.378814	1	SCIN	0.629558	0.946741	2.25062	0.420658	0.674005	1	SCIN	0.629558	1.34001	2.25242	0.594919	0.551898	1	SCIN	0.629558	0.484158	2.32933	0.207853	0.835344	1
ENSG00000006756	ARSD	107.995	-0.249664	0.223554	-1.1168	0.264081	1	ARSD	107.995	-0.247835	0.221009	-1.12138	0.262126	1	ARSD	107.995	-0.125853	0.223884	-0.562134	0.574025	1	ARSD	107.995	-0.212814	0.221991	-0.958659	0.337731	1
ENSG00000006757	PNPLA4	40.6159	-0.181189	0.360689	-0.502343	0.615427	1	PNPLA4	40.6159	-0.213764	0.357453	-0.59802	0.549827	1	PNPLA4	40.6159	-0.604973	0.371166	-1.62993	0.103117	1	PNPLA4	40.6159	-0.277092	0.360317	-0.769022	0.44188	1
ENSG00000006788	MYH13	0.0291475	0	10.9233	0	1	1	MYH13	0.0291475	0	10.9233	0	1	1	NA	NA	NA	NA	NA	NA	NA	MYH13	0.0291475	0	10.9233	0	1	1
ENSG00000006831	ADIPOR2	176.535	-0.0198063	0.131136	-0.151037	0.879946	1	ADIPOR2	176.535	0.173235	0.126955	1.36454	0.172399	1	ADIPOR2	176.535	0.181007	0.130536	1.38665	0.165549	1	ADIPOR2	176.535	0.164449	0.128282	1.28193	0.199868	1
ENSG00000006837	CDKL3	3.21251	0.327607	1.10784	0.295717	0.767446	1	CDKL3	3.21251	0.412538	1.08928	0.378727	0.704891	1	CDKL3	3.21251	-0.602614	1.19908	-0.502564	0.615271	1	CDKL3	3.21251	0.720888	1.08157	0.666517	0.505081	1
ENSG00000007001	UPP2	0.0836912	0.67059	10.9233	0.061391	0.951048	1	UPP2	0.0836912	0	10.9233	0	1	1	NA	NA	NA	NA	NA	NA	NA	UPP2	0.0836912	0	10.9233	0	1	1
ENSG00000007038	PRSS21	0.117467	0	10.9233	0	1	1	PRSS21	0.117467	0.422966	10.9233	0.0387216	0.969112	1	NA	NA	NA	NA	NA	NA	NA	PRSS21	0.117467	0.567667	10.9233	0.0519687	0.958554	1
ENSG00000007047	MARK4	121.343	-0.115822	0.205164	-0.564531	0.572393	1	MARK4	121.343	-0.299716	0.204374	-1.46651	0.14251	1	MARK4	121.343	-0.214962	0.208113	-1.03291	0.301645	1	MARK4	121.343	0.0389218	0.202434	0.192269	0.847532	1
ENSG00000007062	PROM1	0.145983	0	10.9233	0	1	1	PROM1	0.145983	0	10.9233	0	1	1	NA	NA	NA	NA	NA	NA	NA	PROM1	0.145983	0	10.9233	0	1	1
ENSG00000007080	CCDC124	294.588	0.192613	0.181395	1.06184	0.288306	1	CCDC124	294.588	0.0504157	0.180855	0.278763	0.780427	1	CCDC124	294.588	0.376713	0.181299	2.07785	0.0377234	1	CCDC124	294.588	0.199132	0.180819	1.10127	0.270777	1
ENSG00000007129	CEACAM21	3.78357	-0.859405	1.27297	-0.675118	0.499601	1	CEACAM21	3.78357	-1.19275	1.28078	-0.931271	0.351713	1	CEACAM21	3.78357	-0.726428	1.27442	-0.570005	0.568674	1	CEACAM21	3.78357	-1.18464	1.29476	-0.914947	0.360219	1
ENSG00000007168	PAFAH1B1	402.028	-0.0516352	0.0988758	-0.522223	0.601515	1	PAFAH1B1	402.028	-0.0921408	0.0976662	-0.943425	0.345463	1	PAFAH1B1	402.028	-0.0174603	0.0995911	-0.17532	0.860828	1	PAFAH1B1	402.028	-0.107924	0.0985465	-1.09516	0.273446	1
ENSG00000007171	NOS2	0.0579777	1.33677	10.9126	0.122498	0.902504	1	NOS2	0.0579777	0	10.9233	0	1	1	NA	NA	NA	NA	NA	NA	NA	NOS2	0.0579777	0	10.9233	0	1	1
ENSG00000007174	DNAH9	0.106357	3.03737	10.8774	0.279238	0.780062	1	DNAH9	0.106357	0	10.9233	0	1	1	NA	NA	NA	NA	NA	NA	NA	DNAH9	0.106357	0	10.9233	0	1	1
ENSG00000007202	KIAA0100	295.488	-0.00256316	0.138703	-0.0184795	0.985256	1	KIAA0100	295.488	-0.102961	0.137809	-0.747124	0.454988	1	KIAA0100	295.488	0.0516066	0.139311	0.370443	0.711053	1	KIAA0100	295.488	0.0248084	0.13788	0.179927	0.85721	1
ENSG00000007216	SLC13A2	0.00939035	0	10.9233	0	1	1	SLC13A2	0.00939035	0	10.9233	0	1	1	NA	NA	NA	NA	NA	NA	NA	SLC13A2	0.00939035	0.567667	10.9233	0.0519687	0.958554	1
ENSG00000007237	GAS7	0.139908	0.67059	10.9233	0.061391	0.951048	1	GAS7	0.139908	0	10.9233	0	1	1	NA	NA	NA	NA	NA	NA	NA	GAS7	0.139908	0	10.9233	0	1	1
ENSG00000007255	TRAPPC6A	74.1395	-0.200407	0.257458	-0.778408	0.436329	1	TRAPPC6A	74.1395	0.205402	0.247248	0.830751	0.406114	1	TRAPPC6A	74.1395	0.259541	0.252154	1.0293	0.30334	1	TRAPPC6A	74.1395	0.0982084	0.250651	0.391813	0.695197	1
ENSG00000007264	MATK	0.133718	0	10.9233	0	1	1	MATK	0.133718	0	10.9233	0	1	1	NA	NA	NA	NA	NA	NA	NA	MATK	0.133718	0	10.9233	0	1	1
ENSG00000007312	CD79B	3.32106	0.839567	0.953018	0.880956	0.378341	1	CD79B	3.32106	0.438623	0.959214	0.457273	0.647475	1	CD79B	3.32106	-0.574382	1.06111	-0.541303	0.588299	1	CD79B	3.32106	0.405734	0.967683	0.419284	0.675009	1
ENSG00000007314	SCN4A	0.075911	0	10.9233	0	1	1	SCN4A	0.075911	0	10.9233	0	1	1	NA	NA	NA	NA	NA	NA	NA	SCN4A	0.075911	0	10.9233	0	1	1
ENSG00000007341	ST7L	29.3018	0.0602827	0.354783	0.169914	0.865078	1	ST7L	29.3018	-0.210533	0.355198	-0.592721	0.553368	1	ST7L	29.3018	0.00101608	0.359774	0.00282422	0.997747	1	ST7L	29.3018	-0.139246	0.356905	-0.390147	0.696428	1
ENSG00000007350	TKTL1	0.159308	-1.25289	10.9233	-0.114699	0.908684	1	TKTL1	0.159308	-1.50051	10.9233	-0.137369	0.890739	1	NA	NA	NA	NA	NA	NA	NA	TKTL1	0.159308	-1.35581	10.9233	-0.124122	0.901219	1
ENSG00000007372	PAX6	1.26116	-0.207885	1.80129	-0.115409	0.908121	1	PAX6	1.26116	0.940928	1.61949	0.581002	0.561239	1	PAX6	1.26116	1.90374	1.58052	1.20451	0.228394	1	PAX6	1.26116	-0.387689	1.82181	-0.212804	0.83148	1
ENSG00000007376	RPUSD1	105.586	0.159852	0.233471	0.684678	0.493547	1	RPUSD1	105.586	0.0892081	0.231781	0.384881	0.700325	1	RPUSD1	105.586	0.00474021	0.236663	0.0200294	0.98402	1	RPUSD1	105.586	0.252514	0.231598	1.09031	0.275575	1
ENSG00000007384	RHBDF1	122.178	-0.071444	0.204228	-0.349825	0.72647	1	RHBDF1	122.178	-0.12796	0.202332	-0.632423	0.52711	1	RHBDF1	122.178	-0.246563	0.207818	-1.18644	0.235449	1	RHBDF1	122.178	0.120847	0.201424	0.599964	0.54853	1
ENSG00000007392	LUC7L	152.095	-0.0127854	0.170558	-0.0749623	0.940245	1	LUC7L	152.095	-0.186875	0.169818	-1.10044	0.271141	1	LUC7L	152.095	0.0682023	0.171218	0.398337	0.690382	1	LUC7L	152.095	0.0617961	0.168924	0.365821	0.714499	1
ENSG00000007402	CACNA2D2	0.917161	-1.08578	1.96108	-0.553665	0.579808	1	CACNA2D2	0.917161	1.80436	1.63684	1.10234	0.270315	1	CACNA2D2	0.917161	1.08632	1.71373	0.633891	0.526152	1	CACNA2D2	0.917161	-0.307072	1.87309	-0.163938	0.86978	1
ENSG00000007516	BAIAP3	1.31691	0.651635	1.69901	0.383539	0.70132	1	BAIAP3	1.31691	1.76724	1.59153	1.11041	0.266824	1	BAIAP3	1.31691	1.30929	1.64814	0.794407	0.426958	1	BAIAP3	1.31691	0.280257	1.7334	0.161681	0.871557	1
ENSG00000007520	TSR3	333.808	0.110089	0.124511	0.884168	0.376606	1	TSR3	333.808	0.00875494	0.1237	0.0707753	0.943577	1	TSR3	333.808	-0.0376445	0.126272	-0.298122	0.76561	1	TSR3	333.808	0.147355	0.123713	1.1911	0.233614	1
ENSG00000007541	PIGQ	105.815	-0.0729286	0.194586	-0.374789	0.707817	1	PIGQ	105.815	0.0111308	0.191326	0.058177	0.953608	1	PIGQ	105.815	0.0133714	0.195293	0.0684686	0.945413	1	PIGQ	105.815	-0.138902	0.194075	-0.715711	0.47417	1
ENSG00000007545	CRAMP1	43.9756	-0.187968	0.280079	-0.671126	0.50214	1	CRAMP1	43.9756	0.179726	0.269198	0.667636	0.504366	1	CRAMP1	43.9756	-0.124929	0.28186	-0.443233	0.657597	1	CRAMP1	43.9756	-0.155563	0.277262	-0.561069	0.574751	1
ENSG00000007866	TEAD3	8.2469	0.258855	0.754132	0.343248	0.731412	1	TEAD3	8.2469	0.701455	0.73068	0.960002	0.337054	1	TEAD3	8.2469	0.281951	0.759603	0.371182	0.710502	1	TEAD3	8.2469	0.0147104	0.759834	0.0193601	0.984554	1
ENSG00000007908	SELE	0.441751	0	5.39393	0	1	1	SELE	0.441751	1.44401	5.35426	0.269693	0.787396	1	NA	NA	NA	NA	NA	NA	NA	SELE	0.441751	0.567693	5.39393	0.105247	0.91618	1
ENSG00000007923	DNAJC11	138.835	-0.115722	0.179919	-0.643187	0.520103	1	DNAJC11	138.835	0.00390172	0.176909	0.022055	0.982404	1	DNAJC11	138.835	-0.164193	0.181824	-0.903037	0.366506	1	DNAJC11	138.835	0.0204251	0.177823	0.114862	0.908554	1
ENSG00000007944	MYLIP	41.186	0.049151	0.311623	0.157726	0.874673	1	MYLIP	41.186	0.629141	0.296346	2.12299	0.0337546	1	MYLIP	41.186	0.295252	0.309358	0.954402	0.33988	1	MYLIP	41.186	0.298384	0.304109	0.981177	0.326505	1
ENSG00000007952	NOX1	12.8847	-0.390011	0.49623	-0.785948	0.431898	1	NOX1	12.8847	-0.877722	0.50386	-1.74199	0.0815095	1	NOX1	12.8847	-0.99336	0.524903	-1.89246	0.0584291	1	NOX1	12.8847	-0.832544	0.50743	-1.64071	0.100858	1
ENSG00000007968	E2F2	6.96496	0.694045	0.768062	0.903631	0.366191	1	E2F2	6.96496	1.16032	0.746967	1.55338	0.120333	1	E2F2	6.96496	0.490377	0.782404	0.626757	0.530818	1	E2F2	6.96496	0.910207	0.75715	1.20215	0.229306	1
ENSG00000008018	PSMB1	1319.36	-0.0591522	0.0630201	-0.938624	0.347924	1	PSMB1	1319.36	0.0081759	0.0621679	0.131513	0.895369	1	PSMB1	1319.36	-0.0883351	0.0635762	-1.38944	0.1647	1	PSMB1	1319.36	-0.0247005	0.0625987	-0.394584	0.69315	1
ENSG00000008056	SYN1	0.296879	0.670619	5.72548	0.117129	0.906758	1	SYN1	0.296879	1.44896	5.68784	0.254747	0.798918	1	NA	NA	NA	NA	NA	NA	NA	SYN1	0.296879	0.567692	5.72548	0.0991519	0.921018	1
ENSG00000008083	JARID2	43.1663	0.109842	0.296357	0.370643	0.710904	1	JARID2	43.1663	0.0494369	0.29289	0.16879	0.865962	1	JARID2	43.1663	0.299212	0.295603	1.01221	0.311438	1	JARID2	43.1663	0.233055	0.292206	0.797571	0.42512	1
ENSG00000008086	CDKL5	10.667	0.340226	0.598564	0.568404	0.569761	1	CDKL5	10.667	0.0949359	0.598298	0.158677	0.873924	1	CDKL5	10.667	0.605416	0.594445	1.01846	0.308461	1	CDKL5	10.667	0.523401	0.588586	0.889252	0.373868	1
ENSG00000008128	CDK11A	0.351264	1.41059	3.64252	0.387257	0.698566	1	CDK11A	0.351264	1.4847	3.62467	0.409611	0.682091	1	NA	NA	NA	NA	NA	NA	NA	CDK11A	0.351264	-0.394093	3.74781	-0.105153	0.916255	1
ENSG00000008130	NADK	128.02	0.247993	0.191324	1.29619	0.194909	1	NADK	128.02	0.0636212	0.19068	0.333654	0.73864	1	NADK	128.02	0.172797	0.19346	0.893191	0.371755	1	NADK	128.02	0.13938	0.191244	0.728808	0.466119	1
ENSG00000008196	TFAP2B	0.0739054	-1.25289	10.9233	-0.114699	0.908684	1	TFAP2B	0.0739054	-1.50051	10.9233	-0.137369	0.890739	1	NA	NA	NA	NA	NA	NA	NA	TFAP2B	0.0739054	-1.35581	10.9233	-0.124122	0.901219	1
ENSG00000008197	TFAP2D	0.0100018	0	10.9233	0	1	1	TFAP2D	0.0100018	0	10.9233	0	1	1	NA	NA	NA	NA	NA	NA	NA	TFAP2D	0.0100018	0	10.9233	0	1	1
ENSG00000008226	DLEC1	0.17337	0	10.9233	0	1	1	DLEC1	0.17337	0	10.9233	0	1	1	NA	NA	NA	NA	NA	NA	NA	DLEC1	0.17337	0	10.9233	0	1	1
ENSG00000008256	CYTH3	51.7271	0.0416911	0.251568	0.165725	0.868373	1	CYTH3	51.7271	0.1367	0.245356	0.557151	0.577424	1	CYTH3	51.7271	-0.196103	0.260051	-0.754096	0.450791	1	CYTH3	51.7271	0.0692308	0.249045	0.277985	0.781024	1
ENSG00000008277	ADAM22	2.50939	-0.650121	1.02931	-0.631607	0.527643	1	ADAM22	2.50939	0.195839	0.935356	0.209374	0.834157	1	ADAM22	2.50939	-0.870169	1.07523	-0.809284	0.418352	1	ADAM22	2.50939	0.173699	0.946041	0.183606	0.854322	1
ENSG00000008282	SYPL1	296.168	0.0964267	0.131956	0.730751	0.464931	1	SYPL1	296.168	0.0722406	0.130686	0.55278	0.580414	1	SYPL1	296.168	-0.104377	0.134233	-0.777581	0.436816	1	SYPL1	296.168	-0.00980482	0.131881	-0.074346	0.940735	1
ENSG00000008283	CYB561	81.624	-0.269024	0.237435	-1.13304	0.257196	1	CYB561	81.624	-0.317295	0.234367	-1.35384	0.175787	1	CYB561	81.624	-0.378708	0.24183	-1.56601	0.117347	1	CYB561	81.624	-0.111132	0.233492	-0.475954	0.634107	1
ENSG00000008294	SPAG9	134.851	-0.142778	0.17617	-0.810453	0.41768	1	SPAG9	134.851	0.0574199	0.171847	0.334134	0.738278	1	SPAG9	134.851	0.177167	0.174439	1.01564	0.309802	1	SPAG9	134.851	0.0744957	0.172915	0.430822	0.666598	1
ENSG00000008300	CELSR3	0.805806	-2.51314	2.46909	-1.01784	0.308754	1	CELSR3	0.805806	0.0504173	2.29104	0.0220063	0.982443	1	CELSR3	0.805806	0.923604	2.2596	0.408748	0.682725	1	CELSR3	0.805806	1.07651	2.23639	0.481362	0.630259	1
ENSG00000008311	AASS	10.9275	0.601882	0.555692	1.08312	0.278755	1	AASS	10.9275	0.40446	0.553836	0.730287	0.465215	1	AASS	10.9275	0.0132351	0.588565	0.022487	0.982059	1	AASS	10.9275	0.624157	0.551236	1.13229	0.257514	1
ENSG00000008323	PLEKHG6	0.125259	0	10.9233	0	1	1	PLEKHG6	0.125259	0.422966	10.9233	0.0387216	0.969112	1	NA	NA	NA	NA	NA	NA	NA	PLEKHG6	0.125259	0.567667	10.9233	0.0519687	0.958554	1
ENSG00000008324	SS18L2	114.795	0.105493	0.193511	0.545154	0.585648	1	SS18L2	114.795	-0.189008	0.19384	-0.975074	0.329524	1	SS18L2	114.795	0.00619288	0.196007	0.0315952	0.974795	1	SS18L2	114.795	0.169128	0.191933	0.881181	0.37822	1
ENSG00000008382	MPND	86.447	-0.130336	0.245851	-0.530143	0.596013	1	MPND	86.447	-2.3126e-05	0.241372	-9.5811e-05	0.999924	1	MPND	86.447	0.289773	0.2427	1.19395	0.232496	1	MPND	86.447	-0.265992	0.246116	-1.08076	0.279804	1
ENSG00000008394	MGST1	388.904	0.173791	0.1519	1.14412	0.252574	1	MGST1	388.904	0.0884744	0.151291	0.584795	0.558686	1	MGST1	388.904	-0.0503154	0.153434	-0.32793	0.742965	1	MGST1	388.904	0.201507	0.151376	1.33117	0.183132	1
ENSG00000008405	CRY1	56.5311	0.0827658	0.263255	0.314394	0.753222	1	CRY1	56.5311	0.313062	0.256437	1.22082	0.222155	1	CRY1	56.5311	-0.1634	0.270448	-0.604182	0.545723	1	CRY1	56.5311	0.242675	0.25918	0.936318	0.349109	1
ENSG00000008438	PGLYRP1	0.15144	0	10.9233	0	1	1	PGLYRP1	0.15144	0.422966	10.9233	0.0387216	0.969112	1	NA	NA	NA	NA	NA	NA	NA	PGLYRP1	0.15144	0.567667	10.9233	0.0519687	0.958554	1
ENSG00000008441	NFIX	105.916	0.169954	0.209077	0.812877	0.416289	1	NFIX	105.916	-0.0195449	0.208367	-0.0938008	0.925267	1	NFIX	105.916	0.00621723	0.21274	0.0292245	0.976686	1	NFIX	105.916	0.0988193	0.20861	0.473703	0.635712	1
ENSG00000008513	ST3GAL1	232.935	-0.252374	0.151067	-1.67061	0.0947979	1	ST3GAL1	232.935	-0.0589555	0.147821	-0.398829	0.690019	1	ST3GAL1	232.935	-0.229624	0.15217	-1.50899	0.131301	1	ST3GAL1	232.935	-0.140159	0.14931	-0.938712	0.347879	1
ENSG00000008516	MMP25	1.21216	-2.15334	2.0635	-1.04354	0.2967	1	MMP25	1.21216	-2.40098	2.0635	-1.16354	0.244609	1	MMP25	1.21216	-2.97002	2.0635	-1.43931	0.150063	1	MMP25	1.21216	-2.25627	2.0635	-1.09342	0.274211	1
ENSG00000008517	IL32	58.0437	0.383564	0.403289	0.951089	0.341559	1	IL32	58.0437	0.230183	0.402011	0.572578	0.56693	1	IL32	58.0437	0.266194	0.406822	0.654325	0.512902	1	IL32	58.0437	0.664907	0.399095	1.66603	0.0957066	1
ENSG00000008710	PKD1	44.8965	-0.101397	0.291773	-0.34752	0.728201	1	PKD1	44.8965	-0.10551	0.287265	-0.367293	0.7134	1	PKD1	44.8965	0.0995918	0.290782	0.342497	0.731977	1	PKD1	44.8965	0.0218802	0.287525	0.0760986	0.939341	1
ENSG00000008735	MAPK8IP2	0.613644	0.541091	2.41464	0.224088	0.822689	1	MAPK8IP2	0.613644	0.444235	2.39808	0.185246	0.853036	1	NA	NA	NA	NA	NA	NA	NA	MAPK8IP2	0.613644	-0.394094	2.48119	-0.158833	0.873801	1
ENSG00000008838	MED24	122.52	0.176373	0.16297	1.08224	0.279144	1	MED24	122.52	0.263205	0.15974	1.64771	0.0994124	1	MED24	122.52	0.164334	0.164721	0.99765	0.318449	1	MED24	122.52	0.194036	0.161681	1.20012	0.230095	1
ENSG00000008853	RHOBTB2	38.2385	0.157625	0.332709	0.473761	0.63567	1	RHOBTB2	38.2385	0.280242	0.326491	0.858344	0.390702	1	RHOBTB2	38.2385	-0.055347	0.340137	-0.16272	0.870739	1	RHOBTB2	38.2385	0.18748	0.330173	0.567824	0.570154	1
ENSG00000008869	HEATR5B	49.2549	0.0883427	0.268388	0.32916	0.742035	1	HEATR5B	49.2549	0.0785105	0.264715	0.296584	0.766784	1	HEATR5B	49.2549	0.108054	0.270553	0.399381	0.689613	1	HEATR5B	49.2549	-0.103258	0.269725	-0.382828	0.701848	1
ENSG00000008952	SEC62	350.315	-0.219966	0.126724	-1.73578	0.0826023	1	SEC62	350.315	-0.0658567	0.124535	-0.528819	0.596931	1	SEC62	350.315	-0.190283	0.127498	-1.49244	0.135584	1	SEC62	350.315	-0.0302286	0.125039	-0.241753	0.808972	1
ENSG00000008988	RPS20	6415.75	0.0226557	0.0687238	0.329663	0.741655	1	RPS20	6415.75	0.00116359	0.0685952	0.0169631	0.986466	1	RPS20	6415.75	0.0649825	0.068796	0.944567	0.34488	1	RPS20	6415.75	0.0356887	0.0686455	0.519898	0.603135	1
ENSG00000009307	CSDE1	1301.51	0.0411144	0.0789207	0.520959	0.602396	1	CSDE1	1301.51	0.0422519	0.0783273	0.539428	0.589591	1	CSDE1	1301.51	0.0402945	0.0793271	0.507954	0.611486	1	CSDE1	1301.51	0.0547719	0.0785983	0.696859	0.485891	1
ENSG00000009335	UBE3C	244.545	-0.0134326	0.111449	-0.120526	0.904066	1	UBE3C	244.545	0.0139175	0.109235	0.127409	0.898617	1	UBE3C	244.545	0.122583	0.111525	1.09915	0.271703	1	UBE3C	244.545	-0.109401	0.111383	-0.982212	0.325995	1
ENSG00000009413	REV3L	30.044	-0.376247	0.314591	-1.19599	0.231701	1	REV3L	30.044	0.0348927	0.295675	0.11801	0.90606	1	REV3L	30.044	-0.170053	0.312278	-0.544557	0.586058	1	REV3L	30.044	-0.228894	0.306726	-0.74625	0.455516	1
ENSG00000009694	TENM1	0.121343	0	10.9233	0	1	1	TENM1	0.121343	0.422966	10.9233	0.0387216	0.969112	1	NA	NA	NA	NA	NA	NA	NA	TENM1	0.121343	0	10.9233	0	1	1
ENSG00000009709	PAX7	0.0514106	0	10.9233	0	1	1	PAX7	0.0514106	0.422966	10.9233	0.0387216	0.969112	1	NA	NA	NA	NA	NA	NA	NA	PAX7	0.0514106	0	10.9233	0	1	1
ENSG00000009724	MASP2	0.0562259	0.67059	10.9233	0.061391	0.951048	1	MASP2	0.0562259	0	10.9233	0	1	1	NA	NA	NA	NA	NA	NA	NA	MASP2	0.0562259	0	10.9233	0	1	1
ENSG00000009765	IYD	0.145309	0.670595	10.1695	0.0659418	0.947424	1	IYD	0.145309	0	10.1695	0	1	1	NA	NA	NA	NA	NA	NA	NA	IYD	0.145309	0	10.1695	0	1	1
ENSG00000009780	FAM76A	27.0296	-0.166775	0.374564	-0.445252	0.656138	1	FAM76A	27.0296	0.252972	0.363264	0.696385	0.486188	1	FAM76A	27.0296	-0.605564	0.388992	-1.55675	0.119529	1	FAM76A	27.0296	-0.164315	0.372235	-0.441428	0.658903	1
ENSG00000009790	TRAF3IP3	0.197937	-1.25291	9.36004	-0.133857	0.893516	1	TRAF3IP3	0.197937	-1.50054	9.36004	-0.160313	0.872635	1	NA	NA	NA	NA	NA	NA	NA	TRAF3IP3	0.197937	-1.35583	9.36004	-0.144853	0.884827	1
ENSG00000009830	POMT2	57.0492	-0.268834	0.269512	-0.997488	0.318528	1	POMT2	57.0492	-0.101183	0.2629	-0.384874	0.700331	1	POMT2	57.0492	-0.0818603	0.26886	-0.304472	0.760768	1	POMT2	57.0492	0.00564196	0.263392	0.0214204	0.98291	1
ENSG00000009844	VTA1	159.509	-0.177406	0.134842	-1.31566	0.188288	1	VTA1	159.509	-0.224299	0.132877	-1.68801	0.0914087	1	VTA1	159.509	-0.272124	0.137467	-1.97956	0.0477534	1	VTA1	159.509	-0.160745	0.133626	-1.20295	0.228995	1
ENSG00000009950	MLXIPL	0.0729039	-1.25289	10.9233	-0.114699	0.908684	1	MLXIPL	0.0729039	-1.50051	10.9233	-0.137369	0.890739	1	NA	NA	NA	NA	NA	NA	NA	MLXIPL	0.0729039	-1.35581	10.9233	-0.124122	0.901219	1
ENSG00000009954	BAZ1B	138.663	-0.193499	0.180062	-1.07462	0.282543	1	BAZ1B	138.663	-0.288148	0.178565	-1.61368	0.106597	1	BAZ1B	138.663	-0.196728	0.181623	-1.08317	0.278735	1	BAZ1B	138.663	-0.25533	0.179552	-1.42204	0.155015	1
ENSG00000010017	RANBP9	185.594	0.13402	0.14841	0.903043	0.366503	1	RANBP9	185.594	0.0283565	0.14727	0.192547	0.847313	1	RANBP9	185.594	-0.0811943	0.151617	-0.535523	0.592288	1	RANBP9	185.594	0.0053919	0.148521	0.0363039	0.97104	1
ENSG00000010030	ETV7	0.870082	-0.35901	1.86106	-0.192907	0.847032	1	ETV7	0.870082	-2.26392	2.05726	-1.10045	0.271136	1	ETV7	0.870082	-2.83296	2.05726	-1.37705	0.168496	1	ETV7	0.870082	-1.1896	1.96512	-0.605359	0.544941	1
ENSG00000010072	SPRTN	34.9557	0.126659	0.302166	0.419171	0.675091	1	SPRTN	34.9557	-0.264445	0.305062	-0.866857	0.38602	1	SPRTN	34.9557	-0.143853	0.311495	-0.461815	0.644214	1	SPRTN	34.9557	-0.204007	0.306921	-0.664688	0.50625	1
ENSG00000010165	METTL13	86.852	-0.159975	0.200516	-0.797815	0.424978	1	METTL13	86.852	-0.0917398	0.196698	-0.4664	0.640929	1	METTL13	86.852	-0.0306599	0.200776	-0.152707	0.878629	1	METTL13	86.852	-0.0865299	0.198237	-0.436497	0.662476	1
ENSG00000010219	DYRK4	111.982	-0.115421	0.156214	-0.738865	0.459989	1	DYRK4	111.982	-0.169887	0.15396	-1.10345	0.26983	1	DYRK4	111.982	-0.241452	0.159782	-1.51114	0.130754	1	DYRK4	111.982	-0.0549129	0.154279	-0.355933	0.721891	1
ENSG00000010244	ZNF207	628.167	0.0522048	0.0876826	0.595383	0.551587	1	ZNF207	628.167	0.0501876	0.0867651	0.57843	0.562974	1	ZNF207	628.167	-0.00894662	0.0885642	-0.101018	0.919536	1	ZNF207	628.167	0.0978341	0.0870795	1.1235	0.261224	1
ENSG00000010256	UQCRC1	560.298	0.0737488	0.101811	0.72437	0.468839	1	UQCRC1	560.298	0.0792118	0.100835	0.78556	0.432126	1	UQCRC1	560.298	0.0833263	0.102418	0.813594	0.415877	1	UQCRC1	560.298	0.116882	0.101191	1.15506	0.248065	1
ENSG00000010270	STARD3NL	254.777	-0.0153167	0.152027	-0.10075	0.919749	1	STARD3NL	254.777	-0.0211447	0.150604	-0.140399	0.888344	1	STARD3NL	254.777	0.0720082	0.152452	0.472333	0.636689	1	STARD3NL	254.777	-0.0144662	0.151319	-0.0956007	0.923838	1
ENSG00000010278	CD9	4226.71	-0.0578964	0.110983	-0.521668	0.601901	1	CD9	4226.71	-0.0698409	0.110856	-0.630014	0.528686	1	CD9	4226.71	-0.0597645	0.111078	-0.53804	0.59055	1	CD9	4226.71	-0.212678	0.110992	-1.91615	0.0553456	1
ENSG00000010282	HHATL	0.0103815	0.67059	10.9233	0.061391	0.951048	1	HHATL	0.0103815	0	10.9233	0	1	1	NA	NA	NA	NA	NA	NA	NA	HHATL	0.0103815	0	10.9233	0	1	1
ENSG00000010292	NCAPD2	194.669	-0.00239345	0.204157	-0.0117236	0.990646	1	NCAPD2	194.669	0.151619	0.202267	0.7496	0.453496	1	NCAPD2	194.669	0.199209	0.20396	0.976705	0.328715	1	NCAPD2	194.669	0.171669	0.20275	0.846703	0.397161	1
ENSG00000010295	IFFO1	67.4523	-0.132966	0.235176	-0.56539	0.571808	1	IFFO1	67.4523	-0.0948635	0.231222	-0.41027	0.681608	1	IFFO1	67.4523	0.127693	0.23362	0.546585	0.584664	1	IFFO1	67.4523	-0.118967	0.23339	-0.509736	0.610237	1
ENSG00000010310	GIPR	0.0965088	-1.25289	10.9233	-0.114699	0.908684	1	GIPR	0.0965088	-1.50051	10.9233	-0.137369	0.890739	1	NA	NA	NA	NA	NA	NA	NA	GIPR	0.0965088	0.4489	10.9094	0.0411482	0.967178	1
ENSG00000010318	PHF7	6.45064	-0.171863	0.574952	-0.298917	0.765003	1	PHF7	6.45064	-0.214895	0.566625	-0.379255	0.704498	1	PHF7	6.45064	-0.700612	0.609943	-1.14865	0.2507	1	PHF7	6.45064	-0.988738	0.613101	-1.61268	0.106813	1
ENSG00000010319	SEMA3G	27.6418	-0.0509433	0.565505	-0.0900846	0.92822	1	SEMA3G	27.6418	-0.305927	0.565314	-0.541163	0.588395	1	SEMA3G	27.6418	-0.0907815	0.569423	-0.159427	0.873332	1	SEMA3G	27.6418	-0.419751	0.570453	-0.735821	0.461839	1
ENSG00000010322	NISCH	197.024	-0.0934185	0.159941	-0.58408	0.559166	1	NISCH	197.024	-0.0487966	0.157571	-0.30968	0.756804	1	NISCH	197.024	0.0376406	0.160127	0.235067	0.814156	1	NISCH	197.024	-0.0160987	0.158376	-0.101649	0.919036	1
ENSG00000010327	STAB1	544.428	-0.132846	0.283314	-0.4689	0.639141	1	STAB1	544.428	-0.189189	0.282965	-0.668594	0.503755	1	STAB1	544.428	0.214021	0.283028	0.756185	0.449538	1	STAB1	544.428	-0.325781	0.283412	-1.1495	0.250351	1
ENSG00000010361	FUZ	38.9621	0.0649279	0.344439	0.188504	0.850482	1	FUZ	38.9621	0.0943702	0.339701	0.277804	0.781163	1	FUZ	38.9621	0.0733853	0.347126	0.211408	0.832569	1	FUZ	38.9621	0.219559	0.339951	0.645853	0.518375	1
ENSG00000010379	SLC6A13	0.148847	1.76203	10.9025	0.161616	0.871608	1	SLC6A13	0.148847	0	10.9233	0	1	1	NA	NA	NA	NA	NA	NA	NA	SLC6A13	0.148847	0	10.9233	0	1	1
ENSG00000010404	IDS	217.588	0.0388865	0.136102	0.285715	0.775096	1	IDS	217.588	-0.00905976	0.134447	-0.0673853	0.946275	1	IDS	217.588	-0.121132	0.138975	-0.871609	0.383421	1	IDS	217.588	0.116051	0.134581	0.862319	0.388512	1
ENSG00000010438	PRSS3	263.182	0.418324	0.21088	1.9837	0.0472889	1	PRSS3	263.182	0.245041	0.210588	1.1636	0.244585	1	PRSS3	263.182	0.27997	0.211901	1.32123	0.186424	1	PRSS3	263.182	0.224262	0.21107	1.0625	0.288009	1
ENSG00000010539	ZNF200	24.4065	-0.21718	0.380304	-0.57107	0.567952	1	ZNF200	24.4065	0.162492	0.364141	0.446233	0.655429	1	ZNF200	24.4065	-0.0606874	0.379947	-0.159726	0.873097	1	ZNF200	24.4065	0.0917205	0.368966	0.248588	0.80368	1
ENSG00000010610	CD4	0.126303	0	10.9233	0	1	1	CD4	0.126303	0	10.9233	0	1	1	NA	NA	NA	NA	NA	NA	NA	CD4	0.126303	0	10.9233	0	1	1
ENSG00000010626	LRRC23	11.0832	-0.447295	0.545647	-0.819751	0.412358	1	LRRC23	11.0832	-0.0373593	0.521539	-0.0716328	0.942894	1	LRRC23	11.0832	-0.26494	0.544057	-0.48697	0.626279	1	LRRC23	11.0832	-0.257649	0.533629	-0.482824	0.629221	1
ENSG00000010671	BTK	6.14501	0.781505	0.934389	0.836381	0.402941	1	BTK	6.14501	0.786218	0.919354	0.855185	0.392449	1	BTK	6.14501	1.55405	0.901185	1.72445	0.0846257	1	BTK	6.14501	1.08964	0.91094	1.19617	0.23163	1
ENSG00000010704	HFE	11.4343	0.188778	0.516553	0.365457	0.71477	1	HFE	11.4343	0.262152	0.507364	0.516695	0.605369	1	HFE	11.4343	-0.109572	0.5323	-0.205847	0.836911	1	HFE	11.4343	-0.179418	0.525244	-0.34159	0.732659	1
ENSG00000010803	SCMH1	55.1742	0.395731	0.271506	1.45754	0.144967	1	SCMH1	55.1742	0.32142	0.269018	1.19479	0.232168	1	SCMH1	55.1742	0.13923	0.278123	0.500605	0.616649	1	SCMH1	55.1742	0.224935	0.272354	0.825893	0.408865	1
ENSG00000010810	FYN	173.144	-0.02604	0.166714	-0.156196	0.875879	1	FYN	173.144	-0.194034	0.166018	-1.16875	0.242504	1	FYN	173.144	-0.297835	0.170471	-1.74714	0.0806138	1	FYN	173.144	-0.16547	0.166882	-0.991539	0.321423	1
ENSG00000010818	HIVEP2	8.28778	-1.11108	0.792848	-1.40138	0.1611	1	HIVEP2	8.28778	-1.09272	0.774824	-1.41029	0.158455	1	HIVEP2	8.28778	-0.613306	0.769906	-0.796598	0.425684	1	HIVEP2	8.28778	-0.118519	0.73422	-0.161422	0.871761	1
ENSG00000010932	FMO1	17.7362	-0.0378088	0.362188	-0.10439	0.91686	1	FMO1	17.7362	0.0224786	0.353096	0.0636616	0.94924	1	FMO1	17.7362	-0.260683	0.375261	-0.694672	0.487261	1	FMO1	17.7362	0.0671338	0.355907	0.188627	0.850385	1
ENSG00000011007	TCEB3	144.864	-0.0251221	0.146513	-0.171467	0.863856	1	TCEB3	144.864	-0.148126	0.145289	-1.01952	0.307954	1	TCEB3	144.864	-0.118955	0.149041	-0.798133	0.424793	1	TCEB3	144.864	-0.257194	0.147781	-1.74037	0.0817935	1
ENSG00000011009	LYPLA2	522.736	0.097003	0.135055	0.718249	0.472604	1	LYPLA2	522.736	0.086154	0.134139	0.642274	0.520695	1	LYPLA2	522.736	0.185947	0.135339	1.37394	0.16946	1	LYPLA2	522.736	-0.00162441	0.134948	-0.0120373	0.990396	1
ENSG00000011021	CLCN6	36.5575	-0.311674	0.348644	-0.893959	0.371344	1	CLCN6	36.5575	-0.22231	0.342952	-0.648224	0.51684	1	CLCN6	36.5575	-0.467518	0.354774	-1.31779	0.187573	1	CLCN6	36.5575	-0.292996	0.346279	-0.846128	0.397481	1
ENSG00000011028	MRC2	49.6058	0.00937136	0.39758	0.023571	0.981195	1	MRC2	49.6058	-0.00438546	0.393871	-0.0111342	0.991116	1	MRC2	49.6058	0.072956	0.399113	0.182795	0.854959	1	MRC2	49.6058	0.0015492	0.395815	0.00391396	0.996877	1
ENSG00000011083	SLC6A7	0.0143479	0	10.9233	0	1	1	SLC6A7	0.0143479	0	10.9233	0	1	1	NA	NA	NA	NA	NA	NA	NA	SLC6A7	0.0143479	0	10.9233	0	1	1
ENSG00000011105	TSPAN9	219.041	-0.187299	0.138379	-1.35352	0.17589	1	TSPAN9	219.041	-0.0777154	0.135283	-0.574465	0.565653	1	TSPAN9	219.041	-0.108419	0.139045	-0.779735	0.435547	1	TSPAN9	219.041	-0.0727639	0.136382	-0.533529	0.593667	1
ENSG00000011114	BTBD7	114.373	0.0100144	0.176136	0.0568564	0.95466	1	BTBD7	114.373	-0.0225997	0.173646	-0.130148	0.896449	1	BTBD7	114.373	-0.134856	0.179964	-0.749349	0.453647	1	BTBD7	114.373	0.101965	0.173844	0.586532	0.557518	1
ENSG00000011132	APBA3	28.5273	-0.0590453	0.353183	-0.167181	0.867228	1	APBA3	28.5273	-0.0225141	0.346697	-0.0649387	0.948223	1	APBA3	28.5273	0.0665618	0.353721	0.188176	0.850739	1	APBA3	28.5273	0.30367	0.343134	0.884991	0.376161	1
ENSG00000011143	MKS1	21.4125	-0.259116	0.38749	-0.668703	0.503685	1	MKS1	21.4125	-0.498594	0.387122	-1.28795	0.197763	1	MKS1	21.4125	-0.292087	0.392026	-0.745072	0.456228	1	MKS1	21.4125	-0.167484	0.382943	-0.437359	0.661851	1
ENSG00000011198	ABHD5	70.2397	-0.0614712	0.235742	-0.260756	0.794281	1	ABHD5	70.2397	-0.258386	0.235004	-1.0995	0.271552	1	ABHD5	70.2397	-0.205719	0.239711	-0.858195	0.390785	1	ABHD5	70.2397	-0.224829	0.236342	-0.951285	0.341459	1
ENSG00000011201	ANOS1	9.34921	-0.620406	0.896582	-0.691968	0.488958	1	ANOS1	9.34921	-0.0393835	0.875755	-0.044971	0.96413	1	ANOS1	9.34921	-0.0095291	0.884156	-0.0107776	0.991401	1	ANOS1	9.34921	-0.653074	0.893736	-0.730724	0.464948	1
ENSG00000011243	AKAP8L	103.825	0.00864542	0.272149	0.0317672	0.974658	1	AKAP8L	103.825	-0.100412	0.270713	-0.370917	0.710699	1	AKAP8L	103.825	-0.0953352	0.274896	-0.346804	0.728738	1	AKAP8L	103.825	-0.091586	0.271927	-0.336803	0.736265	1
ENSG00000011258	MBTD1	28.5175	-0.223255	0.312091	-0.715352	0.474391	1	MBTD1	28.5175	0.0658021	0.297635	0.221083	0.825028	1	MBTD1	28.5175	-0.208419	0.31613	-0.659285	0.509713	1	MBTD1	28.5175	0.108493	0.300075	0.361552	0.717687	1
ENSG00000011260	UTP18	107.553	-0.157227	0.198141	-0.793513	0.427479	1	UTP18	107.553	-0.0407489	0.194527	-0.209477	0.834076	1	UTP18	107.553	0.00502719	0.198039	0.0253849	0.979748	1	UTP18	107.553	0.00859393	0.195343	0.0439941	0.964909	1
ENSG00000011275	RNF216	126.313	0.00662983	0.174607	0.0379701	0.969712	1	RNF216	126.313	0.142102	0.170941	0.83129	0.40581	1	RNF216	126.313	-0.126979	0.177839	-0.714009	0.475222	1	RNF216	126.313	0.0742696	0.172806	0.429787	0.667351	1
ENSG00000011295	TTC19	117.044	-0.151658	0.192138	-0.789319	0.429926	1	TTC19	117.044	-0.277722	0.190825	-1.45537	0.145566	1	TTC19	117.044	0.106304	0.191095	0.556288	0.578014	1	TTC19	117.044	-0.170723	0.191165	-0.893063	0.371824	1
ENSG00000011304	PTBP1	1320.4	0.110044	0.0939758	1.17098	0.241606	1	PTBP1	1320.4	0.0831977	0.0935507	0.889333	0.373824	1	PTBP1	1320.4	0.0838417	0.0943561	0.888567	0.374236	1	PTBP1	1320.4	0.114902	0.0937309	1.22587	0.220246	1
ENSG00000011332	DPF1	7.09084	0.103328	0.643002	0.160696	0.872333	1	DPF1	7.09084	-0.194429	0.644788	-0.301539	0.763003	1	DPF1	7.09084	0.117569	0.648533	0.181284	0.856144	1	DPF1	7.09084	-0.0404604	0.644344	-0.0627932	0.949931	1
ENSG00000011347	SYT7	0.746226	-1.24414	2.15437	-0.577496	0.563605	1	SYT7	0.746226	-2.22891	2.21859	-1.00465	0.315064	1	SYT7	0.746226	-2.79795	2.21859	-1.26114	0.207258	1	SYT7	0.746226	-1.22178	2.14486	-0.56963	0.568929	1
ENSG00000011376	LARS2	50.6511	0.0731947	0.238738	0.306591	0.759155	1	LARS2	50.6511	0.0869576	0.234182	0.371325	0.710396	1	LARS2	50.6511	-0.00374202	0.243127	-0.0153912	0.98772	1	LARS2	50.6511	0.169091	0.235197	0.718931	0.472183	1
ENSG00000011405	PIK3C2A	335.738	-0.0440072	0.17549	-0.250768	0.801993	1	PIK3C2A	335.738	0.0323053	0.174158	0.185494	0.852841	1	PIK3C2A	335.738	0.0819486	0.175648	0.46655	0.640822	1	PIK3C2A	335.738	0.0516571	0.174589	0.295878	0.767323	1
ENSG00000011422	PLAUR	142.675	0.333015	0.18687	1.78206	0.0747392	1	PLAUR	142.675	0.35052	0.184633	1.89847	0.0576335	1	PLAUR	142.675	0.0608672	0.191117	0.318481	0.75012	1	PLAUR	142.675	0.307227	0.186087	1.65099	0.0987415	1
ENSG00000011426	ANLN	177.08	0.229387	0.25689	0.892941	0.371889	1	ANLN	177.08	0.160635	0.256189	0.62702	0.530646	1	ANLN	177.08	-0.0579124	0.258826	-0.22375	0.822952	1	ANLN	177.08	0.207596	0.256495	0.809356	0.41831	1
ENSG00000011451	WIZ	182.285	0.0117355	0.134393	0.087322	0.930416	1	WIZ	182.285	-0.107898	0.133198	-0.810054	0.417909	1	WIZ	182.285	0.063164	0.135312	0.466803	0.640641	1	WIZ	182.285	-0.0194283	0.133688	-0.145325	0.884454	1
ENSG00000011454	RABGAP1	113.097	-0.124141	0.196447	-0.631932	0.527431	1	RABGAP1	113.097	0.0437216	0.192255	0.227415	0.820101	1	RABGAP1	113.097	-0.260041	0.199937	-1.30062	0.193389	1	RABGAP1	113.097	-0.0910942	0.194865	-0.467474	0.640161	1
ENSG00000011465	DCN	5.08658	-0.986828	0.859941	-1.14755	0.251153	1	DCN	5.08658	-1.66582	0.887147	-1.87772	0.0604193	1	DCN	5.08658	-0.743607	0.854997	-0.869718	0.384454	1	DCN	5.08658	-0.911588	0.849973	-1.07249	0.2835	1
ENSG00000011478	QPCTL	14.9248	-0.205383	0.479422	-0.428396	0.668363	1	QPCTL	14.9248	0.188803	0.461467	0.409136	0.68244	1	QPCTL	14.9248	-0.64907	0.503005	-1.29039	0.196917	1	QPCTL	14.9248	-0.0900526	0.472355	-0.190646	0.848803	1
ENSG00000011485	PPP5C	136.016	0.262207	0.204723	1.28079	0.200268	1	PPP5C	136.016	0.409133	0.201816	2.02726	0.0426358	1	PPP5C	136.016	0.271641	0.205958	1.31892	0.187197	1	PPP5C	136.016	0.344058	0.203183	1.69334	0.0903905	1
ENSG00000011523	CEP68	120.496	-0.219293	0.228971	-0.957732	0.338198	1	CEP68	120.496	-0.243007	0.227068	-1.07019	0.284533	1	CEP68	120.496	-0.244964	0.23062	-1.0622	0.288146	1	CEP68	120.496	-0.319182	0.228777	-1.39517	0.162965	1
ENSG00000011566	MAP4K3	68.9093	-0.578729	0.267335	-2.16481	0.0304021	1	MAP4K3	68.9093	-0.498694	0.262222	-1.9018	0.0571972	1	MAP4K3	68.9093	-0.162678	0.263269	-0.617915	0.536632	1	MAP4K3	68.9093	-0.364122	0.262326	-1.38805	0.165121	1
ENSG00000011590	ZBTB32	0.103615	0.67059	10.9233	0.061391	0.951048	1	ZBTB32	0.103615	0.422966	10.9233	0.0387216	0.969112	1	NA	NA	NA	NA	NA	NA	NA	ZBTB32	0.103615	0.567667	10.9233	0.0519687	0.958554	1
ENSG00000011600	TYROBP	0.0119414	-1.25289	10.9233	-0.114699	0.908684	1	TYROBP	0.0119414	-1.50051	10.9233	-0.137369	0.890739	1	NA	NA	NA	NA	NA	NA	NA	TYROBP	0.0119414	-1.35581	10.9233	-0.124122	0.901219	1
ENSG00000011638	TMEM159	71.8542	0.119656	0.243539	0.49132	0.6232	1	TMEM159	71.8542	-0.0570232	0.242374	-0.235269	0.814	1	TMEM159	71.8542	-0.058239	0.24912	-0.233779	0.815156	1	TMEM159	71.8542	-0.0888172	0.245152	-0.362295	0.717132	1
ENSG00000011677	GABRA3	0.0407398	0	10.9233	0	1	1	GABRA3	0.0407398	0	10.9233	0	1	1	NA	NA	NA	NA	NA	NA	NA	GABRA3	0.0407398	0	10.9233	0	1	1
ENSG00000012048	BRCA1	49.9216	-0.0723361	0.261563	-0.276554	0.782123	1	BRCA1	49.9216	0.0467479	0.256296	0.182398	0.855271	1	BRCA1	49.9216	-0.0336937	0.263365	-0.127935	0.8982	1	BRCA1	49.9216	0.163573	0.256615	0.637427	0.523847	1
ENSG00000012061	ERCC1	242.277	0.091076	0.146085	0.623445	0.532992	1	ERCC1	242.277	0.244134	0.143632	1.69972	0.0891838	1	ERCC1	242.277	0.0840128	0.147222	0.570656	0.568233	1	ERCC1	242.277	0.187907	0.144725	1.29838	0.194158	1
ENSG00000012124	CD22	0.376198	-0.291165	3.4062	-0.085481	0.931879	1	CD22	0.376198	0.464033	3.34459	0.138741	0.889655	1	NA	NA	NA	NA	NA	NA	NA	CD22	0.376198	-1.35588	3.4062	-0.398064	0.690583	1
ENSG00000012171	SEMA3B	4.13751	-0.326595	1.01547	-0.32162	0.747741	1	SEMA3B	4.13751	-1.80084	1.19522	-1.5067	0.131887	1	SEMA3B	4.13751	0.96567	0.93302	1.03499	0.300672	1	SEMA3B	4.13751	-0.227681	0.996794	-0.228414	0.819325	1
ENSG00000012174	MBTPS2	58.8436	0.193777	0.224385	0.863593	0.387811	1	MBTPS2	58.8436	0.154643	0.221596	0.697857	0.485267	1	MBTPS2	58.8436	-0.0865749	0.231103	-0.374616	0.707946	1	MBTPS2	58.8436	0.129969	0.223748	0.580872	0.561327	1
ENSG00000012211	PRICKLE3	4.10396	-0.922598	0.779685	-1.1833	0.236692	1	PRICKLE3	4.10396	-0.386372	0.725059	-0.532883	0.594115	1	PRICKLE3	4.10396	-0.446617	0.753374	-0.592822	0.5533	1	PRICKLE3	4.10396	-0.587055	0.746216	-0.786709	0.431452	1
ENSG00000012223	LTF	0.0989103	0	10.9233	0	1	1	LTF	0.0989103	0.422966	10.9233	0.0387216	0.969112	1	NA	NA	NA	NA	NA	NA	NA	LTF	0.0989103	0	10.9233	0	1	1
ENSG00000012232	EXTL3	146.775	0.057278	0.161545	0.354563	0.722917	1	EXTL3	146.775	-0.095946	0.16057	-0.597533	0.550151	1	EXTL3	146.775	0.135644	0.162263	0.835952	0.403182	1	EXTL3	146.775	-0.0375448	0.161386	-0.23264	0.816041	1
ENSG00000012504	NR1H4	0.0935231	0	10.9233	0	1	1	NR1H4	0.0935231	0	10.9233	0	1	1	NA	NA	NA	NA	NA	NA	NA	NR1H4	0.0935231	0	10.9233	0	1	1
ENSG00000012660	ELOVL5	552.851	-0.0495211	0.113528	-0.436202	0.66269	1	ELOVL5	552.851	-0.0764094	0.112737	-0.67777	0.497918	1	ELOVL5	552.851	-0.160382	0.114575	-1.3998	0.161574	1	ELOVL5	552.851	-0.0505682	0.113101	-0.447107	0.654798	1
ENSG00000012779	ALOX5	0.0913889	-1.25289	10.9233	-0.114699	0.908684	1	ALOX5	0.0913889	-1.50051	10.9233	-0.137369	0.890739	1	NA	NA	NA	NA	NA	NA	NA	ALOX5	0.0913889	-1.35581	10.9233	-0.124122	0.901219	1
ENSG00000012817	KDM5D	21.6835	-0.0962605	0.430664	-0.223517	0.823134	1	KDM5D	21.6835	-0.0670272	0.424096	-0.158047	0.87442	1	KDM5D	21.6835	-0.0763978	0.434056	-0.176009	0.860287	1	KDM5D	21.6835	0.101136	0.423552	0.23878	0.811276	1
ENSG00000012822	CALCOCO1	62.4091	-0.142616	0.249097	-0.572533	0.566961	1	CALCOCO1	62.4091	-0.0241651	0.24358	-0.0992081	0.920973	1	CALCOCO1	62.4091	0.187189	0.246295	0.760022	0.447241	1	CALCOCO1	62.4091	-0.0182596	0.245466	-0.0743875	0.940702	1
ENSG00000012963	UBR7	100.041	0.063277	0.231257	0.273622	0.784375	1	UBR7	100.041	0.0301827	0.229494	0.131518	0.895365	1	UBR7	100.041	-0.0302416	0.233476	-0.129528	0.89694	1	UBR7	100.041	0.0012023	0.230764	0.00521009	0.995843	1
ENSG00000012983	MAP4K5	151.913	-0.06942	0.173491	-0.400135	0.689057	1	MAP4K5	151.913	0.131697	0.169665	0.776221	0.437618	1	MAP4K5	151.913	0.0265933	0.174034	0.152806	0.878551	1	MAP4K5	151.913	0.00674746	0.17176	0.0392843	0.968664	1
ENSG00000013016	EHD3	13.7711	-0.217721	0.623868	-0.348985	0.727101	1	EHD3	13.7711	-0.249583	0.618851	-0.403301	0.686727	1	EHD3	13.7711	-0.666492	0.640894	-1.03994	0.298368	1	EHD3	13.7711	-0.619642	0.63102	-0.981969	0.326115	1
ENSG00000013275	PSMC4	420.632	0.0544397	0.102342	0.531942	0.594766	1	PSMC4	420.632	-0.00155477	0.101408	-0.0153318	0.987767	1	PSMC4	420.632	-0.145629	0.104254	-1.39686	0.162455	1	PSMC4	420.632	-0.0220266	0.102143	-0.215644	0.829265	1
ENSG00000013288	MAN2B2	136.425	-0.349858	0.222324	-1.57365	0.115569	1	MAN2B2	136.425	-0.339717	0.22	-1.54417	0.122548	1	MAN2B2	136.425	-0.0266961	0.220878	-0.120864	0.903799	1	MAN2B2	136.425	-0.2618	0.220503	-1.18729	0.235113	1
ENSG00000013293	SLC7A14	3.57831	-1.18758	1.19713	-0.99203	0.321183	1	SLC7A14	3.57831	0.311713	1.04646	0.297874	0.765799	1	SLC7A14	3.57831	0.121447	1.08099	0.112348	0.910548	1	SLC7A14	3.57831	-0.245272	1.08878	-0.225273	0.821767	1
ENSG00000013297	CLDN11	2486.71	-0.0189168	0.14274	-0.132526	0.894568	1	CLDN11	2486.71	0.082054	0.142529	0.575699	0.564818	1	CLDN11	2486.71	-0.00245195	0.142842	-0.0171655	0.986305	1	CLDN11	2486.71	0.0957965	0.142593	0.671817	0.5017	1
ENSG00000013306	SLC25A39	232.76	0.0739081	0.144357	0.511982	0.608663	1	SLC25A39	232.76	0.0908488	0.142628	0.636964	0.524149	1	SLC25A39	232.76	0.144941	0.144934	1.00005	0.317285	1	SLC25A39	232.76	0.160128	0.14305	1.11938	0.262976	1
ENSG00000013364	MVP	613.234	0.226463	0.115342	1.96341	0.0495985	1	MVP	613.234	0.209761	0.11467	1.82925	0.0673619	1	MVP	613.234	0.132548	0.116142	1.14126	0.253761	1	MVP	613.234	0.182854	0.115104	1.5886	0.112151	1
ENSG00000013374	NUB1	183.525	-0.072836	0.142609	-0.510741	0.609533	1	NUB1	183.525	-0.0327927	0.14019	-0.233916	0.81505	1	NUB1	183.525	-0.154579	0.144812	-1.06745	0.285769	1	NUB1	183.525	-0.0887564	0.141777	-0.626029	0.531296	1
ENSG00000013375	PGM3	174.649	-0.275767	0.183231	-1.50503	0.132317	1	PGM3	174.649	-0.108922	0.180067	-0.604897	0.545248	1	PGM3	174.649	-0.0619202	0.182754	-0.338818	0.734747	1	PGM3	174.649	-0.0875109	0.180867	-0.483841	0.628499	1
ENSG00000013392	RWDD2A	36.8698	0.170521	0.300075	0.568259	0.569859	1	RWDD2A	36.8698	0.441485	0.289839	1.52321	0.127707	1	RWDD2A	36.8698	0.190579	0.303004	0.628966	0.529371	1	RWDD2A	36.8698	0.121137	0.298855	0.405336	0.685231	1
ENSG00000013441	CLK1	91.0197	-0.203991	0.265372	-0.768697	0.442073	1	CLK1	91.0197	-0.111425	0.260536	-0.427677	0.668886	1	CLK1	91.0197	0.241821	0.261286	0.925503	0.354704	1	CLK1	91.0197	-0.481385	0.268049	-1.79588	0.0725129	1
ENSG00000013503	POLR3B	29.719	0.613518	0.357038	1.71835	0.0857324	1	POLR3B	29.719	0.409848	0.356181	1.15067	0.249866	1	POLR3B	29.719	0.726286	0.357692	2.03048	0.0423079	1	POLR3B	29.719	0.644329	0.354822	1.81592	0.0693825	1
ENSG00000013523	ANGEL1	23.9513	-0.710152	0.460462	-1.54226	0.12301	1	ANGEL1	23.9513	-0.313243	0.441867	-0.708909	0.478381	1	ANGEL1	23.9513	-0.322096	0.452812	-0.711325	0.476883	1	ANGEL1	23.9513	-0.606086	0.453522	-1.3364	0.181419	1
ENSG00000013561	RNF14	125.888	-0.00475479	0.189411	-0.025103	0.979973	1	RNF14	125.888	0.288251	0.184882	1.55911	0.118971	1	RNF14	125.888	0.230805	0.188643	1.22351	0.221139	1	RNF14	125.888	0.0234959	0.188065	0.124935	0.900575	1
ENSG00000013563	DNASE1L1	246	-0.0135304	0.211433	-0.0639937	0.948975	1	DNASE1L1	246	0.146492	0.209522	0.699175	0.484443	1	DNASE1L1	246	0.0784432	0.2118	0.370365	0.711111	1	DNASE1L1	246	0.124771	0.210179	0.593645	0.55275	1
ENSG00000013573	DDX11	28.3434	0.532889	0.361694	1.47332	0.140666	1	DDX11	28.3434	0.508601	0.357523	1.42257	0.154862	1	DDX11	28.3434	0.459341	0.366293	1.25402	0.209833	1	DDX11	28.3434	0.513374	0.359936	1.42629	0.153784	1
ENSG00000013583	HEBP1	175.632	0.0707993	0.158047	0.447962	0.65418	1	HEBP1	175.632	0.188998	0.154935	1.21985	0.22252	1	HEBP1	175.632	0.0357524	0.159859	0.22365	0.82303	1	HEBP1	175.632	0.0982984	0.156794	0.626928	0.530707	1
ENSG00000013588	GPRC5A	108.054	0.112781	0.295738	0.381356	0.702939	1	GPRC5A	108.054	-0.0913606	0.295277	-0.309406	0.757012	1	GPRC5A	108.054	0.0858867	0.297199	0.288987	0.772591	1	GPRC5A	108.054	0.106182	0.294881	0.360083	0.718785	1
ENSG00000013619	MAMLD1	9.75589	1.00285	0.652334	1.53733	0.124213	1	MAMLD1	9.75589	0.0286128	0.682838	0.0419027	0.966576	1	MAMLD1	9.75589	0.818817	0.664531	1.23217	0.217884	1	MAMLD1	9.75589	1.20839	0.642736	1.88007	0.0600984	1
ENSG00000013725	CD6	0.298496	-2.33432	10.9034	-0.21409	0.830477	1	CD6	0.298496	-1.6202	10.9034	-0.148595	0.881873	1	NA	NA	NA	NA	NA	NA	NA	CD6	0.298496	-2.43724	10.9034	-0.223529	0.823124	1
ENSG00000013810	TACC3	163.736	0.263987	0.205473	1.28478	0.198869	1	TACC3	163.736	-0.0298936	0.205594	-0.145401	0.884394	1	TACC3	163.736	0.0219104	0.207679	0.105502	0.915978	1	TACC3	163.736	0.195713	0.205188	0.953827	0.340171	1
ENSG00000014123	UFL1	84.6665	-0.0180936	0.25164	-0.071903	0.942679	1	UFL1	84.6665	-0.166106	0.250562	-0.662933	0.507374	1	UFL1	84.6665	-0.166683	0.254879	-0.653968	0.513132	1	UFL1	84.6665	-0.314615	0.253441	-1.24138	0.214467	1
ENSG00000014138	POLA2	70.7843	0.186171	0.228233	0.815709	0.414667	1	POLA2	70.7843	0.307909	0.224269	1.37295	0.169769	1	POLA2	70.7843	0.145405	0.230616	0.630508	0.528363	1	POLA2	70.7843	0.240645	0.226336	1.06322	0.287683	1
ENSG00000014164	ZC3H3	54.7101	0.233537	0.230028	1.01525	0.309985	1	ZC3H3	54.7101	0.118481	0.2279	0.519881	0.603146	1	ZC3H3	54.7101	0.3065	0.231239	1.32547	0.185015	1	ZC3H3	54.7101	0.289409	0.227488	1.2722	0.203303	1
ENSG00000014216	CAPN1	759.925	0.0180581	0.16899	0.106859	0.914901	1	CAPN1	759.925	0.00128923	0.168518	0.00765044	0.993896	1	CAPN1	759.925	0.267668	0.168829	1.58544	0.112867	1	CAPN1	759.925	-0.0489908	0.168858	-0.29013	0.771717	1
ENSG00000014257	ACPP	0.0625171	0	10.9233	0	1	1	ACPP	0.0625171	0.422966	10.9233	0.0387216	0.969112	1	NA	NA	NA	NA	NA	NA	NA	ACPP	0.0625171	0	10.9233	0	1	1
ENSG00000014641	MDH1	400.351	-0.0108836	0.139835	-0.0778316	0.937962	1	MDH1	400.351	-0.0162175	0.138857	-0.116793	0.907024	1	MDH1	400.351	-0.00743592	0.140502	-0.0529239	0.957793	1	MDH1	400.351	0.0661266	0.139059	0.475528	0.634411	1
ENSG00000014824	SLC30A9	152.396	0.0186019	0.149108	0.124755	0.900718	1	SLC30A9	152.396	-0.162122	0.14845	-1.0921	0.274791	1	SLC30A9	152.396	-0.368972	0.154835	-2.38299	0.0171725	1	SLC30A9	152.396	-0.0566288	0.148781	-0.380618	0.703487	1
ENSG00000014914	MTMR11	31.6644	0.0351362	0.326783	0.107522	0.914375	1	MTMR11	31.6644	0.0117008	0.322576	0.0362728	0.971065	1	MTMR11	31.6644	0.203537	0.326443	0.623501	0.532955	1	MTMR11	31.6644	-0.371981	0.333137	-1.1166	0.264165	1
ENSG00000014919	COX15	96.6327	0.0754145	0.171076	0.440825	0.65934	1	COX15	96.6327	-0.00398428	0.169131	-0.0235574	0.981206	1	COX15	96.6327	-0.133293	0.175746	-0.758446	0.448184	1	COX15	96.6327	0.12292	0.169309	0.726009	0.467833	1
ENSG00000015133	CCDC88C	273.404	-0.136875	0.227587	-0.60142	0.54756	1	CCDC88C	273.404	-0.4323	0.227683	-1.89869	0.0576049	1	CCDC88C	273.404	-0.336236	0.229214	-1.4669	0.142402	1	CCDC88C	273.404	-0.566715	0.228902	-2.47579	0.0132941	1
ENSG00000015153	YAF2	64.1126	-0.280682	0.249577	-1.12463	0.260744	1	YAF2	64.1126	0.00439839	0.241921	0.0181811	0.985494	1	YAF2	64.1126	-0.272499	0.252001	-1.08134	0.279546	1	YAF2	64.1126	-0.298697	0.248077	-1.20405	0.228569	1
ENSG00000015171	ZMYND11	155.378	0.0847602	0.161037	0.526339	0.598653	1	ZMYND11	155.378	0.115438	0.158765	0.727099	0.467165	1	ZMYND11	155.378	0.0239871	0.162976	0.147182	0.882988	1	ZMYND11	155.378	0.159253	0.159494	0.998489	0.318042	1
ENSG00000015285	WAS	0.201178	-1.25292	8.52826	-0.146914	0.8832	1	WAS	0.201178	-1.50055	8.52826	-0.17595	0.860333	1	NA	NA	NA	NA	NA	NA	NA	WAS	0.201178	0.477861	8.50916	0.0561584	0.955216	1
ENSG00000015413	DPEP1	0.123397	0	10.9233	0	1	1	DPEP1	0.123397	0	10.9233	0	1	1	NA	NA	NA	NA	NA	NA	NA	DPEP1	0.123397	0	10.9233	0	1	1
ENSG00000015475	BID	248.618	-0.232233	0.130308	-1.78218	0.0747198	1	BID	248.618	-0.207144	0.128288	-1.61468	0.10638	1	BID	248.618	-0.181617	0.131109	-1.38523	0.165982	1	BID	248.618	-0.171964	0.129018	-1.33287	0.182575	1
ENSG00000015520	NPC1L1	0.0857214	0	10.9233	0	1	1	NPC1L1	0.0857214	0	10.9233	0	1	1	NA	NA	NA	NA	NA	NA	NA	NPC1L1	0.0857214	0	10.9233	0	1	1
ENSG00000015532	XYLT2	88.1714	0.203809	0.214885	0.948459	0.342896	1	XYLT2	88.1714	-0.0346503	0.214676	-0.161408	0.871772	1	XYLT2	88.1714	0.288157	0.215654	1.3362	0.181483	1	XYLT2	88.1714	-0.05432	0.216568	-0.250822	0.801952	1
ENSG00000015568	RGPD5	34.5473	-0.366868	0.308012	-1.19109	0.23362	1	RGPD5	34.5473	-0.294968	0.300148	-0.982739	0.325736	1	RGPD5	34.5473	-0.353593	0.311626	-1.13467	0.256514	1	RGPD5	34.5473	-0.493368	0.308693	-1.59824	0.109988	1
ENSG00000015592	STMN4	0.0693942	0	10.9233	0	1	1	STMN4	0.0693942	0	10.9233	0	1	1	NA	NA	NA	NA	NA	NA	NA	STMN4	0.0693942	0	10.9233	0	1	1
ENSG00000015676	NUDCD3	225.472	-0.102616	0.167085	-0.614152	0.539115	1	NUDCD3	225.472	-0.144165	0.16572	-0.869926	0.384341	1	NUDCD3	225.472	0.127729	0.16662	0.766588	0.443326	1	NUDCD3	225.472	-0.144275	0.166569	-0.866159	0.386403	1
ENSG00000016082	ISL1	1.44137	0.942311	1.59149	0.592092	0.553789	1	ISL1	1.44137	-1.63888	1.87985	-0.871812	0.383311	1	ISL1	1.44137	1.70684	1.5495	1.10155	0.270659	1	ISL1	1.44137	0.759732	1.5977	0.475517	0.634419	1
ENSG00000016391	CHDH	1.52296	-0.723971	1.06584	-0.679246	0.496982	1	CHDH	1.52296	-2.74372	1.36195	-2.01455	0.0439522	1	CHDH	1.52296	-0.250637	1.03737	-0.241609	0.809083	1	CHDH	1.52296	-2.041	1.23708	-1.64985	0.0989742	1
ENSG00000016402	IL20RA	0.331927	-0.291165	3.23406	-0.0900309	0.928263	1	IL20RA	0.331927	-0.538802	3.23406	-0.166602	0.867683	1	NA	NA	NA	NA	NA	NA	NA	IL20RA	0.331927	-0.394093	3.23406	-0.121857	0.903012	1
ENSG00000016490	CLCA1	0.0340859	0	10.9233	0	1	1	CLCA1	0.0340859	0	10.9233	0	1	1	NA	NA	NA	NA	NA	NA	NA	CLCA1	0.0340859	0	10.9233	0	1	1
ENSG00000016602	CLCA4	0.0502359	-2.02308	10.9092	-0.185447	0.852878	1	CLCA4	0.0502359	-2.2707	10.9092	-0.208146	0.835115	1	NA	NA	NA	NA	NA	NA	NA	CLCA4	0.0502359	-2.126	10.9092	-0.194882	0.845486	1
ENSG00000016864	GLT8D1	158.279	-0.222081	0.169766	-1.30816	0.19082	1	GLT8D1	158.279	-0.130315	0.16706	-0.780053	0.435359	1	GLT8D1	158.279	-0.148256	0.170464	-0.869721	0.384453	1	GLT8D1	158.279	-0.232093	0.168875	-1.37435	0.169334	1
ENSG00000017260	ATP2C1	190.683	-0.181006	0.145622	-1.24298	0.213874	1	ATP2C1	190.683	-0.00655442	0.142161	-0.0461055	0.963226	1	ATP2C1	190.683	-0.105754	0.146316	-0.722781	0.469814	1	ATP2C1	190.683	-0.0144783	0.14327	-0.101056	0.919506	1
ENSG00000017427	IGF1	0.573274	-2.74494	3.0565	-0.898065	0.369151	1	IGF1	0.573274	-0.184971	2.91492	-0.0634566	0.949403	1	NA	NA	NA	NA	NA	NA	NA	IGF1	0.573274	-0.469443	2.94652	-0.159321	0.873416	1
ENSG00000017483	SLC38A5	17.9933	0.15328	0.494479	0.309983	0.756574	1	SLC38A5	17.9933	-0.191692	0.496982	-0.385711	0.699711	1	SLC38A5	17.9933	0.594167	0.487361	1.21915	0.222787	1	SLC38A5	17.9933	0.365516	0.486413	0.751452	0.452381	1
ENSG00000017797	RALBP1	195.781	-0.0818139	0.128171	-0.638317	0.523268	1	RALBP1	195.781	-0.0838857	0.125915	-0.666208	0.505278	1	RALBP1	195.781	-0.163887	0.130533	-1.25552	0.209291	1	RALBP1	195.781	0.0602824	0.12591	0.478774	0.632099	1
ENSG00000018189	RUFY3	36.8116	-0.546078	0.296298	-1.84301	0.0653283	1	RUFY3	36.8116	-0.478802	0.289008	-1.65671	0.0975781	1	RUFY3	36.8116	-0.165438	0.290805	-0.568898	0.569425	1	RUFY3	36.8116	-0.23571	0.28698	-0.821347	0.411449	1
ENSG00000018236	CNTN1	0.465847	0.408343	3.23023	0.126413	0.899405	1	CNTN1	0.465847	-0.538802	3.26956	-0.164793	0.869107	1	NA	NA	NA	NA	NA	NA	NA	CNTN1	0.465847	0.480704	3.21886	0.14934	0.881285	1
ENSG00000018280	SLC11A1	1.62509	-0.964492	1.53572	-0.628041	0.529977	1	SLC11A1	1.62509	0.0200933	1.39438	0.0144101	0.988503	1	SLC11A1	1.62509	-0.0701731	1.43834	-0.0487877	0.961088	1	SLC11A1	1.62509	-0.992189	1.52442	-0.650862	0.515135	1
ENSG00000018408	WWTR1	1425.89	0.0489942	0.132708	0.369189	0.711987	1	WWTR1	1425.89	0.0180935	0.132427	0.13663	0.891323	1	WWTR1	1425.89	-0.0761729	0.133111	-0.57225	0.567152	1	WWTR1	1425.89	0.0320179	0.132565	0.241526	0.809148	1
ENSG00000018510	AGPS	238.475	0.0685574	0.120779	0.567625	0.57029	1	AGPS	238.475	0.10426	0.118713	0.87826	0.379803	1	AGPS	238.475	-0.00253878	0.122591	-0.0207094	0.983477	1	AGPS	238.475	0.0920381	0.119778	0.768403	0.442248	1
ENSG00000018610	CXorf56	46.3165	-0.318133	0.347939	-0.914336	0.36054	1	CXorf56	46.3165	-0.518285	0.347133	-1.49304	0.135426	1	CXorf56	46.3165	-0.290438	0.349674	-0.830598	0.406201	1	CXorf56	46.3165	-0.395995	0.347365	-1.14	0.254287	1
ENSG00000018625	ATP1A2	0.0113747	0	10.9233	0	1	1	ATP1A2	0.0113747	0	10.9233	0	1	1	NA	NA	NA	NA	NA	NA	NA	ATP1A2	0.0113747	0	10.9233	0	1	1
ENSG00000018699	TTC27	64.8062	-0.267464	0.258306	-1.03545	0.300458	1	TTC27	64.8062	-0.0374631	0.252629	-0.148293	0.882111	1	TTC27	64.8062	-0.286822	0.260739	-1.10004	0.271317	1	TTC27	64.8062	-0.353032	0.257895	-1.3689	0.171031	1
ENSG00000018869	ZNF582	7.71244	-1.13181	0.604782	-1.87144	0.0612839	1	ZNF582	7.71244	0.0303524	0.538846	0.0563285	0.95508	1	ZNF582	7.71244	-0.484739	0.57481	-0.843302	0.399059	1	ZNF582	7.71244	-0.951695	0.587033	-1.62119	0.104976	1
ENSG00000019102	VSIG2	7.41431	1.02836	0.714943	1.43838	0.150328	1	VSIG2	7.41431	1.25487	0.698866	1.79559	0.0725602	1	VSIG2	7.41431	0.777697	0.732274	1.06203	0.288222	1	VSIG2	7.41431	1.04936	0.710088	1.47778	0.139466	1
ENSG00000019144	PHLDB1	336.596	-0.24358	0.1741	-1.39908	0.161788	1	PHLDB1	336.596	-0.0906792	0.172226	-0.526512	0.598533	1	PHLDB1	336.596	-0.0233958	0.173806	-0.134608	0.892921	1	PHLDB1	336.596	0.0236076	0.172327	0.136993	0.891036	1
ENSG00000019186	CYP24A1	0.938176	-0.278375	1.39689	-0.199282	0.842042	1	CYP24A1	0.938176	-3.36372	1.67714	-2.00564	0.044895	1	CYP24A1	0.938176	-1.11318	1.55219	-0.717165	0.473272	1	CYP24A1	0.938176	-0.0201743	1.35502	-0.0148886	0.988121	1
ENSG00000019485	PRDM11	20.931	0.0722186	0.414662	0.174162	0.861738	1	PRDM11	20.931	0.281656	0.403741	0.697616	0.485418	1	PRDM11	20.931	-0.73734	0.449327	-1.64099	0.1008	1	PRDM11	20.931	-0.0554919	0.415178	-0.133658	0.893673	1
ENSG00000019505	SYT13	0.132854	0	10.9233	0	1	1	SYT13	0.132854	0	10.9233	0	1	1	NA	NA	NA	NA	NA	NA	NA	SYT13	0.132854	0	10.9233	0	1	1
ENSG00000019549	SNAI2	6.25649	-1.26209	0.905625	-1.39362	0.163433	1	SNAI2	6.25649	-0.515233	0.828868	-0.62161	0.534198	1	SNAI2	6.25649	-1.21892	0.915733	-1.33108	0.183162	1	SNAI2	6.25649	-0.325648	0.826279	-0.394113	0.693497	1
ENSG00000019582	CD74	1.20619	-6.04018	3.74387	-1.61335	0.106668	1	CD74	1.20619	-5.32603	3.74387	-1.4226	0.154852	1	CD74	1.20619	-4.93328	3.74387	-1.3177	0.187606	1	CD74	1.20619	-6.14311	3.74387	-1.64085	0.100829	1
ENSG00000019991	HGF	0.269884	1.34317	6.22227	0.215866	0.829093	1	HGF	0.269884	0.422983	6.24136	0.067771	0.945968	1	NA	NA	NA	NA	NA	NA	NA	HGF	0.269884	0.56769	6.24136	0.0909562	0.927527	1
ENSG00000019995	ZRANB1	98.3267	0.111973	0.209411	0.534703	0.592855	1	ZRANB1	98.3267	0.0276956	0.207513	0.133464	0.893826	1	ZRANB1	98.3267	-0.0809728	0.213814	-0.378707	0.704905	1	ZRANB1	98.3267	0.116919	0.208078	0.561899	0.574185	1
ENSG00000020129	NCDN	47.0653	0.782709	0.292684	2.67424	0.00748982	1	NCDN	47.0653	0.562235	0.292171	1.92433	0.0543131	1	NCDN	47.0653	0.656813	0.297062	2.21103	0.0270339	1	NCDN	47.0653	0.823447	0.290525	2.83435	0.00459197	1
ENSG00000020181	ADGRA2	177.898	-0.248088	0.240916	-1.02977	0.303118	1	ADGRA2	177.898	-0.139086	0.238384	-0.583454	0.559588	1	ADGRA2	177.898	-0.0881295	0.240919	-0.365806	0.71451	1	ADGRA2	177.898	-0.178167	0.239518	-0.743856	0.456963	1
ENSG00000020219	CCT8L1P	0.0119767	0	10.9233	0	1	1	CCT8L1P	0.0119767	0	10.9233	0	1	1	NA	NA	NA	NA	NA	NA	NA	CCT8L1P	0.0119767	0	10.9233	0	1	1
ENSG00000020256	ZFP64	52.8203	-0.0780766	0.291208	-0.268113	0.788612	1	ZFP64	52.8203	-0.0133171	0.286061	-0.0465533	0.962869	1	ZFP64	52.8203	-0.0712033	0.293833	-0.242326	0.808528	1	ZFP64	52.8203	0.0218319	0.287675	0.075891	0.939506	1
ENSG00000020426	MNAT1	126.458	-0.196352	0.185102	-1.06078	0.288791	1	MNAT1	126.458	-0.0550716	0.18122	-0.303893	0.76121	1	MNAT1	126.458	-0.133036	0.186084	-0.714924	0.474656	1	MNAT1	126.458	-0.104404	0.182973	-0.570597	0.568273	1
ENSG00000020577	SAMD4A	151.222	-0.253117	0.221822	-1.14108	0.253836	1	SAMD4A	151.222	-0.08358	0.218269	-0.382922	0.701777	1	SAMD4A	151.222	-0.220643	0.223025	-0.98932	0.322507	1	SAMD4A	151.222	-0.128573	0.219679	-0.585273	0.558364	1
ENSG00000020633	RUNX3	0.228542	1.41526	5.59841	0.252797	0.800425	1	RUNX3	0.228542	0	5.62268	0	1	1	NA	NA	NA	NA	NA	NA	NA	RUNX3	0.228542	0	5.62268	0	1	1
ENSG00000020922	MRE11A	47.0511	0.0728791	0.264267	0.275778	0.782718	1	MRE11A	47.0511	-0.0590546	0.262516	-0.224956	0.822014	1	MRE11A	47.0511	-0.207586	0.271396	-0.764883	0.444341	1	MRE11A	47.0511	0.0533689	0.262925	0.202982	0.839149	1
ENSG00000021300	PLEKHB1	1.04719	-1.50843	1.73128	-0.87128	0.383601	1	PLEKHB1	1.04719	-1.73437	1.73531	-0.999457	0.317573	1	PLEKHB1	1.04719	-2.20671	1.8268	-1.20796	0.227061	1	PLEKHB1	1.04719	0.221341	1.50105	0.147458	0.882771	1
ENSG00000021355	SERPINB1	90.9883	0.159748	0.252647	0.632298	0.527192	1	SERPINB1	90.9883	-0.0163636	0.251964	-0.0649442	0.948218	1	SERPINB1	90.9883	-0.0645429	0.256026	-0.252095	0.800968	1	SERPINB1	90.9883	-0.196136	0.254605	-0.770355	0.441089	1
ENSG00000021461	CYP3A43	0.0367757	0	10.9233	0	1	1	CYP3A43	0.0367757	0	10.9233	0	1	1	NA	NA	NA	NA	NA	NA	NA	CYP3A43	0.0367757	0	10.9233	0	1	1
ENSG00000021488	SLC7A9	0.109024	0	10.9233	0	1	1	SLC7A9	0.109024	0	10.9233	0	1	1	NA	NA	NA	NA	NA	NA	NA	SLC7A9	0.109024	0	10.9233	0	1	1
ENSG00000021574	SPAST	107.059	-0.460068	0.177173	-2.59671	0.00941213	1	SPAST	107.059	-0.2006	0.170762	-1.17473	0.240101	1	SPAST	107.059	-0.361691	0.17786	-2.03358	0.0419943	1	SPAST	107.059	-0.219112	0.172592	-1.26954	0.20425	1
ENSG00000021645	NRXN3	8.87932	-0.0863164	0.637884	-0.135317	0.892361	1	NRXN3	8.87932	0.906884	0.595811	1.5221	0.127984	1	NRXN3	8.87932	-0.595748	0.67625	-0.880959	0.37834	1	NRXN3	8.87932	1.00013	0.596901	1.67554	0.0938282	1
ENSG00000021762	OSBPL5	60.1589	-0.185976	0.259536	-0.716572	0.473638	1	OSBPL5	60.1589	0.000245421	0.25334	0.00096874	0.999227	1	OSBPL5	60.1589	-0.367699	0.265364	-1.38564	0.165856	1	OSBPL5	60.1589	-0.17485	0.257628	-0.67869	0.497334	1
ENSG00000021776	AQR	110.656	0.252025	0.172654	1.45971	0.14437	1	AQR	110.656	0.123896	0.171394	0.722871	0.469759	1	AQR	110.656	-0.110814	0.178827	-0.61967	0.535475	1	AQR	110.656	0.246425	0.171591	1.43611	0.15097	1
ENSG00000021826	CPS1	1.20928	0.371161	1.66898	0.222389	0.824011	1	CPS1	1.20928	1.16812	1.60788	0.726497	0.467534	1	CPS1	1.20928	-1.82388	1.94587	-0.937308	0.3486	1	CPS1	1.20928	-0.108872	1.7018	-0.0639746	0.94899	1
ENSG00000021852	C8B	0.0105466	0	10.9233	0	1	1	C8B	0.0105466	0.422966	10.9233	0.0387216	0.969112	1	NA	NA	NA	NA	NA	NA	NA	C8B	0.0105466	0	10.9233	0	1	1
ENSG00000022267	FHL1	100.932	-0.0763552	0.235991	-0.323551	0.746278	1	FHL1	100.932	-0.171696	0.234408	-0.732467	0.463883	1	FHL1	100.932	0.0366924	0.236427	0.155195	0.876667	1	FHL1	100.932	-0.0448716	0.234538	-0.191319	0.848276	1
ENSG00000022277	RTFDC1	473.764	0.0519854	0.125424	0.414477	0.678525	1	RTFDC1	473.764	0.00135886	0.124624	0.0109036	0.9913	1	RTFDC1	473.764	0.0481206	0.126105	0.381592	0.702764	1	RTFDC1	473.764	-0.0228927	0.125227	-0.182809	0.854948	1
ENSG00000022355	GABRA1	0.302891	-1.25295	4.73219	-0.264772	0.791185	1	GABRA1	0.302891	-0.538799	4.73219	-0.113858	0.90935	1	NA	NA	NA	NA	NA	NA	NA	GABRA1	0.302891	-0.394091	4.73219	-0.0832789	0.93363	1
ENSG00000022556	NLRP2	5.52137	-0.363226	0.792567	-0.458291	0.646743	1	NLRP2	5.52137	-0.343893	0.781369	-0.440116	0.659853	1	NLRP2	5.52137	-0.351033	0.798942	-0.439372	0.660392	1	NLRP2	5.52137	-0.407531	0.78951	-0.516182	0.605727	1
ENSG00000022567	SLC45A4	8.36708	-0.00215953	0.69595	-0.003103	0.997524	1	SLC45A4	8.36708	0.841865	0.662252	1.27122	0.203652	1	SLC45A4	8.36708	-0.628151	0.737528	-0.851698	0.394382	1	SLC45A4	8.36708	-0.0803711	0.694548	-0.115717	0.907877	1
ENSG00000022840	RNF10	460.913	-0.0665341	0.152823	-0.435368	0.663295	1	RNF10	460.913	-0.168497	0.152246	-1.10674	0.268405	1	RNF10	460.913	0.0419203	0.153023	0.273948	0.784124	1	RNF10	460.913	-0.200202	0.152841	-1.30987	0.19024	1
ENSG00000022976	ZNF839	27.9155	0.0877426	0.308228	0.284668	0.775899	1	ZNF839	27.9155	-0.00371907	0.304967	-0.012195	0.99027	1	ZNF839	27.9155	0.0190253	0.313101	0.0607643	0.951547	1	ZNF839	27.9155	-0.310503	0.315109	-0.985382	0.324437	1
ENSG00000023041	ZDHHC6	72.5055	0.117037	0.221075	0.5294	0.596528	1	ZDHHC6	72.5055	0.172542	0.216909	0.795459	0.426347	1	ZDHHC6	72.5055	0.0711088	0.224088	0.317325	0.750997	1	ZDHHC6	72.5055	0.38886	0.216024	1.80008	0.0718479	1
ENSG00000023171	GRAMD1B	8.05311	-0.576049	0.63875	-0.901838	0.367143	1	GRAMD1B	8.05311	-1.28984	0.672743	-1.91729	0.0552011	1	GRAMD1B	8.05311	0.125114	0.609307	0.205338	0.837308	1	GRAMD1B	8.05311	-0.750828	0.643639	-1.16654	0.243398	1
ENSG00000023191	RNH1	420.387	0.383408	0.179655	2.13413	0.032832	1	RNH1	420.387	0.285358	0.179204	1.59236	0.111304	1	RNH1	420.387	0.194676	0.180745	1.07708	0.281446	1	RNH1	420.387	0.352898	0.179384	1.96727	0.0491521	1
ENSG00000023228	NDUFS1	269.599	-0.181762	0.124903	-1.45522	0.145607	1	NDUFS1	269.599	-0.0274749	0.12236	-0.224541	0.822337	1	NDUFS1	269.599	-0.0457493	0.125016	-0.365947	0.714404	1	NDUFS1	269.599	-0.172499	0.124066	-1.39038	0.164415	1
ENSG00000023287	RB1CC1	148.887	-0.0964656	0.167177	-0.577027	0.563921	1	RB1CC1	148.887	-0.21631	0.165962	-1.30337	0.192448	1	RB1CC1	148.887	-0.189784	0.169593	-1.11905	0.263117	1	RB1CC1	148.887	-0.412746	0.169177	-2.43973	0.0146982	1
ENSG00000023318	ERP44	222.127	-0.0810041	0.147434	-0.549426	0.582713	1	ERP44	222.127	-0.106947	0.14581	-0.733466	0.463274	1	ERP44	222.127	-0.0416213	0.148311	-0.280636	0.77899	1	ERP44	222.127	-0.153945	0.147112	-1.04645	0.295354	1
ENSG00000023330	ALAS1	163.939	0.0147521	0.177564	0.0830805	0.933788	1	ALAS1	163.939	0.122323	0.174871	0.699506	0.484236	1	ALAS1	163.939	-0.0113286	0.179118	-0.0632467	0.94957	1	ALAS1	163.939	-0.0138952	0.176846	-0.0785723	0.937373	1
ENSG00000023445	BIRC3	1.32419	0.433358	1.88881	0.229434	0.818532	1	BIRC3	1.32419	-2.26157	2.06432	-1.09555	0.273275	1	BIRC3	1.32419	-1.86881	2.06432	-0.905295	0.365309	1	BIRC3	1.32419	-0.229333	1.97307	-0.116231	0.907469	1
ENSG00000023516	AKAP11	67.5786	0.118127	0.239734	0.492744	0.622194	1	AKAP11	67.5786	-0.0403931	0.238629	-0.169271	0.865583	1	AKAP11	67.5786	-0.235887	0.24639	-0.95737	0.338381	1	AKAP11	67.5786	0.105666	0.238583	0.44289	0.657845	1
ENSG00000023572	GLRX2	126.53	-0.200499	0.162585	-1.2332	0.217502	1	GLRX2	126.53	-0.135305	0.159199	-0.849908	0.395376	1	GLRX2	126.53	-0.0564043	0.162622	-0.346842	0.72871	1	GLRX2	126.53	-0.144027	0.160744	-0.896003	0.370251	1
ENSG00000023608	SNAPC1	112.803	-0.280187	0.227726	-1.23037	0.218559	1	SNAPC1	112.803	0.0103058	0.222561	0.0463055	0.963067	1	SNAPC1	112.803	-0.0982778	0.22743	-0.432123	0.665652	1	SNAPC1	112.803	-0.0843713	0.224554	-0.375728	0.707119	1
ENSG00000023697	DERA	160.613	-0.0170726	0.155962	-0.109466	0.912833	1	DERA	160.613	0.00668607	0.153877	0.0434508	0.965342	1	DERA	160.613	-0.18317	0.158774	-1.15365	0.248642	1	DERA	160.613	-0.0409502	0.155239	-0.263788	0.791944	1
ENSG00000023734	STRAP	646.901	0.0822193	0.0922153	0.891602	0.372606	1	STRAP	646.901	0.0580015	0.0914135	0.634496	0.525757	1	STRAP	646.901	-0.055625	0.093377	-0.595704	0.551373	1	STRAP	646.901	0.00576154	0.0920544	0.0625884	0.950094	1
ENSG00000023839	ABCC2	1.1871	2.0655	2.14083	0.964813	0.334639	1	ABCC2	1.1871	2.3478	2.08658	1.12519	0.260508	1	ABCC2	1.1871	1.76935	2.19396	0.806463	0.419976	1	ABCC2	1.1871	1.36522	2.22628	0.613227	0.539726	1
ENSG00000023892	DEF6	1.35014	0.0762386	1.51497	0.0503236	0.959865	1	DEF6	1.35014	-2.06088	1.76472	-1.16783	0.242876	1	DEF6	1.35014	-0.754218	1.60895	-0.468763	0.639239	1	DEF6	1.35014	0.0602106	1.50801	0.0399271	0.968151	1
ENSG00000023902	PLEKHO1	374.887	-0.260702	0.272478	-0.956782	0.338677	1	PLEKHO1	374.887	-0.311025	0.271872	-1.14401	0.252619	1	PLEKHO1	374.887	-0.430252	0.273578	-1.57268	0.115792	1	PLEKHO1	374.887	-0.323684	0.272273	-1.18882	0.234511	1
ENSG00000023909	GCLM	335.071	0.0837758	0.175475	0.477424	0.63306	1	GCLM	335.071	0.0864119	0.174477	0.495264	0.620414	1	GCLM	335.071	0.09142	0.176125	0.519063	0.603717	1	GCLM	335.071	-0.00174938	0.175302	-0.00997921	0.992038	1
ENSG00000024048	UBR2	72.2758	0.10465	0.21437	0.488176	0.625425	1	UBR2	72.2758	0.136641	0.210679	0.648575	0.516613	1	UBR2	72.2758	0.0869087	0.216804	0.400862	0.688521	1	UBR2	72.2758	-0.00917914	0.214445	-0.0428042	0.965858	1
ENSG00000024422	EHD2	1348.79	-0.069143	0.135754	-0.509326	0.610524	1	EHD2	1348.79	-0.067164	0.13537	-0.496151	0.619788	1	EHD2	1348.79	0.136093	0.135697	1.00292	0.3159	1	EHD2	1348.79	-0.0812745	0.135574	-0.599482	0.548851	1
ENSG00000024526	DEPDC1	82.4011	0.115321	0.294629	0.39141	0.695494	1	DEPDC1	82.4011	0.0582839	0.293267	0.19874	0.842466	1	DEPDC1	82.4011	-0.168483	0.298169	-0.565059	0.572034	1	DEPDC1	82.4011	0.0211696	0.294393	0.0719093	0.942674	1
ENSG00000024862	CCDC28A	61.2612	-0.248655	0.253563	-0.980643	0.326769	1	CCDC28A	61.2612	-0.189105	0.249375	-0.758314	0.448263	1	CCDC28A	61.2612	-0.154561	0.254411	-0.607527	0.543501	1	CCDC28A	61.2612	-0.143009	0.25056	-0.570757	0.568164	1
ENSG00000025039	RRAGD	2.13646	-0.490589	1.37334	-0.357223	0.720925	1	RRAGD	2.13646	0.520001	1.27724	0.407129	0.683913	1	RRAGD	2.13646	-0.207054	1.35907	-0.15235	0.878911	1	RRAGD	2.13646	-0.842497	1.4027	-0.600627	0.548089	1
ENSG00000025156	HSF2	38.2407	-0.125397	0.311962	-0.401963	0.687711	1	HSF2	38.2407	-0.407245	0.312619	-1.30269	0.192681	1	HSF2	38.2407	-0.132718	0.315421	-0.420765	0.673927	1	HSF2	38.2407	-0.354348	0.314676	-1.12607	0.260135	1
ENSG00000025293	PHF20	168.615	-0.162065	0.149655	-1.08293	0.278842	1	PHF20	168.615	-0.0118791	0.14607	-0.0813249	0.935184	1	PHF20	168.615	-0.124615	0.150794	-0.826394	0.40858	1	PHF20	168.615	-0.0483954	0.147554	-0.327984	0.742923	1
ENSG00000025423	HSD17B6	0.296134	-1.25289	10.9233	-0.114699	0.908684	1	HSD17B6	0.296134	-1.50051	10.9233	-0.137369	0.890739	1	NA	NA	NA	NA	NA	NA	NA	HSD17B6	0.296134	1.20361	10.8891	0.110534	0.911986	1
ENSG00000025434	NR1H3	7.26387	-0.215973	0.73185	-0.295105	0.767913	1	NR1H3	7.26387	-0.307066	0.72527	-0.423382	0.672017	1	NR1H3	7.26387	-0.171916	0.736452	-0.233438	0.815421	1	NR1H3	7.26387	-1.15926	0.777489	-1.49104	0.135952	1
ENSG00000025708	TYMP	13.2885	0.11363	0.538171	0.21114	0.832778	1	TYMP	13.2885	-0.148433	0.538298	-0.275744	0.782744	1	TYMP	13.2885	0.0543916	0.544412	0.0999088	0.920417	1	TYMP	13.2885	0.709685	0.522183	1.35907	0.174124	1
ENSG00000025770	NCAPH2	93.7485	-0.238096	0.210068	-1.13343	0.257036	1	NCAPH2	93.7485	-0.38137	0.208795	-1.82653	0.0677712	1	NCAPH2	93.7485	-0.124382	0.210517	-0.590841	0.554627	1	NCAPH2	93.7485	-0.341142	0.209931	-1.62502	0.104158	1
ENSG00000025772	TOMM34	195.949	0.123076	0.189416	0.649767	0.515843	1	TOMM34	195.949	0.0733926	0.188231	0.389906	0.696606	1	TOMM34	195.949	0.0696843	0.190746	0.365326	0.714868	1	TOMM34	195.949	0.144145	0.188595	0.76431	0.444682	1
ENSG00000025796	SEC63	220.627	0.15691	0.135376	1.15907	0.246429	1	SEC63	220.627	0.113013	0.133773	0.844809	0.398217	1	SEC63	220.627	0.198851	0.136271	1.45923	0.1445	1	SEC63	220.627	0.261919	0.133727	1.95861	0.050159	1
ENSG00000025800	KPNA6	155.224	-0.0282061	0.174121	-0.161992	0.871312	1	KPNA6	155.224	0.262308	0.16944	1.54809	0.121602	1	KPNA6	155.224	-0.00489344	0.175448	-0.0278911	0.977749	1	KPNA6	155.224	0.316696	0.170084	1.862	0.0626028	1
ENSG00000026025	VIM	25203.7	0.0120241	0.11405	0.105428	0.916036	1	VIM	25203.7	0.0635561	0.114024	0.55739	0.577261	1	VIM	25203.7	-0.059935	0.114072	-0.525413	0.599296	1	VIM	25203.7	0.0462253	0.114036	0.405358	0.685214	1
ENSG00000026036	RTEL1-TNFRSF6B	0.127037	1.33677	10.9126	0.122498	0.902504	1	RTEL1-TNFRSF6B	0.127037	0	10.9233	0	1	1	NA	NA	NA	NA	NA	NA	NA	RTEL1-TNFRSF6B	0.127037	0	10.9233	0	1	1
ENSG00000026103	FAS	14.4051	0.326813	0.555619	0.588195	0.556401	1	FAS	14.4051	0.556541	0.541071	1.02859	0.303672	1	FAS	14.4051	0.393473	0.558505	0.704512	0.481114	1	FAS	14.4051	0.367534	0.55061	0.667502	0.504452	1
ENSG00000026297	RNASET2	34.3721	-0.363961	0.316163	-1.15118	0.249657	1	RNASET2	34.3721	-0.308079	0.309743	-0.994628	0.319917	1	RNASET2	34.3721	-0.441793	0.321609	-1.37369	0.169537	1	RNASET2	34.3721	-0.727243	0.32252	-2.25488	0.024141	1
ENSG00000026508	CD44	384.09	0.251815	0.178287	1.41241	0.157828	1	CD44	384.09	0.17434	0.177786	0.980619	0.326781	1	CD44	384.09	0.161176	0.179049	0.900181	0.368024	1	CD44	384.09	0.189863	0.178097	1.06606	0.286395	1
ENSG00000026559	KCNG1	8.29034	0.467506	0.7498	0.623508	0.532951	1	KCNG1	8.29034	0.886247	0.725546	1.22149	0.221901	1	KCNG1	8.29034	-0.114921	0.789995	-0.145471	0.884339	1	KCNG1	8.29034	1.14999	0.72216	1.59243	0.111288	1
ENSG00000026652	AGPAT4	36.9742	-0.213279	0.321628	-0.663124	0.507251	1	AGPAT4	36.9742	0.0304738	0.311881	0.0977099	0.922163	1	AGPAT4	36.9742	-0.286448	0.32694	-0.876146	0.380951	1	AGPAT4	36.9742	-0.196137	0.318869	-0.615104	0.538486	1
ENSG00000026751	SLAMF7	0.0269696	0	10.9233	0	1	1	SLAMF7	0.0269696	0	10.9233	0	1	1	NA	NA	NA	NA	NA	NA	NA	SLAMF7	0.0269696	0	10.9233	0	1	1
ENSG00000026950	BTN3A1	14.6718	0.427202	0.498793	0.856471	0.391737	1	BTN3A1	14.6718	0.635735	0.487139	1.30504	0.19188	1	BTN3A1	14.6718	0.830216	0.492096	1.6871	0.0915838	1	BTN3A1	14.6718	0.582967	0.491646	1.18575	0.235723	1
ENSG00000027001	MIPEP	41.6353	0.214936	0.282861	0.759864	0.447336	1	MIPEP	41.6353	0.254535	0.278073	0.915353	0.360006	1	MIPEP	41.6353	0.181854	0.286251	0.635294	0.525236	1	MIPEP	41.6353	0.145386	0.282156	0.515269	0.606365	1
ENSG00000027075	PRKCH	253.516	-0.00537805	0.144796	-0.0371422	0.970372	1	PRKCH	253.516	0.0134446	0.143122	0.0939382	0.925158	1	PRKCH	253.516	-0.033557	0.146052	-0.22976	0.818278	1	PRKCH	253.516	-0.0851611	0.144543	-0.589173	0.555745	1
ENSG00000027644	INSRR	0.0146689	0	10.9233	0	1	1	INSRR	0.0146689	0	10.9233	0	1	1	NA	NA	NA	NA	NA	NA	NA	INSRR	0.0146689	0	10.9233	0	1	1
ENSG00000027697	IFNGR1	88.0947	-0.272567	0.203603	-1.33872	0.180663	1	IFNGR1	88.0947	-0.0772809	0.197555	-0.391187	0.695659	1	IFNGR1	88.0947	-0.143093	0.203864	-0.701906	0.482738	1	IFNGR1	88.0947	-0.318394	0.202683	-1.5709	0.116207	1
ENSG00000027847	B4GALT7	133.557	0.0931259	0.184728	0.504126	0.614173	1	B4GALT7	133.557	0.125889	0.182143	0.691154	0.489469	1	B4GALT7	133.557	0.0959635	0.186236	0.515279	0.606358	1	B4GALT7	133.557	0.0612374	0.183936	0.332927	0.739189	1
ENSG00000027869	SH2D2A	2.3289	0.00865178	1.28429	0.00673665	0.994625	1	SH2D2A	2.3289	1.5988	1.12205	1.42489	0.154189	1	SH2D2A	2.3289	1.3938	1.15643	1.20526	0.228102	1	SH2D2A	2.3289	1.44724	1.13754	1.27225	0.203283	1
ENSG00000028116	VRK2	82.9855	-0.220365	0.301688	-0.730442	0.46512	1	VRK2	82.9855	-0.190216	0.299105	-0.635952	0.524808	1	VRK2	82.9855	-0.00188267	0.301145	-0.00625171	0.995012	1	VRK2	82.9855	-0.137731	0.29982	-0.459379	0.645962	1
ENSG00000028137	TNFRSF1B	60.5988	-0.0481882	0.24113	-0.199843	0.841603	1	TNFRSF1B	60.5988	-0.0826014	0.237391	-0.347955	0.727874	1	TNFRSF1B	60.5988	0.25301	0.238407	1.06125	0.288575	1	TNFRSF1B	60.5988	0.136525	0.236184	0.578046	0.563233	1
ENSG00000028203	VEZT	199.865	-0.0131019	0.138219	-0.0947909	0.924481	1	VEZT	199.865	-0.177614	0.137504	-1.2917	0.196462	1	VEZT	199.865	-0.100397	0.140262	-0.715787	0.474123	1	VEZT	199.865	-0.221236	0.139017	-1.59143	0.111513	1
ENSG00000028277	POU2F2	33.6149	-0.420978	0.365807	-1.15082	0.249806	1	POU2F2	33.6149	-0.134021	0.355273	-0.377235	0.705999	1	POU2F2	33.6149	-0.0619497	0.361399	-0.171416	0.863896	1	POU2F2	33.6149	-0.356839	0.361968	-0.985832	0.324215	1
ENSG00000028310	BRD9	131.77	0.00451246	0.209321	0.0215576	0.982801	1	BRD9	131.77	0.125588	0.206217	0.609009	0.542519	1	BRD9	131.77	0.078269	0.210083	0.372562	0.709475	1	BRD9	131.77	0.0827689	0.207617	0.398662	0.690142	1
ENSG00000028528	SNX1	252.661	-0.191141	0.144257	-1.32501	0.185168	1	SNX1	252.661	-0.0898375	0.141914	-0.633042	0.526706	1	SNX1	252.661	-0.0656782	0.144464	-0.454635	0.649372	1	SNX1	252.661	-0.0728305	0.142664	-0.510505	0.609698	1
ENSG00000028839	TBPL1	69.2337	0.251934	0.24069	1.04671	0.295232	1	TBPL1	69.2337	0.21944	0.237896	0.922421	0.356309	1	TBPL1	69.2337	0.373714	0.241084	1.55014	0.121107	1	TBPL1	69.2337	0.43508	0.237059	1.83532	0.0664578	1
ENSG00000029153	ARNTL2	123.054	0.0559429	0.186426	0.300081	0.764116	1	ARNTL2	123.054	-0.0511048	0.185247	-0.275873	0.782645	1	ARNTL2	123.054	-0.373776	0.192029	-1.94646	0.0515999	1	ARNTL2	123.054	-0.29513	0.188436	-1.56621	0.1173	1
ENSG00000029363	BCLAF1	293.896	0.0169841	0.114474	0.148367	0.882053	1	BCLAF1	293.896	-0.102045	0.113636	-0.898004	0.369183	1	BCLAF1	293.896	-0.137862	0.11659	-1.18246	0.237025	1	BCLAF1	293.896	-0.0427013	0.114134	-0.374134	0.708304	1
ENSG00000029364	SLC39A9	139.873	0.22326	0.161801	1.37984	0.167637	1	SLC39A9	139.873	0.0284101	0.161255	0.176181	0.860152	1	SLC39A9	139.873	-0.0333657	0.166004	-0.200993	0.840704	1	SLC39A9	139.873	0.078508	0.162104	0.484307	0.628168	1
ENSG00000029534	ANK1	2.18334	1.83622	1.34808	1.36209	0.173168	1	ANK1	2.18334	1.75272	1.34057	1.30744	0.191063	1	ANK1	2.18334	1.61174	1.36716	1.17889	0.238442	1	ANK1	2.18334	0.470752	1.43497	0.328057	0.742868	1
ENSG00000029559	IBSP	0.00835762	0	10.9233	0	1	1	IBSP	0.00835762	0	10.9233	0	1	1	NA	NA	NA	NA	NA	NA	NA	IBSP	0.00835762	0	10.9233	0	1	1
ENSG00000029639	TFB1M	39.7657	0.126871	0.312964	0.405385	0.685194	1	TFB1M	39.7657	0.0515817	0.310511	0.166119	0.868064	1	TFB1M	39.7657	-0.137687	0.319612	-0.430793	0.666619	1	TFB1M	39.7657	0.0105849	0.312931	0.033825	0.973017	1
ENSG00000029725	RABEP1	149.093	0.179615	0.165489	1.08536	0.277761	1	RABEP1	149.093	0.048381	0.164436	0.294224	0.768587	1	RABEP1	149.093	-0.0344296	0.169013	-0.20371	0.83858	1	RABEP1	149.093	0.132082	0.164915	0.800908	0.423185	1
ENSG00000029993	HMGB3	394.559	-0.111806	0.192003	-0.582313	0.560356	1	HMGB3	394.559	-0.129587	0.191247	-0.67759	0.498032	1	HMGB3	394.559	0.0129948	0.192135	0.0676336	0.946077	1	HMGB3	394.559	-0.28401	0.192135	-1.47818	0.13936	1
ENSG00000030066	NUP160	67.8042	-0.15311	0.216662	-0.706675	0.479769	1	NUP160	67.8042	-0.165896	0.21337	-0.777504	0.436861	1	NUP160	67.8042	-0.00482837	0.216665	-0.022285	0.982221	1	NUP160	67.8042	0.0298368	0.212706	0.140272	0.888445	1
ENSG00000030110	BAK1	92.5927	-0.258923	0.265986	-0.973445	0.330332	1	BAK1	92.5927	-0.151693	0.261771	-0.579487	0.562261	1	BAK1	92.5927	0.1574	0.262926	0.598649	0.549407	1	BAK1	92.5927	-0.0516033	0.262196	-0.196812	0.843975	1
ENSG00000030304	MUSK	0.0200597	0	10.9233	0	1	1	MUSK	0.0200597	0	10.9233	0	1	1	NA	NA	NA	NA	NA	NA	NA	MUSK	0.0200597	0	10.9233	0	1	1
ENSG00000030419	IKZF2	1.56362	-0.221265	1.59939	-0.138343	0.889969	1	IKZF2	1.56362	0.366279	1.5531	0.235837	0.813559	1	IKZF2	1.56362	-1.33805	1.7347	-0.771344	0.440503	1	IKZF2	1.56362	0.550024	1.55136	0.354544	0.722931	1
ENSG00000030582	GRN	1469.78	-0.0981777	0.120018	-0.818026	0.413342	1	GRN	1469.78	-0.0858646	0.119617	-0.71783	0.472862	1	GRN	1469.78	0.0541683	0.12004	0.451254	0.651807	1	GRN	1469.78	-0.0259017	0.119721	-0.216352	0.828714	1
ENSG00000031003	FAM13B	49.4452	0.225888	0.253678	0.890453	0.373223	1	FAM13B	49.4452	-0.0219637	0.253572	-0.0866171	0.930976	1	FAM13B	49.4452	-0.392857	0.267589	-1.46814	0.142067	1	FAM13B	49.4452	0.0735188	0.254261	0.289147	0.772469	1
ENSG00000031081	ARHGAP31	140.661	0.040972	0.20964	0.19544	0.845048	1	ARHGAP31	140.661	-0.00350956	0.208037	-0.0168698	0.98654	1	ARHGAP31	140.661	-0.0721275	0.211932	-0.340333	0.733606	1	ARHGAP31	140.661	0.0482691	0.208662	0.231327	0.817061	1
ENSG00000031691	CENPQ	15.0928	0.135772	0.517648	0.262286	0.793101	1	CENPQ	15.0928	-0.0433557	0.51581	-0.0840535	0.933014	1	CENPQ	15.0928	-0.275808	0.533204	-0.517266	0.604971	1	CENPQ	15.0928	-0.00407594	0.518145	-0.0078664	0.993724	1
ENSG00000031698	SARS	512.92	0.0432371	0.121849	0.354841	0.722709	1	SARS	512.92	0.0242489	0.120934	0.200513	0.841079	1	SARS	512.92	0.113992	0.122212	0.932735	0.350957	1	SARS	512.92	0.0877552	0.121205	0.724023	0.469052	1
ENSG00000031823	RANBP3	187.183	0.33707	0.132693	2.54021	0.0110785	1	RANBP3	187.183	0.184538	0.131885	1.39924	0.161741	1	RANBP3	187.183	0.273171	0.134559	2.03012	0.0423443	1	RANBP3	187.183	0.14704	0.133394	1.1023	0.270331	1
ENSG00000032219	ARID4A	30.4407	-0.0437503	0.323561	-0.135215	0.892442	1	ARID4A	30.4407	-0.115654	0.319651	-0.361814	0.717491	1	ARID4A	30.4407	-0.140451	0.329526	-0.426221	0.669947	1	ARID4A	30.4407	0.0249445	0.319707	0.0780232	0.93781	1
ENSG00000032389	TSSC1	93.7058	0.0772044	0.186853	0.413182	0.679473	1	TSSC1	93.7058	0.0905792	0.183908	0.492523	0.622349	1	TSSC1	93.7058	-0.128914	0.191531	-0.673073	0.500901	1	TSSC1	93.7058	0.0743659	0.18561	0.400656	0.688673	1
ENSG00000032444	PNPLA6	200.175	0.136603	0.19144	0.713553	0.475503	1	PNPLA6	200.175	0.115782	0.189978	0.609452	0.542225	1	PNPLA6	200.175	0.311221	0.191342	1.62652	0.10384	1	PNPLA6	200.175	0.283783	0.189828	1.49495	0.134927	1
ENSG00000032742	IFT88	26.1843	0.0216266	0.365507	0.0591688	0.952818	1	IFT88	26.1843	-0.119533	0.362818	-0.329456	0.741811	1	IFT88	26.1843	-0.102134	0.37283	-0.273943	0.784129	1	IFT88	26.1843	0.215823	0.358538	0.601953	0.547205	1
ENSG00000033011	ALG1	73.9269	0.227841	0.215024	1.05961	0.289324	1	ALG1	73.9269	0.140117	0.212892	0.658157	0.510437	1	ALG1	73.9269	0.319829	0.215797	1.48208	0.138318	1	ALG1	73.9269	0.228769	0.213571	1.07116	0.284097	1
ENSG00000033030	ZCCHC8	36.982	0.125614	0.257681	0.487478	0.62592	1	ZCCHC8	36.982	0.150252	0.252583	0.594862	0.551936	1	ZCCHC8	36.982	-0.117977	0.266414	-0.442834	0.657886	1	ZCCHC8	36.982	-0.171952	0.261919	-0.656508	0.511497	1
ENSG00000033050	ABCF2	199.066	0.0116833	0.150867	0.0774412	0.938273	1	ABCF2	199.066	0.0736971	0.148587	0.495985	0.619905	1	ABCF2	199.066	0.117793	0.151237	0.778862	0.436061	1	ABCF2	199.066	0.065272	0.149601	0.436307	0.662614	1
ENSG00000033100	CHPF2	339.967	-0.131236	0.192023	-0.683439	0.494329	1	CHPF2	339.967	-0.217514	0.191291	-1.13708	0.255503	1	CHPF2	339.967	0.0622155	0.191898	0.324211	0.745778	1	CHPF2	339.967	-0.304617	0.192212	-1.5848	0.113012	1
ENSG00000033122	LRRC7	3.29844	-0.581611	0.975467	-0.596239	0.551016	1	LRRC7	3.29844	-0.251615	0.940125	-0.26764	0.788976	1	LRRC7	3.29844	-0.719141	0.997616	-0.72086	0.470996	1	LRRC7	3.29844	-1.21719	1.02063	-1.19259	0.23303	1
ENSG00000033170	FUT8	165.612	0.177235	0.308287	0.574901	0.565358	1	FUT8	165.612	0.00844815	0.30794	0.0274344	0.978113	1	FUT8	165.612	-0.0296539	0.309735	-0.0957395	0.923728	1	FUT8	165.612	0.0203811	0.308364	0.0660942	0.947303	1
ENSG00000033178	UBA6	159.824	0.171691	0.137636	1.24743	0.212239	1	UBA6	159.824	0.0274197	0.136633	0.200681	0.840948	1	UBA6	159.824	-0.120537	0.142483	-0.845968	0.39757	1	UBA6	159.824	0.0456403	0.137838	0.331115	0.740558	1
ENSG00000033327	GAB2	116.665	0.147033	0.243084	0.604864	0.545269	1	GAB2	116.665	0.0142862	0.241998	0.0590343	0.952925	1	GAB2	116.665	-0.0460507	0.246443	-0.186862	0.851769	1	GAB2	116.665	0.0217895	0.243103	0.0896307	0.928581	1
ENSG00000033627	ATP6V0A1	63.7384	-0.0376279	0.284427	-0.132294	0.894752	1	ATP6V0A1	63.7384	-0.0503068	0.280892	-0.179097	0.857862	1	ATP6V0A1	63.7384	-0.0946704	0.287863	-0.328873	0.742252	1	ATP6V0A1	63.7384	0.0310962	0.28172	0.11038	0.912108	1
ENSG00000033800	PIAS1	77.1469	-0.357255	0.200098	-1.7854	0.0741966	1	PIAS1	77.1469	-0.0623058	0.192295	-0.324012	0.745929	1	PIAS1	77.1469	-0.280202	0.201241	-1.39237	0.163812	1	PIAS1	77.1469	-0.256915	0.196856	-1.30509	0.191863	1
ENSG00000033867	SLC4A7	90.1339	-0.0156668	0.232506	-0.0673823	0.946277	1	SLC4A7	90.1339	0.0832592	0.228158	0.364919	0.715172	1	SLC4A7	90.1339	-0.191431	0.237379	-0.806437	0.419991	1	SLC4A7	90.1339	0.0653496	0.230005	0.284123	0.776316	1
ENSG00000034053	APBA2	56.6887	0.105622	0.250755	0.421216	0.673597	1	APBA2	56.6887	0.103429	0.246944	0.418837	0.675335	1	APBA2	56.6887	0.242173	0.250948	0.965031	0.334529	1	APBA2	56.6887	0.102584	0.249066	0.411876	0.680431	1
ENSG00000034152	MAP2K3	119.819	0.285355	0.218814	1.3041	0.192199	1	MAP2K3	119.819	0.0252819	0.218786	0.115555	0.908005	1	MAP2K3	119.819	0.217754	0.220701	0.986649	0.323815	1	MAP2K3	119.819	0.110054	0.219237	0.501984	0.615679	1
ENSG00000034239	EFCAB1	0.0106081	0	10.9233	0	1	1	EFCAB1	0.0106081	0.422966	10.9233	0.0387216	0.969112	1	NA	NA	NA	NA	NA	NA	NA	EFCAB1	0.0106081	0	10.9233	0	1	1
ENSG00000034510	TMSB10	16454.6	0.0176075	0.0816736	0.215584	0.829312	1	TMSB10	16454.6	0.0369853	0.0816254	0.45311	0.65047	1	TMSB10	16454.6	0.0362976	0.0817022	0.444267	0.656849	1	TMSB10	16454.6	0.0590169	0.0816431	0.722864	0.469763	1
ENSG00000034533	ASTE1	13.2763	-0.502462	0.504694	-0.995577	0.319456	1	ASTE1	13.2763	-0.206052	0.485793	-0.424156	0.671452	1	ASTE1	13.2763	-0.164983	0.497449	-0.331659	0.740147	1	ASTE1	13.2763	-0.337359	0.494512	-0.682207	0.495108	1
ENSG00000034677	RNF19A	85.029	-0.00935639	0.274975	-0.0340263	0.972856	1	RNF19A	85.029	0.0572181	0.271595	0.210675	0.833141	1	RNF19A	85.029	-0.0708295	0.277609	-0.255141	0.798614	1	RNF19A	85.029	0.0573255	0.272958	0.210016	0.833655	1
ENSG00000034693	PEX3	37.1009	-0.153763	0.314908	-0.48828	0.625351	1	PEX3	37.1009	-0.423774	0.315108	-1.34485	0.178673	1	PEX3	37.1009	-0.228967	0.318909	-0.717969	0.472777	1	PEX3	37.1009	-0.172081	0.313339	-0.549184	0.582879	1
ENSG00000034713	GABARAPL2	339.647	0.0992586	0.137444	0.722176	0.470186	1	GABARAPL2	339.647	0.0889749	0.136294	0.652816	0.513875	1	GABARAPL2	339.647	-0.0312597	0.138984	-0.224915	0.822045	1	GABARAPL2	339.647	0.0944131	0.136884	0.689732	0.490363	1
ENSG00000034971	MYOC	0.00939035	0	10.9233	0	1	1	MYOC	0.00939035	0	10.9233	0	1	1	NA	NA	NA	NA	NA	NA	NA	MYOC	0.00939035	0.567667	10.9233	0.0519687	0.958554	1
ENSG00000035115	SH3YL1	33.3634	0.319259	0.300422	1.0627	0.287917	1	SH3YL1	33.3634	0.0509579	0.300814	0.1694	0.865482	1	SH3YL1	33.3634	0.164102	0.307183	0.534216	0.593192	1	SH3YL1	33.3634	0.235939	0.299959	0.786572	0.431533	1
ENSG00000035141	FAM136A	142.608	0.10042	0.149874	0.670025	0.502842	1	FAM136A	142.608	0.0839407	0.147682	0.568389	0.569771	1	FAM136A	142.608	0.0305634	0.152168	0.200853	0.840813	1	FAM136A	142.608	0.112837	0.148707	0.758786	0.44798	1
ENSG00000035403	VCL	718.904	-0.0877092	0.163221	-0.537366	0.591015	1	VCL	718.904	0.121736	0.162337	0.7499	0.453315	1	VCL	718.904	-0.063556	0.163539	-0.388628	0.697552	1	VCL	718.904	0.175954	0.162472	1.08298	0.278816	1
ENSG00000035499	DEPDC1B	28.0996	0.683261	0.380475	1.79581	0.0725246	1	DEPDC1B	28.0996	0.529853	0.378889	1.39844	0.161981	1	DEPDC1B	28.0996	0.603385	0.384299	1.57009	0.116393	1	DEPDC1B	28.0996	0.543944	0.380781	1.42849	0.15315	1
ENSG00000035664	DAPK2	4.92471	0.442968	0.848662	0.521961	0.601698	1	DAPK2	4.92471	0.655845	0.828545	0.791563	0.428616	1	DAPK2	4.92471	0.262666	0.866565	0.303112	0.761805	1	DAPK2	4.92471	0.0216824	0.865812	0.0250428	0.980021	1
ENSG00000035681	NSMAF	113.322	0.114565	0.207144	0.553068	0.580217	1	NSMAF	113.322	0.0524062	0.20553	0.254981	0.798738	1	NSMAF	113.322	0.0588021	0.209076	0.281248	0.77852	1	NSMAF	113.322	0.126292	0.206052	0.612914	0.539933	1
ENSG00000035687	ADSS	525.376	-0.0264877	0.180135	-0.147043	0.883098	1	ADSS	525.376	-0.150386	0.179805	-0.836385	0.402938	1	ADSS	525.376	-0.155907	0.180894	-0.861871	0.388759	1	ADSS	525.376	0.00445127	0.179772	0.0247606	0.980246	1
ENSG00000035720	STAP1	0.0103976	0	10.9233	0	1	1	STAP1	0.0103976	0	10.9233	0	1	1	NA	NA	NA	NA	NA	NA	NA	STAP1	0.0103976	0	10.9233	0	1	1
ENSG00000035862	TIMP2	1853.52	-0.105444	0.129863	-0.811963	0.416813	1	TIMP2	1853.52	-0.141871	0.129616	-1.09455	0.273715	1	TIMP2	1853.52	-0.122292	0.130083	-0.940112	0.34716	1	TIMP2	1853.52	-0.143574	0.129757	-1.10648	0.268518	1
ENSG00000035928	RFC1	125.646	0.261744	0.166494	1.5721	0.115928	1	RFC1	125.646	0.1244	0.165377	0.752221	0.451918	1	RFC1	125.646	0.151644	0.169247	0.895992	0.370257	1	RFC1	125.646	-0.0461016	0.168582	-0.273466	0.784495	1
ENSG00000036054	TBC1D23	91.0956	-0.219278	0.205736	-1.06582	0.286503	1	TBC1D23	91.0956	-0.282241	0.203572	-1.38644	0.165612	1	TBC1D23	91.0956	-0.21406	0.20753	-1.03146	0.302323	1	TBC1D23	91.0956	-0.337557	0.205791	-1.64029	0.100944	1
ENSG00000036257	CUL3	280.624	0.110717	0.139453	0.793936	0.427233	1	CUL3	280.624	0.0300771	0.138419	0.21729	0.827983	1	CUL3	280.624	0.042793	0.14089	0.303733	0.761331	1	CUL3	280.624	-0.0152256	0.139493	-0.109149	0.913084	1
ENSG00000036448	MYOM2	3.56259	0.00895123	0.897568	0.00997275	0.992043	1	MYOM2	3.56259	-0.013936	0.886703	-0.0157167	0.98746	1	MYOM2	3.56259	0.148886	0.898164	0.165768	0.86834	1	MYOM2	3.56259	-0.268048	0.906194	-0.295795	0.767386	1
ENSG00000036473	OTC	0.0276397	0	10.9233	0	1	1	OTC	0.0276397	0	10.9233	0	1	1	NA	NA	NA	NA	NA	NA	NA	OTC	0.0276397	0	10.9233	0	1	1
ENSG00000036530	CYP46A1	0.23237	1.41246	6.94194	0.203467	0.83877	1	CYP46A1	0.23237	0	6.96137	0	1	1	NA	NA	NA	NA	NA	NA	NA	CYP46A1	0.23237	1.43986	6.93794	0.207535	0.835592	1
ENSG00000036549	ZZZ3	96.4052	0.0880301	0.187826	0.46868	0.639299	1	ZZZ3	96.4052	0.206939	0.183568	1.12731	0.259611	1	ZZZ3	96.4052	0.0420939	0.190424	0.221054	0.825051	1	ZZZ3	96.4052	0.144981	0.185807	0.780278	0.435227	1
ENSG00000036565	SLC18A1	0.763881	-0.0477873	1.69907	-0.0281256	0.977562	1	SLC18A1	0.763881	-1.06885	1.81625	-0.588491	0.556202	1	SLC18A1	0.763881	-0.702958	1.81018	-0.388337	0.697767	1	SLC18A1	0.763881	-1.8775	1.92018	-0.977773	0.328187	1
ENSG00000036672	USP2	2.20071	0.588147	1.13995	0.515939	0.605897	1	USP2	2.20071	0.417948	1.13427	0.368472	0.712521	1	USP2	2.20071	0.262825	1.17904	0.222914	0.823603	1	USP2	2.20071	0.338178	1.15089	0.293839	0.768881	1
ENSG00000036828	CASR	0.749339	-0.353929	2.04719	-0.172885	0.862742	1	CASR	0.749339	-0.898224	2.09428	-0.428894	0.668	1	CASR	0.749339	-1.36745	2.16962	-0.630271	0.528517	1	CASR	0.749339	-0.751158	2.09375	-0.358762	0.719773	1
ENSG00000037042	TUBG2	14.0111	0.729909	0.4897	1.49052	0.136086	1	TUBG2	14.0111	0.885195	0.478174	1.8512	0.0641413	1	TUBG2	14.0111	1.06099	0.484116	2.19161	0.0284077	1	TUBG2	14.0111	1.47809	0.468362	3.15586	0.00160025	1
ENSG00000037241	RPL26L1	158.005	-0.0715158	0.161037	-0.444096	0.656973	1	RPL26L1	158.005	-0.0917313	0.159157	-0.576357	0.564374	1	RPL26L1	158.005	-0.108236	0.162727	-0.66514	0.505961	1	RPL26L1	158.005	-0.162423	0.160829	-1.00991	0.312539	1
ENSG00000037280	FLT4	14.3326	-0.22945	0.517652	-0.44325	0.657585	1	FLT4	14.3326	-0.222291	0.509088	-0.436645	0.662369	1	FLT4	14.3326	-0.507833	0.534753	-0.949659	0.342286	1	FLT4	14.3326	-0.579547	0.526978	-1.09976	0.271439	1
ENSG00000037474	NSUN2	155.96	0.103645	0.196489	0.527486	0.597856	1	NSUN2	155.96	-0.0300676	0.195554	-0.153756	0.877802	1	NSUN2	155.96	0.209248	0.196882	1.06281	0.287868	1	NSUN2	155.96	-0.132065	0.197382	-0.669084	0.503442	1
ENSG00000037637	FBXO42	73.8181	0.157663	0.214277	0.735793	0.461857	1	FBXO42	73.8181	-0.0656181	0.213887	-0.306789	0.759004	1	FBXO42	73.8181	-0.160129	0.220902	-0.724884	0.468523	1	FBXO42	73.8181	-0.140284	0.216729	-0.647277	0.517453	1
ENSG00000037749	MFAP3	10.2227	-0.381943	0.616409	-0.619626	0.535504	1	MFAP3	10.2227	0.223395	0.575612	0.3881	0.697942	1	MFAP3	10.2227	0.204849	0.59271	0.345614	0.729633	1	MFAP3	10.2227	-0.134772	0.597236	-0.22566	0.821466	1
ENSG00000037757	MRI1	10.9952	0.715874	0.611229	1.1712	0.241517	1	MRI1	10.9952	0.234545	0.617739	0.379683	0.704181	1	MRI1	10.9952	0.553766	0.620593	0.892318	0.372222	1	MRI1	10.9952	-0.170826	0.638342	-0.267609	0.789	1
ENSG00000037897	METTL1	33.1089	-0.194397	0.296856	-0.654853	0.512562	1	METTL1	33.1089	-0.153831	0.290904	-0.528803	0.596942	1	METTL1	33.1089	-0.024939	0.296354	-0.0841527	0.932935	1	METTL1	33.1089	-0.173635	0.29412	-0.590354	0.554954	1
ENSG00000037965	HOXC8	1.51714	-3.39419	1.66566	-2.03774	0.0415757	1	HOXC8	1.51714	-1.53039	1.35482	-1.12959	0.25865	1	HOXC8	1.51714	-0.566421	1.3009	-0.435406	0.663268	1	HOXC8	1.51714	0.0985117	1.24395	0.0791926	0.936879	1
ENSG00000038002	AGA	48.3797	0.0647287	0.308895	0.209549	0.834019	1	AGA	48.3797	-0.0912327	0.30742	-0.296769	0.766643	1	AGA	48.3797	-0.185837	0.315581	-0.588874	0.555946	1	AGA	48.3797	0.100133	0.306745	0.326438	0.744093	1
ENSG00000038210	PI4K2B	65.2969	0.148572	0.240407	0.618004	0.536573	1	PI4K2B	65.2969	0.254254	0.235743	1.07852	0.280802	1	PI4K2B	65.2969	0.0109432	0.244887	0.0446869	0.964357	1	PI4K2B	65.2969	0.0787601	0.239814	0.328422	0.742593	1
ENSG00000038219	BOD1L1	69.3938	0.127224	0.225351	0.564558	0.572374	1	BOD1L1	69.3938	-0.0361214	0.224148	-0.16115	0.871976	1	BOD1L1	69.3938	0.019516	0.229092	0.0851884	0.932112	1	BOD1L1	69.3938	-0.159767	0.227891	-0.701068	0.48326	1
ENSG00000038274	MAT2B	467.698	-0.0212854	0.11894	-0.178959	0.85797	1	MAT2B	467.698	-0.032816	0.117981	-0.278147	0.7809	1	MAT2B	467.698	0.0472959	0.119318	0.396384	0.691821	1	MAT2B	467.698	-0.0410404	0.118526	-0.346256	0.72915	1
ENSG00000038295	TLL1	1.06936	1.08179	2.0277	0.533505	0.593684	1	TLL1	1.06936	0.160278	2.06525	0.077607	0.938141	1	TLL1	1.06936	0.307083	2.08633	0.147188	0.882984	1	TLL1	1.06936	1.71203	2.0004	0.855844	0.392084	1
ENSG00000038358	EDC4	0.122554	0	10.9233	0	1	1	EDC4	0.122554	0	10.9233	0	1	1	NA	NA	NA	NA	NA	NA	NA	EDC4	0.122554	0	10.9233	0	1	1
ENSG00000038382	TRIO	238.042	0.0439101	0.171027	0.256743	0.797377	1	TRIO	238.042	-0.0314096	0.16996	-0.184806	0.853381	1	TRIO	238.042	0.144211	0.171381	0.841467	0.400087	1	TRIO	238.042	0.138923	0.169804	0.818138	0.413279	1
ENSG00000038427	VCAN	5.43227	-0.540141	0.811501	-0.665607	0.505662	1	VCAN	5.43227	-1.87638	0.892269	-2.10293	0.0354719	1	VCAN	5.43227	0.0899993	0.789986	0.113925	0.909297	1	VCAN	5.43227	-0.260809	0.793191	-0.32881	0.7423	1
ENSG00000038532	CLEC16A	47.7144	0.0711822	0.279345	0.254818	0.798864	1	CLEC16A	47.7144	0.122815	0.274093	0.448076	0.654099	1	CLEC16A	47.7144	0.0432376	0.28281	0.152885	0.878489	1	CLEC16A	47.7144	0.0514984	0.27771	0.18544	0.852884	1
ENSG00000038945	MSR1	6.32538	-0.818006	0.730692	-1.11949	0.262929	1	MSR1	6.32538	-0.372202	0.685273	-0.543144	0.58703	1	MSR1	6.32538	0.278873	0.672817	0.414485	0.678519	1	MSR1	6.32538	-0.609875	0.708233	-0.861122	0.389171	1
ENSG00000039068	CDH1	55.9285	-0.591569	0.62183	-0.951336	0.341434	1	CDH1	55.9285	-1.08647	0.624937	-1.73853	0.0821181	1	CDH1	55.9285	0.400564	0.613738	0.652662	0.513974	1	CDH1	55.9285	-0.796103	0.622805	-1.27825	0.20116	1
ENSG00000039123	SKIV2L2	145.463	0.0398374	0.187893	0.212021	0.832091	1	SKIV2L2	145.463	0.135521	0.185284	0.731426	0.464519	1	SKIV2L2	145.463	0.136448	0.188382	0.724316	0.468872	1	SKIV2L2	145.463	0.0510814	0.186865	0.27336	0.784577	1
ENSG00000039139	DNAH5	3.6912	0.383034	0.989377	0.387146	0.698648	1	DNAH5	3.6912	0.55444	0.966116	0.573885	0.566046	1	DNAH5	3.6912	0.675585	0.980878	0.688755	0.490977	1	DNAH5	3.6912	0.306813	0.98738	0.310735	0.756002	1
ENSG00000039319	ZFYVE16	65.2212	0.114027	0.252408	0.451755	0.651446	1	ZFYVE16	65.2212	0.13504	0.248706	0.542971	0.58715	1	ZFYVE16	65.2212	-0.126934	0.258772	-0.490526	0.623762	1	ZFYVE16	65.2212	0.321627	0.248168	1.296	0.194974	1
ENSG00000039523	FAM65A	274.58	0.18695	0.154781	1.20784	0.227111	1	FAM65A	274.58	0.131599	0.153759	0.855881	0.392064	1	FAM65A	274.58	0.145595	0.155886	0.933985	0.350312	1	FAM65A	274.58	0.255858	0.153834	1.66321	0.0962696	1
ENSG00000039537	C6	0.0571521	-1.25289	10.9233	-0.114699	0.908684	1	C6	0.0571521	-1.50051	10.9233	-0.137369	0.890739	1	NA	NA	NA	NA	NA	NA	NA	C6	0.0571521	-1.35581	10.9233	-0.124122	0.901219	1
ENSG00000039560	RAI14	748.76	-0.0488758	0.106076	-0.460761	0.64497	1	RAI14	748.76	-0.010869	0.105162	-0.103354	0.917682	1	RAI14	748.76	0.00578262	0.106434	0.0543304	0.956672	1	RAI14	748.76	-0.0359703	0.105637	-0.340507	0.733475	1
ENSG00000039600	SOX30	0.0910442	0	10.9233	0	1	1	SOX30	0.0910442	1.26421	10.9096	0.11588	0.907747	1	NA	NA	NA	NA	NA	NA	NA	SOX30	0.0910442	0	10.9233	0	1	1
ENSG00000039650	PNKP	111.433	0.0818849	0.200963	0.407463	0.683668	1	PNKP	111.433	0.0888794	0.198508	0.447737	0.654343	1	PNKP	111.433	0.172487	0.2016	0.855589	0.392225	1	PNKP	111.433	0.125164	0.199434	0.627594	0.53027	1
ENSG00000039987	BEST2	0.0110239	0	10.9233	0	1	1	BEST2	0.0110239	0	10.9233	0	1	1	NA	NA	NA	NA	NA	NA	NA	BEST2	0.0110239	0	10.9233	0	1	1
ENSG00000040199	PHLPP2	22.4879	-0.0560588	0.400414	-0.140002	0.888658	1	PHLPP2	22.4879	0.0972452	0.391056	0.248674	0.803613	1	PHLPP2	22.4879	0.419856	0.392826	1.06881	0.285156	1	PHLPP2	22.4879	-0.103882	0.398823	-0.260471	0.7945	1
ENSG00000040275	SPDL1	76.6549	0.0561828	0.255115	0.220226	0.825695	1	SPDL1	76.6549	-0.0575584	0.253686	-0.226888	0.820511	1	SPDL1	76.6549	0.153536	0.255722	0.600402	0.548239	1	SPDL1	76.6549	-0.05078	0.25497	-0.19916	0.842137	1
ENSG00000040341	STAU2	101.496	-0.031673	0.222375	-0.142431	0.88674	1	STAU2	101.496	0.0493809	0.218594	0.225902	0.821278	1	STAU2	101.496	-0.127553	0.225653	-0.565264	0.571895	1	STAU2	101.496	-0.0939611	0.221742	-0.423741	0.671755	1
ENSG00000040487	PQLC2	55.7282	0.00222456	0.237559	0.00936424	0.992529	1	PQLC2	55.7282	-0.118207	0.235368	-0.502221	0.615512	1	PQLC2	55.7282	0.12389	0.237985	0.520578	0.602661	1	PQLC2	55.7282	0.0303136	0.235289	0.128835	0.897488	1
ENSG00000040531	CTNS	63.0214	0.202555	0.289504	0.699664	0.484137	1	CTNS	63.0214	0.265613	0.285996	0.928731	0.353028	1	CTNS	63.0214	0.39518	0.289082	1.36702	0.17162	1	CTNS	63.0214	0.309605	0.286968	1.07888	0.280641	1
ENSG00000040608	RTN4R	7.3364	-0.373986	0.704071	-0.531176	0.595297	1	RTN4R	7.3364	0.108608	0.672342	0.161538	0.87167	1	RTN4R	7.3364	-0.502188	0.719896	-0.697585	0.485437	1	RTN4R	7.3364	-0.723487	0.718237	-1.00731	0.313786	1
ENSG00000040633	PHF23	259.68	0.0383335	0.17721	0.216317	0.82874	1	PHF23	259.68	-0.103929	0.176531	-0.588733	0.556041	1	PHF23	259.68	0.0786798	0.177913	0.442238	0.658317	1	PHF23	259.68	-0.101127	0.177295	-0.570387	0.568415	1
ENSG00000040731	CDH10	0.0747805	0	10.9233	0	1	1	CDH10	0.0747805	0	10.9233	0	1	1	NA	NA	NA	NA	NA	NA	NA	CDH10	0.0747805	0	10.9233	0	1	1
ENSG00000040933	INPP4A	44.9634	-0.0913417	0.265741	-0.343724	0.731054	1	INPP4A	44.9634	-0.186876	0.263078	-0.710346	0.47749	1	INPP4A	44.9634	-0.513581	0.277669	-1.84962	0.0643689	1	INPP4A	44.9634	-0.126426	0.264449	-0.478073	0.632598	1
ENSG00000041353	RAB27B	0.374173	0.670624	4.12526	0.162565	0.870861	1	RAB27B	0.374173	1.79416	4.04771	0.443253	0.657583	1	NA	NA	NA	NA	NA	NA	NA	RAB27B	0.374173	0	4.12526	0	1	1
ENSG00000041357	PSMA4	627.987	0.0280486	0.102859	0.27269	0.785091	1	PSMA4	627.987	-0.00900324	0.102116	-0.0881672	0.929744	1	PSMA4	627.987	-0.134912	0.1041	-1.29599	0.19498	1	PSMA4	627.987	0.0437712	0.102389	0.427497	0.669017	1
ENSG00000041515	MYO16	0.220527	-0.291161	6.534	-0.0445609	0.964457	1	MYO16	0.220527	1.49204	6.464	0.230823	0.817452	1	NA	NA	NA	NA	NA	NA	NA	MYO16	0.220527	-1.35586	6.534	-0.207509	0.835612	1
ENSG00000041802	LSG1	96.8199	0.100709	0.212425	0.474092	0.635435	1	LSG1	96.8199	-0.0920979	0.211721	-0.434997	0.663565	1	LSG1	96.8199	-0.0241453	0.215743	-0.111917	0.910889	1	LSG1	96.8199	0.114519	0.211045	0.542629	0.587385	1
ENSG00000041880	PARP3	33.4192	0.12397	0.332143	0.373243	0.708968	1	PARP3	33.4192	0.420215	0.321667	1.30637	0.191428	1	PARP3	33.4192	0.344992	0.330548	1.0437	0.296626	1	PARP3	33.4192	0.241166	0.327392	0.736629	0.461348	1
ENSG00000041982	TNC	0.535418	-3.42024	5.81804	-0.587868	0.556621	1	TNC	0.535418	-3.66787	5.81804	-0.630431	0.528412	1	NA	NA	NA	NA	NA	NA	NA	TNC	0.535418	-4.48494	5.81804	-0.770869	0.440785	1
ENSG00000041988	THAP3	53.7664	0.20611	0.280748	0.734146	0.46286	1	THAP3	53.7664	0.168527	0.277474	0.607362	0.543611	1	THAP3	53.7664	0.406654	0.279974	1.45247	0.14637	1	THAP3	53.7664	-0.128943	0.284611	-0.453052	0.650512	1
ENSG00000042062	FAM65C	0.0319098	0	10.9233	0	1	1	FAM65C	0.0319098	0	10.9233	0	1	1	NA	NA	NA	NA	NA	NA	NA	FAM65C	0.0319098	0	10.9233	0	1	1
ENSG00000042088	TDP1	62.3685	0.0684282	0.264342	0.258862	0.795741	1	TDP1	62.3685	-0.186983	0.264281	-0.707516	0.479246	1	TDP1	62.3685	-0.234508	0.270493	-0.866965	0.385961	1	TDP1	62.3685	0.0772978	0.262897	0.294023	0.76874	1
ENSG00000042286	AIFM2	32.7466	0.270439	0.365475	0.739966	0.45932	1	AIFM2	32.7466	-0.0336939	0.36674	-0.091874	0.926798	1	AIFM2	32.7466	0.583734	0.361812	1.61336	0.106666	1	AIFM2	32.7466	0.211509	0.36432	0.580557	0.561539	1
ENSG00000042304	C2orf83	0.0816818	0	10.9233	0	1	1	C2orf83	0.0816818	0	10.9233	0	1	1	NA	NA	NA	NA	NA	NA	NA	C2orf83	0.0816818	0	10.9233	0	1	1
ENSG00000042317	SPATA7	30.1413	0.435553	0.320963	1.35702	0.174775	1	SPATA7	30.1413	-0.0388236	0.325415	-0.119305	0.905034	1	SPATA7	30.1413	-0.103951	0.336786	-0.308656	0.757583	1	SPATA7	30.1413	-0.2448	0.33386	-0.733241	0.463412	1
ENSG00000042429	MED17	19.3768	0.367658	0.417519	0.88058	0.378545	1	MED17	19.3768	0.177995	0.415951	0.427922	0.668708	1	MED17	19.3768	0.065923	0.430374	0.153176	0.878259	1	MED17	19.3768	-0.0268727	0.425386	-0.0631725	0.949629	1
ENSG00000042445	RETSAT	155.955	-0.0894826	0.176542	-0.506862	0.612252	1	RETSAT	155.955	-0.00662788	0.173737	-0.0381489	0.969569	1	RETSAT	155.955	-0.17616	0.178875	-0.984821	0.324712	1	RETSAT	155.955	-0.0676472	0.175332	-0.385823	0.699628	1
ENSG00000042493	CAPG	199.607	-0.121132	0.162664	-0.744674	0.456469	1	CAPG	199.607	-0.0972441	0.160795	-0.604771	0.545331	1	CAPG	199.607	-0.133723	0.163923	-0.815765	0.414635	1	CAPG	199.607	0.0059433	0.161024	0.0369093	0.970557	1
ENSG00000042753	AP2S1	1366.32	0.0535245	0.114256	0.468461	0.639455	1	AP2S1	1366.32	0.0492988	0.11388	0.432902	0.665086	1	AP2S1	1366.32	0.204566	0.114279	1.79005	0.0734455	1	AP2S1	1366.32	0.196253	0.11387	1.72348	0.0848014	1
ENSG00000042781	USH2A	0.135288	-1.25289	10.9233	-0.114699	0.908684	1	USH2A	0.135288	0.30247	10.9096	0.0277251	0.977881	1	NA	NA	NA	NA	NA	NA	NA	USH2A	0.135288	-0.394072	10.9233	-0.0360764	0.971221	1
ENSG00000042813	ZPBP	0.0539346	0	10.9233	0	1	1	ZPBP	0.0539346	0	10.9233	0	1	1	NA	NA	NA	NA	NA	NA	NA	ZPBP	0.0539346	0	10.9233	0	1	1
ENSG00000042832	TG	0.188877	-1.2529	10.4263	-0.120167	0.904351	1	TG	0.188877	-0.538776	10.4263	-0.0516749	0.958788	1	NA	NA	NA	NA	NA	NA	NA	TG	0.188877	-1.35582	10.4263	-0.130039	0.896536	1
ENSG00000042980	ADAM28	0.105147	-1.06133	10.9092	-0.0972875	0.922498	1	ADAM28	0.105147	-2.27069	10.9092	-0.208145	0.835116	1	NA	NA	NA	NA	NA	NA	NA	ADAM28	0.105147	-2.12599	10.9092	-0.194881	0.845486	1
ENSG00000043039	BARX2	0.082182	-1.25289	10.9233	-0.114699	0.908684	1	BARX2	0.082182	-1.50051	10.9233	-0.137369	0.890739	1	NA	NA	NA	NA	NA	NA	NA	BARX2	0.082182	-1.35581	10.9233	-0.124122	0.901219	1
ENSG00000043093	DCUN1D1	107.366	-0.116822	0.17088	-0.683652	0.494195	1	DCUN1D1	107.366	-0.256714	0.1696	-1.51364	0.130117	1	DCUN1D1	107.366	-0.249282	0.174436	-1.42908	0.152982	1	DCUN1D1	107.366	-0.266487	0.171378	-1.55497	0.119953	1
ENSG00000043143	JADE2	53.9046	-0.194921	0.266096	-0.732521	0.463851	1	JADE2	53.9046	-0.156293	0.261611	-0.597425	0.550224	1	JADE2	53.9046	-0.190052	0.268599	-0.707565	0.479216	1	JADE2	53.9046	0.0378682	0.260899	0.145145	0.884596	1
ENSG00000043355	ZIC2	0.232725	-1.36378	6.42454	-0.212277	0.831891	1	ZIC2	0.232725	-1.61141	6.42454	-0.250822	0.801952	1	NA	NA	NA	NA	NA	NA	NA	ZIC2	0.232725	-2.42848	6.42454	-0.378001	0.70543	1
ENSG00000043462	LCP2	0.213682	-2.51143	7.66857	-0.327496	0.743293	1	LCP2	0.213682	-0.950713	7.64883	-0.124295	0.901082	1	NA	NA	NA	NA	NA	NA	NA	LCP2	0.213682	-1.65258	7.66857	-0.215501	0.829377	1
ENSG00000043514	TRIT1	41.0121	0.085133	0.296499	0.287127	0.774015	1	TRIT1	41.0121	0.0684575	0.292759	0.233835	0.815113	1	TRIT1	41.0121	0.0566774	0.299652	0.189144	0.84998	1	TRIT1	41.0121	-0.140824	0.298477	-0.471808	0.637064	1
ENSG00000043591	ADRB1	1.55899	-0.0168184	1.29898	-0.0129474	0.98967	1	ADRB1	1.55899	-0.749972	1.35226	-0.554608	0.579163	1	ADRB1	1.55899	0.07927	1.30375	0.0608016	0.951517	1	ADRB1	1.55899	-1.07725	1.42162	-0.757768	0.44859	1
ENSG00000044090	CUL7	73.2191	-0.0605999	0.271697	-0.223042	0.823503	1	CUL7	73.2191	0.0163356	0.267088	0.0611619	0.95123	1	CUL7	73.2191	0.0666981	0.272072	0.245149	0.806341	1	CUL7	73.2191	0.145398	0.267248	0.544058	0.586402	1
ENSG00000044115	CTNNA1	1299.55	0.096003	0.0795713	1.2065	0.227623	1	CTNNA1	1299.55	0.153034	0.0788861	1.93994	0.052387	1	CTNNA1	1299.55	0.104947	0.079942	1.31279	0.189253	1	CTNNA1	1299.55	0.10332	0.0792708	1.30338	0.192443	1
ENSG00000044446	PHKA2	28.4886	0.203593	0.331394	0.614353	0.538982	1	PHKA2	28.4886	0.417844	0.321509	1.29963	0.193727	1	PHKA2	28.4886	-0.0317278	0.341718	-0.0928477	0.926025	1	PHKA2	28.4886	0.633601	0.3202	1.97877	0.0478421	1
ENSG00000044459	CNTLN	38.2259	-0.242544	0.276836	-0.876129	0.38096	1	CNTLN	38.2259	-0.0142079	0.268473	-0.0529212	0.957795	1	CNTLN	38.2259	-0.171054	0.278375	-0.614472	0.538903	1	CNTLN	38.2259	-0.233782	0.274571	-0.851447	0.394521	1
ENSG00000044524	EPHA3	0.102308	-2.33432	10.9034	-0.21409	0.830477	1	EPHA3	0.102308	-2.58194	10.9034	-0.236801	0.812812	1	NA	NA	NA	NA	NA	NA	NA	EPHA3	0.102308	-2.43724	10.9034	-0.223529	0.823124	1
ENSG00000044574	HSPA5	2922.97	-0.197663	0.13819	-1.43037	0.152611	1	HSPA5	2922.97	-0.197687	0.138023	-1.43228	0.152064	1	HSPA5	2922.97	-0.0805436	0.138226	-0.582696	0.560098	1	HSPA5	2922.97	-0.0620734	0.138025	-0.449726	0.652908	1
ENSG00000046604	DSG2	0.119836	-2.92161	10.8888	-0.268313	0.788458	1	DSG2	0.119836	-3.16923	10.8888	-0.291054	0.77101	1	NA	NA	NA	NA	NA	NA	NA	DSG2	0.119836	-3.02453	10.8888	-0.277765	0.781192	1
ENSG00000046647	GEMIN8	54.3906	0.0294777	0.23981	0.122921	0.90217	1	GEMIN8	54.3906	-0.0769267	0.237423	-0.324007	0.745933	1	GEMIN8	54.3906	-0.021891	0.243399	-0.0899387	0.928336	1	GEMIN8	54.3906	-0.312387	0.244233	-1.27905	0.200879	1
ENSG00000046651	OFD1	21.6789	-0.208421	0.354334	-0.588205	0.556395	1	OFD1	21.6789	-0.249321	0.348731	-0.714938	0.474647	1	OFD1	21.6789	-0.31423	0.361986	-0.868072	0.385355	1	OFD1	21.6789	-0.487418	0.359683	-1.35513	0.175376	1
ENSG00000046653	GPM6B	3.1046	0.607199	1.10745	0.548286	0.583496	1	GPM6B	3.1046	1.01918	1.05816	0.963165	0.335465	1	GPM6B	3.1046	1.29042	1.06565	1.21092	0.225925	1	GPM6B	3.1046	0.259244	1.13257	0.228899	0.818948	1
ENSG00000046774	MAGEC2	0.0126781	0	10.9233	0	1	1	MAGEC2	0.0126781	0	10.9233	0	1	1	NA	NA	NA	NA	NA	NA	NA	MAGEC2	0.0126781	0	10.9233	0	1	1
ENSG00000046889	PREX2	55.1911	-0.369109	0.287158	-1.28538	0.198658	1	PREX2	55.1911	-0.0191211	0.279397	-0.068437	0.945438	1	PREX2	55.1911	-0.254468	0.287753	-0.884327	0.376519	1	PREX2	55.1911	-0.12279	0.282166	-0.435168	0.66344	1
ENSG00000047056	WDR37	67.2944	-0.0100077	0.226143	-0.0442536	0.964702	1	WDR37	67.2944	-0.14376	0.224614	-0.640033	0.522151	1	WDR37	67.2944	-0.0984669	0.229455	-0.429134	0.667826	1	WDR37	67.2944	-0.213026	0.227353	-0.936987	0.348765	1
ENSG00000047188	YTHDC2	61.9519	0.12892	0.319058	0.404064	0.686165	1	YTHDC2	61.9519	0.0428366	0.316952	0.135152	0.892492	1	YTHDC2	61.9519	-0.15686	0.325427	-0.482014	0.629796	1	YTHDC2	61.9519	0.158746	0.317238	0.500402	0.616792	1
ENSG00000047230	CTPS2	44.2706	-0.0787684	0.273824	-0.28766	0.773607	1	CTPS2	44.2706	0.170529	0.265015	0.64347	0.519919	1	CTPS2	44.2706	0.0271684	0.274646	0.0989216	0.921201	1	CTPS2	44.2706	-0.0331191	0.270853	-0.122277	0.90268	1
ENSG00000047249	ATP6V1H	183	0.0837073	0.15456	0.541584	0.588105	1	ATP6V1H	183	0.0235364	0.153146	0.153687	0.877857	1	ATP6V1H	183	-0.035021	0.156779	-0.223378	0.823241	1	ATP6V1H	183	-0.0628794	0.154789	-0.406226	0.684577	1
ENSG00000047315	POLR2B	345.665	-0.215643	0.122793	-1.75614	0.0790638	1	POLR2B	345.665	-0.124966	0.120984	-1.03291	0.301646	1	POLR2B	345.665	-0.096331	0.123	-0.783181	0.433521	1	POLR2B	345.665	-0.287754	0.12253	-2.34844	0.0188521	1
ENSG00000047346	FAM214A	68.5097	-0.166393	0.220609	-0.754245	0.450702	1	FAM214A	68.5097	-0.176869	0.217642	-0.812662	0.416412	1	FAM214A	68.5097	-0.292509	0.224492	-1.30298	0.192581	1	FAM214A	68.5097	-0.494438	0.223626	-2.21101	0.0270352	1
ENSG00000047365	ARAP2	0.401681	-2.33842	3.64314	-0.64187	0.520958	1	ARAP2	0.401681	0.398951	3.51634	0.113456	0.909669	1	NA	NA	NA	NA	NA	NA	NA	ARAP2	0.401681	-1.47956	3.64314	-0.406122	0.684653	1
ENSG00000047410	TPR	242.051	0.0110694	0.140183	0.0789637	0.937062	1	TPR	242.051	-0.0884939	0.139233	-0.635583	0.525048	1	TPR	242.051	-0.0951021	0.141925	-0.670088	0.502802	1	TPR	242.051	-0.18916	0.140701	-1.34441	0.178816	1
ENSG00000047457	CP	0.0190988	0	10.9233	0	1	1	CP	0.0190988	0	10.9233	0	1	1	NA	NA	NA	NA	NA	NA	NA	CP	0.0190988	0	10.9233	0	1	1
ENSG00000047578	KIAA0556	29.309	-0.133312	0.378234	-0.352458	0.724495	1	KIAA0556	29.309	-0.0119123	0.370708	-0.032134	0.974365	1	KIAA0556	29.309	-0.338564	0.387024	-0.874786	0.38169	1	KIAA0556	29.309	-0.67324	0.389257	-1.72955	0.0837103	1
ENSG00000047579	DTNBP1	83.0259	0.122147	0.181991	0.671169	0.502113	1	DTNBP1	83.0259	0.225497	0.177203	1.27254	0.203183	1	DTNBP1	83.0259	0.0946878	0.184674	0.512731	0.60814	1	DTNBP1	83.0259	0.170767	0.179817	0.949668	0.342281	1
ENSG00000047597	XK	0.210696	0	10.0783	0	1	1	XK	0.210696	0.42297	10.0783	0.0419683	0.966524	1	NA	NA	NA	NA	NA	NA	NA	XK	0.210696	0	10.0783	0	1	1
ENSG00000047617	ANO2	9.19615	0.519491	1.02846	0.505117	0.613477	1	ANO2	9.19615	1.09032	0.962569	1.13272	0.257332	1	ANO2	9.19615	2.50888	0.914946	2.7421	0.0061047	1	ANO2	9.19615	0.240948	1.04959	0.229564	0.818431	1
ENSG00000047621	C12orf4	47.463	0.284112	0.281835	1.00808	0.313416	1	C12orf4	47.463	0.260394	0.278663	0.93444	0.350077	1	C12orf4	47.463	0.457847	0.281532	1.62627	0.103893	1	C12orf4	47.463	0.240278	0.280819	0.855632	0.392201	1
ENSG00000047634	SCML1	23.9437	0.142875	0.430695	0.33173	0.740093	1	SCML1	23.9437	-0.0502575	0.429572	-0.116994	0.906865	1	SCML1	23.9437	0.1416	0.433408	0.326713	0.743885	1	SCML1	23.9437	-0.0212353	0.431403	-0.0492238	0.960741	1
ENSG00000047644	WWC3	146.056	0.104978	0.174785	0.60061	0.5481	1	WWC3	146.056	0.165683	0.172084	0.962803	0.335646	1	WWC3	146.056	-0.0652557	0.178084	-0.366432	0.714043	1	WWC3	146.056	0.302426	0.172123	1.75703	0.0789128	1
ENSG00000047648	ARHGAP6	0.961958	-1.0742	2.12854	-0.504664	0.613795	1	ARHGAP6	0.961958	0.0822696	1.96876	0.0417875	0.966668	1	ARHGAP6	0.961958	1.30367	1.88753	0.690673	0.489771	1	ARHGAP6	0.961958	-2.13892	2.12854	-1.00488	0.314956	1
ENSG00000047662	FAM184B	1.15534	-0.251363	1.82187	-0.13797	0.890265	1	FAM184B	1.15534	-1.45074	1.92677	-0.752941	0.451485	1	FAM184B	1.15534	0.783085	1.69325	0.462474	0.643742	1	FAM184B	1.15534	0.607289	1.68501	0.360406	0.718543	1
ENSG00000047849	MAP4	870.511	-0.0690302	0.0989248	-0.697805	0.485299	1	MAP4	870.511	0.028451	0.0979736	0.290394	0.771514	1	MAP4	870.511	0.063286	0.0990084	0.639199	0.522694	1	MAP4	870.511	-0.0155836	0.0984267	-0.158327	0.874199	1
ENSG00000047932	GOPC	93.1922	0.0703238	0.227235	0.309476	0.756959	1	GOPC	93.1922	-0.17061	0.227039	-0.751459	0.452376	1	GOPC	93.1922	0.0848444	0.228644	0.371077	0.71058	1	GOPC	93.1922	-0.335339	0.230266	-1.45631	0.145306	1
ENSG00000047936	ROS1	0.112798	-1.9786	10.9101	-0.181355	0.856089	1	ROS1	0.112798	-2.22623	10.9101	-0.204052	0.838313	1	NA	NA	NA	NA	NA	NA	NA	ROS1	0.112798	-2.08152	10.9101	-0.190789	0.848691	1
ENSG00000048028	USP28	75.3989	0.319448	0.224245	1.42455	0.154288	1	USP28	75.3989	0.189957	0.222685	0.85303	0.393642	1	USP28	75.3989	0.369881	0.22556	1.63983	0.10104	1	USP28	75.3989	0.0217683	0.226817	0.0959727	0.923542	1
ENSG00000048052	HDAC9	3.73329	0.965008	0.937761	1.02906	0.303454	1	HDAC9	3.73329	0.447346	0.950483	0.470651	0.63789	1	HDAC9	3.73329	-0.340541	1.04118	-0.327072	0.743613	1	HDAC9	3.73329	0.843602	0.938113	0.899254	0.368517	1
ENSG00000048140	TSPAN17	285.938	-0.083356	0.160422	-0.519605	0.603339	1	TSPAN17	285.938	0.0178736	0.158733	0.112601	0.910347	1	TSPAN17	285.938	-0.127892	0.16154	-0.791706	0.428532	1	TSPAN17	285.938	-0.100384	0.159882	-0.627862	0.530094	1
ENSG00000048162	NOP16	190.948	-0.110853	0.196944	-0.562865	0.573527	1	NOP16	190.948	-0.00707937	0.194546	-0.0363891	0.970972	1	NOP16	190.948	0.101939	0.196556	0.518624	0.604023	1	NOP16	190.948	-0.0787288	0.195862	-0.401961	0.687713	1
ENSG00000048342	CC2D2A	37.9398	0.245003	0.30168	0.812127	0.416718	1	CC2D2A	37.9398	0.345031	0.295846	1.16625	0.243513	1	CC2D2A	37.9398	0.0423093	0.308791	0.137016	0.891018	1	CC2D2A	37.9398	0.188933	0.300696	0.62832	0.529795	1
ENSG00000048392	RRM2B	166.312	-0.0344515	0.166484	-0.206936	0.83606	1	RRM2B	166.312	-0.129739	0.165197	-0.785358	0.432244	1	RRM2B	166.312	-0.0474728	0.16792	-0.282711	0.777398	1	RRM2B	166.312	-0.0200576	0.16544	-0.121238	0.903502	1
ENSG00000048405	ZNF800	37.4908	0.230144	0.301344	0.763725	0.445031	1	ZNF800	37.4908	0.0306781	0.300408	0.102122	0.91866	1	ZNF800	37.4908	0.177815	0.304977	0.583041	0.559865	1	ZNF800	37.4908	-0.0651325	0.304655	-0.213791	0.83071	1
ENSG00000048462	TNFRSF17	0.0852448	0.67059	10.9233	0.061391	0.951048	1	TNFRSF17	0.0852448	0	10.9233	0	1	1	NA	NA	NA	NA	NA	NA	NA	TNFRSF17	0.0852448	0.567667	10.9233	0.0519687	0.958554	1
ENSG00000048471	SNX29	34.1161	-0.353769	0.314315	-1.12552	0.260368	1	SNX29	34.1161	-0.039807	0.302469	-0.131607	0.895295	1	SNX29	34.1161	-0.448521	0.320646	-1.3988	0.161872	1	SNX29	34.1161	-0.618768	0.318505	-1.94272	0.0520494	1
ENSG00000048540	LMO3	3.6518	0.571653	1.01408	0.563718	0.572946	1	LMO3	3.6518	0.316851	1.01492	0.312194	0.754893	1	LMO3	3.6518	1.56452	0.963148	1.62438	0.104295	1	LMO3	3.6518	0.942969	0.982124	0.960133	0.336988	1
ENSG00000048544	MRPS10	183.27	0.205215	0.161869	1.26778	0.204876	1	MRPS10	183.27	-0.0172691	0.161609	-0.106857	0.914902	1	MRPS10	183.27	0.0292835	0.164326	0.178204	0.858563	1	MRPS10	183.27	0.26684	0.160712	1.66037	0.096841	1
ENSG00000048545	GUCA1A	0.0583282	1.40936	10.911	0.129169	0.897224	1	GUCA1A	0.0583282	0	10.9233	0	1	1	NA	NA	NA	NA	NA	NA	NA	GUCA1A	0.0583282	0	10.9233	0	1	1
ENSG00000048649	RSF1	87.3431	-0.127121	0.187589	-0.677659	0.497988	1	RSF1	87.3431	-0.10842	0.183934	-0.589451	0.555559	1	RSF1	87.3431	-0.304929	0.192782	-1.58173	0.113712	1	RSF1	87.3431	-0.0341575	0.184829	-0.184806	0.853381	1
ENSG00000048707	VPS13D	60.89	0.157732	0.251003	0.628407	0.529738	1	VPS13D	60.89	-0.236907	0.253213	-0.935604	0.349477	1	VPS13D	60.89	-0.252357	0.260879	-0.967332	0.333378	1	VPS13D	60.89	0.0342819	0.251188	0.136479	0.891442	1
ENSG00000048740	CELF2	196.046	-0.117057	0.178481	-0.655852	0.511919	1	CELF2	196.046	0.14096	0.174747	0.806651	0.419868	1	CELF2	196.046	-0.0199591	0.178973	-0.11152	0.911204	1	CELF2	196.046	0.206558	0.175216	1.17888	0.238447	1
ENSG00000048828	FAM120A	348.483	-0.0854345	0.130752	-0.653408	0.513493	1	FAM120A	348.483	-0.182762	0.129968	-1.40621	0.159662	1	FAM120A	348.483	-0.170032	0.13204	-1.28773	0.19784	1	FAM120A	348.483	-0.00845399	0.12982	-0.0651207	0.948078	1
ENSG00000048991	R3HDM1	82.2319	0.169765	0.212201	0.800018	0.4237	1	R3HDM1	82.2319	0.173945	0.209466	0.830424	0.406299	1	R3HDM1	82.2319	-0.0590556	0.217009	-0.272135	0.785519	1	R3HDM1	82.2319	-0.00430939	0.212896	-0.0202418	0.983851	1
ENSG00000049089	COL9A2	0.442137	0	3.88489	0	1	1	COL9A2	0.442137	0.422988	3.88489	0.10888	0.913297	1	NA	NA	NA	NA	NA	NA	NA	COL9A2	0.442137	0.567697	3.88489	0.146129	0.883819	1
ENSG00000049130	KITLG	43.1659	0.356404	0.342912	1.03934	0.298645	1	KITLG	43.1659	0.0671259	0.343406	0.195471	0.845024	1	KITLG	43.1659	0.356931	0.345466	1.03319	0.301516	1	KITLG	43.1659	-0.0312194	0.347678	-0.0897941	0.928451	1
ENSG00000049167	ERCC8	33.8036	-0.411714	0.357717	-1.15095	0.249753	1	ERCC8	33.8036	-0.182796	0.34902	-0.523741	0.600459	1	ERCC8	33.8036	-0.531667	0.363778	-1.46151	0.143875	1	ERCC8	33.8036	-0.282605	0.353016	-0.800545	0.423395	1
ENSG00000049192	ADAMTS6	28.2242	-0.487863	0.354723	-1.37533	0.169028	1	ADAMTS6	28.2242	-0.508319	0.34841	-1.45897	0.144574	1	ADAMTS6	28.2242	-0.168403	0.349899	-0.481291	0.63031	1	ADAMTS6	28.2242	-0.00467365	0.340063	-0.0137435	0.989035	1
ENSG00000049239	H6PD	172.689	0.175508	0.183026	0.958923	0.337597	1	H6PD	172.689	0.24407	0.180842	1.34963	0.177135	1	H6PD	172.689	0.145273	0.184464	0.787541	0.430965	1	H6PD	172.689	0.155035	0.182312	0.850381	0.395113	1
ENSG00000049245	VAMP3	492.296	0.137542	0.157476	0.873413	0.382438	1	VAMP3	492.296	0.0718333	0.15693	0.45774	0.647139	1	VAMP3	492.296	-0.0564125	0.158619	-0.355647	0.722105	1	VAMP3	492.296	0.358223	0.156584	2.28774	0.0221526	1
ENSG00000049246	PER3	14.6568	-0.357287	0.492192	-0.725911	0.467894	1	PER3	14.6568	0.14653	0.463873	0.315883	0.752091	1	PER3	14.6568	0.0585528	0.480473	0.121865	0.903006	1	PER3	14.6568	-0.0405501	0.474847	-0.0853961	0.931947	1
ENSG00000049247	UTS2	0.0601444	0	10.9233	0	1	1	UTS2	0.0601444	0	10.9233	0	1	1	NA	NA	NA	NA	NA	NA	NA	UTS2	0.0601444	0	10.9233	0	1	1
ENSG00000049249	TNFRSF9	0.562764	0.432263	2.55356	0.169278	0.865578	1	TNFRSF9	0.562764	-1.5006	2.6062	-0.575779	0.564765	1	NA	NA	NA	NA	NA	NA	NA	TNFRSF9	0.562764	-1.35589	2.6062	-0.520254	0.602887	1
ENSG00000049283	EPN3	0.38617	0	5.40269	0	1	1	EPN3	0.38617	1.44013	5.36333	0.268514	0.788303	1	NA	NA	NA	NA	NA	NA	NA	EPN3	0.38617	0	5.40269	0	1	1
ENSG00000049323	LTBP1	107.736	-0.0965042	0.241524	-0.399564	0.689478	1	LTBP1	107.736	0.121663	0.237199	0.512916	0.60801	1	LTBP1	107.736	0.0303542	0.24183	0.125519	0.900113	1	LTBP1	107.736	0.175724	0.237886	0.738689	0.460096	1
ENSG00000049449	RCN1	1371.52	-0.0551628	0.16357	-0.337242	0.735935	1	RCN1	1371.52	-0.094207	0.163298	-0.576903	0.564005	1	RCN1	1371.52	0.0398601	0.163664	0.243548	0.807581	1	RCN1	1371.52	-0.139464	0.163507	-0.852955	0.393684	1
ENSG00000049540	ELN	0.64874	-1.25296	3.15959	-0.396556	0.691695	1	ELN	0.64874	-0.538803	3.15959	-0.170529	0.864594	1	ELN	0.64874	-1.10784	3.15959	-0.350628	0.725867	1	ELN	0.64874	-1.35589	3.15959	-0.429133	0.667827	1
ENSG00000049541	RFC2	136.505	0.162738	0.208798	0.779403	0.435743	1	RFC2	136.505	0.263192	0.206346	1.27549	0.202137	1	RFC2	136.505	0.165754	0.210017	0.789244	0.42997	1	RFC2	136.505	0.038497	0.20881	0.184364	0.853728	1
ENSG00000049618	ARID1B	197.886	-0.300296	0.152763	-1.96576	0.0493263	1	ARID1B	197.886	-0.0853764	0.14931	-0.571806	0.567454	1	ARID1B	197.886	-0.191576	0.153135	-1.25103	0.210925	1	ARID1B	197.886	-0.169191	0.150831	-1.12172	0.261979	1
ENSG00000049656	CLPTM1L	287.597	0.0766666	0.127813	0.599834	0.548617	1	CLPTM1L	287.597	0.277341	0.124991	2.21888	0.0264947	1	CLPTM1L	287.597	0.207333	0.127962	1.62027	0.105174	1	CLPTM1L	287.597	0.104489	0.126848	0.823734	0.410091	1
ENSG00000049759	NEDD4L	87.0188	-0.202513	0.231741	-0.873879	0.382184	1	NEDD4L	87.0188	0.0305064	0.225043	0.135558	0.892171	1	NEDD4L	87.0188	0.0669079	0.229906	0.291022	0.771034	1	NEDD4L	87.0188	0.164836	0.225138	0.732155	0.464074	1
ENSG00000049768	FOXP3	0.126271	-1.97859	10.9101	-0.181354	0.85609	1	FOXP3	0.126271	-2.22621	10.9101	-0.204051	0.838314	1	NA	NA	NA	NA	NA	NA	NA	FOXP3	0.126271	-1.11977	10.9101	-0.102637	0.918251	1
ENSG00000049769	PPP1R3F	7.30676	1.29924	0.760328	1.70879	0.0874901	1	PPP1R3F	7.30676	0.70353	0.774212	0.908705	0.363506	1	PPP1R3F	7.30676	0.578662	0.801507	0.721967	0.470315	1	PPP1R3F	7.30676	0.994127	0.767867	1.29466	0.195437	1
ENSG00000049860	HEXB	416.389	-0.0118438	0.120746	-0.0980892	0.921861	1	HEXB	416.389	-0.0405271	0.119664	-0.338675	0.734855	1	HEXB	416.389	0.0782374	0.121081	0.646156	0.518179	1	HEXB	416.389	-0.202364	0.121104	-1.67099	0.0947228	1
ENSG00000049883	PTCD2	22.0117	0.322869	0.361742	0.892538	0.372105	1	PTCD2	22.0117	0.158078	0.35993	0.439191	0.660523	1	PTCD2	22.0117	-0.290239	0.381582	-0.760622	0.446883	1	PTCD2	22.0117	-0.157158	0.370362	-0.424336	0.671321	1
ENSG00000050030	KIAA2022	0.205159	0.67061	7.74212	0.0866183	0.930975	1	KIAA2022	0.205159	0.422979	7.74212	0.0546334	0.956431	1	NA	NA	NA	NA	NA	NA	NA	KIAA2022	0.205159	0	7.74212	0	1	1
ENSG00000050130	JKAMP	150.563	-0.0183937	0.186128	-0.0988225	0.921279	1	JKAMP	150.563	-0.143931	0.185171	-0.777287	0.43699	1	JKAMP	150.563	-0.162043	0.188512	-0.859588	0.390016	1	JKAMP	150.563	-0.227948	0.186789	-1.22035	0.222331	1
ENSG00000050165	DKK3	509.859	-0.146792	0.227404	-0.645511	0.518596	1	DKK3	509.859	-0.0556134	0.226578	-0.245449	0.806109	1	DKK3	509.859	-0.0786084	0.227664	-0.345283	0.729882	1	DKK3	509.859	-0.117073	0.227007	-0.515723	0.606048	1
ENSG00000050327	ARHGEF5	1.06076	1.38573	2.08347	0.665111	0.50598	1	ARHGEF5	1.06076	0.726528	2.10637	0.34492	0.730154	1	ARHGEF5	1.06076	1.31415	2.09617	0.626928	0.530707	1	ARHGEF5	1.06076	0.533902	2.13112	0.250526	0.802181	1
ENSG00000050344	NFE2L3	103.481	0.0509122	0.187768	0.271145	0.78628	1	NFE2L3	103.481	-0.0420757	0.186133	-0.226051	0.821161	1	NFE2L3	103.481	-0.197554	0.192473	-1.0264	0.304702	1	NFE2L3	103.481	-0.202101	0.189309	-1.06757	0.285715	1
ENSG00000050393	MCUR1	83.0728	0.164245	0.19829	0.828305	0.407498	1	MCUR1	83.0728	0.198773	0.194759	1.02061	0.30744	1	MCUR1	83.0728	-0.0405088	0.203497	-0.199064	0.842213	1	MCUR1	83.0728	0.237384	0.195981	1.21126	0.225795	1
ENSG00000050405	LIMA1	227.318	0.0335743	0.174444	0.192465	0.847378	1	LIMA1	227.318	-0.14411	0.174	-0.828214	0.407549	1	LIMA1	227.318	-0.102531	0.176105	-0.582215	0.560422	1	LIMA1	227.318	-0.0202521	0.174081	-0.116337	0.907385	1
ENSG00000050426	LETMD1	47.9508	0.163149	0.269474	0.605435	0.54489	1	LETMD1	47.9508	-0.0202356	0.268293	-0.0754235	0.939878	1	LETMD1	47.9508	0.0643849	0.274071	0.234921	0.81427	1	LETMD1	47.9508	-0.0828797	0.271994	-0.304712	0.760586	1
ENSG00000050438	SLC4A8	24.743	-0.00771895	0.396553	-0.0194651	0.98447	1	SLC4A8	24.743	0.371018	0.38238	0.970287	0.331903	1	SLC4A8	24.743	0.176266	0.395598	0.445569	0.655909	1	SLC4A8	24.743	0.048792	0.392286	0.124378	0.901016	1
ENSG00000050555	LAMC3	0.225964	1.33816	9.03725	0.148072	0.882286	1	LAMC3	0.225964	0.422974	9.05022	0.0467363	0.962723	1	NA	NA	NA	NA	NA	NA	NA	LAMC3	0.225964	0	9.05022	0	1	1
ENSG00000050628	PTGER3	0.126458	-1.25289	10.9233	-0.114699	0.908684	1	PTGER3	0.126458	-1.50051	10.9233	-0.137369	0.890739	1	NA	NA	NA	NA	NA	NA	NA	PTGER3	0.126458	-1.35581	10.9233	-0.124122	0.901219	1
ENSG00000050730	TNIP3	0.947279	-1.04131	2.19449	-0.47451	0.635136	1	TNIP3	0.947279	-2.25074	2.19449	-1.02563	0.305065	1	TNIP3	0.947279	0.987511	1.99035	0.49615	0.619789	1	TNIP3	0.947279	-0.264948	2.1169	-0.125159	0.900398	1
ENSG00000050748	MAPK9	108.411	0.168832	0.191831	0.880109	0.3788	1	MAPK9	108.411	0.0687687	0.19036	0.361255	0.717908	1	MAPK9	108.411	0.188039	0.193178	0.973397	0.330356	1	MAPK9	108.411	0.0547142	0.191818	0.285241	0.77546	1
ENSG00000050767	COL23A1	0.0553854	0	10.9233	0	1	1	COL23A1	0.0553854	0	10.9233	0	1	1	NA	NA	NA	NA	NA	NA	NA	COL23A1	0.0553854	0	10.9233	0	1	1
ENSG00000050820	BCAR1	639.646	0.0269169	0.0940581	0.286173	0.774746	1	BCAR1	639.646	0.079945	0.0929638	0.859959	0.389812	1	BCAR1	639.646	0.00839842	0.0947605	0.0886279	0.929378	1	BCAR1	639.646	0.0564656	0.0935073	0.603863	0.545935	1
ENSG00000051009	FAM160A2	36.5148	-0.114786	0.308371	-0.372233	0.70972	1	FAM160A2	36.5148	-0.18381	0.304741	-0.603166	0.546398	1	FAM160A2	36.5148	-0.311847	0.316286	-0.985967	0.324149	1	FAM160A2	36.5148	-0.194945	0.307774	-0.633405	0.526469	1
ENSG00000051108	HERPUD1	265.523	-0.0963123	0.221953	-0.43393	0.664339	1	HERPUD1	265.523	-0.0368239	0.220661	-0.166879	0.867465	1	HERPUD1	265.523	0.0954118	0.221835	0.430102	0.667122	1	HERPUD1	265.523	-0.141515	0.22159	-0.638631	0.523063	1
ENSG00000051128	HOMER3	705.733	0.00208421	0.216394	0.00963154	0.992315	1	HOMER3	705.733	-0.00878749	0.215896	-0.0407024	0.967533	1	HOMER3	705.733	0.151265	0.216432	0.698903	0.484613	1	HOMER3	705.733	0.0194225	0.216095	0.0898797	0.928383	1
ENSG00000051180	RAD51	1.33116	-1.43709	1.45105	-0.990382	0.321988	1	RAD51	1.33116	-1.19218	1.40276	-0.84988	0.395392	1	RAD51	1.33116	-1.58281	1.48669	-1.06465	0.287033	1	RAD51	1.33116	-2.13777	1.53146	-1.3959	0.162743	1
ENSG00000051341	POLQ	11.8526	0.289999	0.5066	0.572441	0.567023	1	POLQ	11.8526	0.294987	0.499989	0.589987	0.555199	1	POLQ	11.8526	0.552559	0.503707	1.09699	0.272648	1	POLQ	11.8526	-0.0292611	0.512655	-0.0570775	0.954483	1
ENSG00000051382	PIK3CB	43.944	0.0732304	0.264249	0.277127	0.781683	1	PIK3CB	43.944	-0.117986	0.263214	-0.448252	0.653971	1	PIK3CB	43.944	-0.0769533	0.26979	-0.285234	0.775465	1	PIK3CB	43.944	0.075346	0.262394	0.287148	0.773999	1
ENSG00000051523	CYBA	102.717	0.193555	0.324325	0.596795	0.550645	1	CYBA	102.717	0.17762	0.322733	0.550364	0.58207	1	CYBA	102.717	0.19368	0.325491	0.59504	0.551817	1	CYBA	102.717	0.462805	0.321936	1.43757	0.150556	1
ENSG00000051596	THOC3	125.56	-0.0199956	0.226034	-0.0884628	0.929509	1	THOC3	125.56	-0.0517267	0.224301	-0.230613	0.817615	1	THOC3	125.56	0.139102	0.226032	0.615409	0.538285	1	THOC3	125.56	-0.233892	0.226786	-1.03133	0.302385	1
ENSG00000051620	HEBP2	653.907	-0.0770205	0.101525	-0.758635	0.448071	1	HEBP2	653.907	-0.0382944	0.100553	-0.38084	0.703322	1	HEBP2	653.907	-0.0216991	0.101899	-0.212946	0.831369	1	HEBP2	653.907	-0.0291326	0.100951	-0.288583	0.772901	1
ENSG00000051825	MPHOSPH9	22.3909	-0.61057	0.401182	-1.52193	0.128027	1	MPHOSPH9	22.3909	-0.0791244	0.381489	-0.207409	0.83569	1	MPHOSPH9	22.3909	-0.0207461	0.389045	-0.0533258	0.957472	1	MPHOSPH9	22.3909	0.263325	0.377817	0.696966	0.485824	1
ENSG00000052126	PLEKHA5	30.1021	-0.265108	0.322622	-0.82173	0.411231	1	PLEKHA5	30.1021	-0.3063	0.318197	-0.962612	0.335742	1	PLEKHA5	30.1021	-0.557049	0.333708	-1.66927	0.095064	1	PLEKHA5	30.1021	-0.432888	0.323967	-1.33621	0.181481	1
ENSG00000052344	PRSS8	0.0858405	-2.92161	10.8888	-0.268313	0.788458	1	PRSS8	0.0858405	-3.16923	10.8888	-0.291054	0.77101	1	NA	NA	NA	NA	NA	NA	NA	PRSS8	0.0858405	-3.02453	10.8888	-0.277765	0.781193	1
ENSG00000052723	SIKE1	95.9735	0.0490064	0.174359	0.281066	0.77866	1	SIKE1	95.9735	-0.0154598	0.17222	-0.0897675	0.928472	1	SIKE1	95.9735	-0.210458	0.179864	-1.1701	0.241963	1	SIKE1	95.9735	0.0145624	0.173492	0.0839365	0.933107	1
ENSG00000052749	RRP12	61.2535	0.0179825	0.256409	0.0701319	0.944089	1	RRP12	61.2535	0.037846	0.252508	0.14988	0.880859	1	RRP12	61.2535	0.155122	0.256612	0.604498	0.545513	1	RRP12	61.2535	0.244373	0.251688	0.970935	0.331581	1
ENSG00000052795	FNIP2	32.4061	0.221209	0.309117	0.715616	0.474229	1	FNIP2	32.4061	-0.108255	0.31056	-0.348579	0.727406	1	FNIP2	32.4061	-0.366895	0.326163	-1.12488	0.260638	1	FNIP2	32.4061	-0.236756	0.316357	-0.748383	0.454229	1
ENSG00000052802	MSMO1	546.521	0.0111374	0.206483	0.0539384	0.956984	1	MSMO1	546.521	0.0240609	0.205989	0.116807	0.907013	1	MSMO1	546.521	0.220348	0.206406	1.06755	0.285726	1	MSMO1	546.521	0.163214	0.205988	0.792347	0.428158	1
ENSG00000052841	TTC17	86.548	0.183018	0.228159	0.80215	0.422466	1	TTC17	86.548	0.0834259	0.226167	0.368868	0.712226	1	TTC17	86.548	0.198274	0.230027	0.861958	0.388711	1	TTC17	86.548	0.217481	0.226272	0.961149	0.336477	1
ENSG00000052850	ALX4	0.140799	-1.25289	10.9233	-0.114699	0.908684	1	ALX4	0.140799	-1.50051	10.9233	-0.137369	0.890739	1	NA	NA	NA	NA	NA	NA	NA	ALX4	0.140799	-1.35581	10.9233	-0.124122	0.901219	1
ENSG00000053108	FSTL4	0.93357	-1.18849	1.99214	-0.596589	0.550782	1	FSTL4	0.93357	-0.687091	1.91773	-0.358283	0.720131	1	FSTL4	0.93357	-0.5226	1.93864	-0.26957	0.787491	1	FSTL4	0.93357	-1.81095	2.06626	-0.876441	0.38079	1
ENSG00000053254	FOXN3	85.5428	0.121079	0.200427	0.604105	0.545774	1	FOXN3	85.5428	0.05025	0.19826	0.253456	0.799916	1	FOXN3	85.5428	-0.136319	0.206129	-0.661327	0.508403	1	FOXN3	85.5428	0.231846	0.197829	1.17195	0.241215	1
ENSG00000053328	METTL24	0.0101722	0	10.9233	0	1	1	METTL24	0.0101722	0	10.9233	0	1	1	NA	NA	NA	NA	NA	NA	NA	METTL24	0.0101722	0	10.9233	0	1	1
ENSG00000053371	AKR7A2	233.24	0.0205706	0.134417	0.153035	0.87837	1	AKR7A2	233.24	-0.0820859	0.13338	-0.615429	0.538271	1	AKR7A2	233.24	0.0726551	0.135138	0.537635	0.590829	1	AKR7A2	233.24	0.0423031	0.133493	0.316894	0.751324	1
ENSG00000053372	MRTO4	178.409	0.133608	0.174571	0.76535	0.444063	1	MRTO4	178.409	0.0833539	0.173218	0.48121	0.630368	1	MRTO4	178.409	0.168139	0.17543	0.958436	0.337843	1	MRTO4	178.409	0.0582455	0.174261	0.334242	0.738197	1
ENSG00000053438	NNAT	142.163	-0.311028	0.264509	-1.17587	0.239647	1	NNAT	142.163	-0.00828732	0.26081	-0.0317753	0.974651	1	NNAT	142.163	-0.111566	0.264216	-0.422251	0.672842	1	NNAT	142.163	0.0739647	0.261124	0.283255	0.776982	1
ENSG00000053501	USE1	64.1047	0.289689	0.222687	1.30088	0.193299	1	USE1	64.1047	-0.022652	0.223467	-0.101366	0.91926	1	USE1	64.1047	0.117929	0.227279	0.518872	0.60385	1	USE1	64.1047	0.170313	0.222796	0.764434	0.444608	1
ENSG00000053524	MCF2L2	1.43909	-1.49857	1.34305	-1.1158	0.264506	1	MCF2L2	1.43909	-1.89299	1.36269	-1.38915	0.164786	1	MCF2L2	1.43909	-4.27226	1.64082	-2.60374	0.0092213	1	MCF2L2	1.43909	-1.69259	1.355	-1.24914	0.211615	1
ENSG00000053702	NRIP2	0.222194	-1.2529	9.97762	-0.125571	0.900071	1	NRIP2	0.222194	-1.50053	9.97762	-0.150389	0.880457	1	NA	NA	NA	NA	NA	NA	NA	NRIP2	0.222194	-1.35582	9.97762	-0.135887	0.891911	1
ENSG00000053747	LAMA3	9.50587	0.229585	0.633625	0.362336	0.717101	1	LAMA3	9.50587	-0.254441	0.640196	-0.397442	0.691042	1	LAMA3	9.50587	0.454757	0.631796	0.719785	0.471657	1	LAMA3	9.50587	-0.71407	0.663393	-1.07639	0.281753	1
ENSG00000053770	AP5M1	94.0231	0.0507671	0.206427	0.245932	0.805735	1	AP5M1	94.0231	0.0535753	0.203406	0.263392	0.792249	1	AP5M1	94.0231	0.0234264	0.208772	0.11221	0.910657	1	AP5M1	94.0231	0.195975	0.203406	0.963465	0.335314	1
ENSG00000053900	ANAPC4	54.94	-0.0355336	0.255077	-0.139305	0.889209	1	ANAPC4	54.94	-0.0720399	0.252005	-0.285867	0.77498	1	ANAPC4	54.94	-0.151056	0.259357	-0.582427	0.560279	1	ANAPC4	54.94	-0.157599	0.255221	-0.6175	0.536905	1
ENSG00000053918	KCNQ1	0.934749	-0.291166	2.45332	-0.118682	0.905527	1	KCNQ1	0.934749	1.38569	2.26797	0.610985	0.541209	1	KCNQ1	0.934749	2.34319	2.233	1.04935	0.294018	1	KCNQ1	0.934749	1.52707	2.26796	0.673324	0.500741	1
ENSG00000054116	TRAPPC3	317.958	0.0131186	0.131346	0.0998779	0.920441	1	TRAPPC3	317.958	0.127897	0.129434	0.988122	0.323093	1	TRAPPC3	317.958	-0.0135971	0.13244	-0.102667	0.918228	1	TRAPPC3	317.958	0.223543	0.129641	1.72432	0.0846497	1
ENSG00000054118	THRAP3	294.928	0.0738547	0.148757	0.49648	0.619556	1	THRAP3	294.928	0.0778176	0.147509	0.527544	0.597816	1	THRAP3	294.928	0.115359	0.149368	0.772313	0.439929	1	THRAP3	294.928	0.0889249	0.148083	0.600506	0.548169	1
ENSG00000054148	PHPT1	185.203	-0.146054	0.271623	-0.537709	0.590778	1	PHPT1	185.203	-0.160462	0.27044	-0.593336	0.552956	1	PHPT1	185.203	-0.192577	0.272751	-0.706052	0.480156	1	PHPT1	185.203	-0.148881	0.271005	-0.549365	0.582755	1
ENSG00000054179	ENTPD2	0.175059	0	10.9233	0	1	1	ENTPD2	0.175059	0.422966	10.9233	0.0387216	0.969112	1	NA	NA	NA	NA	NA	NA	NA	ENTPD2	0.175059	0	10.9233	0	1	1
ENSG00000054219	LY75	5.111	-0.450373	0.82727	-0.544408	0.586161	1	LY75	5.111	-0.169553	0.80364	-0.210981	0.832902	1	LY75	5.111	0.0964732	0.809325	0.119202	0.905115	1	LY75	5.111	-0.397381	0.819095	-0.485146	0.627573	1
ENSG00000054267	ARID4B	81.5339	-0.211204	0.201069	-1.05041	0.29353	1	ARID4B	81.5339	-0.265167	0.198151	-1.33821	0.180828	1	ARID4B	81.5339	-0.133866	0.202155	-0.662194	0.507847	1	ARID4B	81.5339	-0.393539	0.202339	-1.94495	0.0517813	1
ENSG00000054277	OPN3	68.8947	-0.134535	0.254823	-0.527955	0.59753	1	OPN3	68.8947	-0.279511	0.253362	-1.10321	0.269937	1	OPN3	68.8947	-0.283354	0.259206	-1.09316	0.274323	1	OPN3	68.8947	0.0129137	0.251569	0.0513324	0.959061	1
ENSG00000054282	SDCCAG8	73.2622	0.022124	0.25888	0.0854606	0.931895	1	SDCCAG8	73.2622	0.0362609	0.256262	0.141499	0.887476	1	SDCCAG8	73.2622	-0.321435	0.264883	-1.2135	0.22494	1	SDCCAG8	73.2622	0.139961	0.256588	0.54547	0.58543	1
ENSG00000054356	PTPRN	0.125299	-2.72588	10.893	-0.250241	0.802401	1	PTPRN	0.125299	-2.97351	10.893	-0.272973	0.784874	1	NA	NA	NA	NA	NA	NA	NA	PTPRN	0.125299	-2.82881	10.893	-0.259689	0.795103	1
ENSG00000054392	HHAT	7.90463	0.0371386	0.725339	0.0512017	0.959165	1	HHAT	7.90463	0.536581	0.699722	0.76685	0.443171	1	HHAT	7.90463	-0.31625	0.750167	-0.421573	0.673337	1	HHAT	7.90463	0.200311	0.714507	0.280348	0.77921	1
ENSG00000054523	KIF1B	146.918	0.0850027	0.194992	0.43593	0.662888	1	KIF1B	146.918	0.150613	0.192434	0.782674	0.433819	1	KIF1B	146.918	0.275678	0.194694	1.41595	0.15679	1	KIF1B	146.918	0.215224	0.192987	1.11522	0.264754	1
ENSG00000054598	FOXC1	69.4033	-0.433202	0.247487	-1.75041	0.0800484	1	FOXC1	69.4033	0.0961968	0.235365	0.408713	0.68275	1	FOXC1	69.4033	-0.0207242	0.242746	-0.085374	0.931964	1	FOXC1	69.4033	0.100392	0.23711	0.423401	0.672003	1
ENSG00000054611	TBC1D22A	126.562	-0.171313	0.178411	-0.960211	0.336949	1	TBC1D22A	126.562	-0.223387	0.176131	-1.2683	0.204691	1	TBC1D22A	126.562	-0.123914	0.179653	-0.689739	0.490358	1	TBC1D22A	126.562	-0.144232	0.176827	-0.815664	0.414692	1
ENSG00000054654	SYNE2	27.9992	0.158259	0.364794	0.43383	0.664412	1	SYNE2	27.9992	0.443397	0.352537	1.25773	0.208489	1	SYNE2	27.9992	0.519561	0.359434	1.4455	0.148318	1	SYNE2	27.9992	0.626626	0.351768	1.78136	0.0748529	1
ENSG00000054690	PLEKHH1	0.794272	1.04027	2.14298	0.485434	0.627369	1	PLEKHH1	0.794272	0.0444707	2.19221	0.0202858	0.983815	1	PLEKHH1	0.794272	-1.41304	2.37778	-0.594268	0.552333	1	PLEKHH1	0.794272	-0.800538	2.30951	-0.346627	0.728872	1
ENSG00000054793	ATP9A	212.444	0.00793241	0.16582	0.0478375	0.961846	1	ATP9A	212.444	0.078755	0.163863	0.480615	0.63079	1	ATP9A	212.444	-0.0872633	0.167583	-0.520716	0.602564	1	ATP9A	212.444	0.0453169	0.164833	0.274926	0.783373	1
ENSG00000054796	SPO11	0.00971016	0	10.9233	0	1	1	SPO11	0.00971016	0	10.9233	0	1	1	NA	NA	NA	NA	NA	NA	NA	SPO11	0.00971016	0	10.9233	0	1	1
ENSG00000054803	CBLN4	0.224917	0.670617	6.04412	0.110954	0.911653	1	CBLN4	0.224917	0	6.04412	0	1	1	NA	NA	NA	NA	NA	NA	NA	CBLN4	0.224917	0.567691	6.04412	0.0939244	0.925169	1
ENSG00000054938	CHRDL2	0.14199	0	10.9233	0	1	1	CHRDL2	0.14199	0	10.9233	0	1	1	NA	NA	NA	NA	NA	NA	NA	CHRDL2	0.14199	0	10.9233	0	1	1
ENSG00000054965	FAM168A	61.4355	0.203545	0.213279	0.954364	0.339899	1	FAM168A	61.4355	0.132403	0.210588	0.62873	0.529526	1	FAM168A	61.4355	-0.0266126	0.219917	-0.121012	0.903682	1	FAM168A	61.4355	0.226607	0.211317	1.07235	0.283562	1
ENSG00000054967	RELT	19.8046	0.630446	0.427953	1.47317	0.140706	1	RELT	19.8046	0.634084	0.42143	1.5046	0.132427	1	RELT	19.8046	0.951933	0.4234	2.24831	0.0245567	1	RELT	19.8046	0.570149	0.426711	1.33615	0.181501	1
ENSG00000054983	GALC	45.2704	-0.14917	0.281026	-0.530803	0.595555	1	GALC	45.2704	0.021856	0.274506	0.0796194	0.93654	1	GALC	45.2704	-0.419828	0.289267	-1.45135	0.146682	1	GALC	45.2704	-0.0313691	0.277287	-0.113128	0.909929	1
ENSG00000055044	NOP58	237.969	0.212288	0.15303	1.38723	0.165372	1	NOP58	237.969	0.136508	0.15205	0.897788	0.369299	1	NOP58	237.969	0.0244142	0.155148	0.157361	0.874961	1	NOP58	237.969	0.137315	0.15277	0.898834	0.368741	1
ENSG00000055070	SZRD1	657.382	0.0540052	0.100256	0.538673	0.590112	1	SZRD1	657.382	0.0421474	0.0994366	0.423862	0.671666	1	SZRD1	657.382	0.0407844	0.100888	0.404255	0.686025	1	SZRD1	657.382	-0.0854167	0.100313	-0.851503	0.39449	1
ENSG00000055118	KCNH2	0.496575	0.670627	2.99574	0.22386	0.822866	1	KCNH2	0.496575	0	2.99574	0	1	1	NA	NA	NA	NA	NA	NA	NA	KCNH2	0.496575	0	2.99574	0	1	1
ENSG00000055130	CUL1	149.23	-0.0297345	0.154388	-0.192595	0.847276	1	CUL1	149.23	-0.014032	0.151896	-0.0923786	0.926397	1	CUL1	149.23	-0.205124	0.15794	-1.29875	0.194031	1	CUL1	149.23	0.103567	0.152112	0.680863	0.495958	1
ENSG00000055147	FAM114A2	68.4673	-0.180166	0.206676	-0.871729	0.383356	1	FAM114A2	68.4673	0.044245	0.200363	0.220824	0.825229	1	FAM114A2	68.4673	-0.220476	0.209663	-1.05157	0.292996	1	FAM114A2	68.4673	0.041062	0.202113	0.203163	0.839007	1
ENSG00000055163	CYFIP2	139.403	-0.097087	0.172579	-0.562564	0.573732	1	CYFIP2	139.403	-0.050221	0.169691	-0.295956	0.767264	1	CYFIP2	139.403	-0.0888957	0.174117	-0.510551	0.609666	1	CYFIP2	139.403	0.0659278	0.16992	0.387993	0.698021	1
ENSG00000055208	TAB2	167.451	-0.069066	0.160684	-0.429825	0.667323	1	TAB2	167.451	-0.227138	0.159863	-1.42083	0.155365	1	TAB2	167.451	-0.0890814	0.162214	-0.549161	0.582895	1	TAB2	167.451	-0.135823	0.160276	-0.847431	0.396755	1
ENSG00000055211	GINM1	122.099	-0.124849	0.1928	-0.647559	0.51727	1	GINM1	122.099	0.035395	0.189213	0.187065	0.85161	1	GINM1	122.099	-0.234049	0.195547	-1.1969	0.231347	1	GINM1	122.099	-0.156018	0.191986	-0.812651	0.416418	1
ENSG00000055332	EIF2AK2	127.164	0.0119772	0.1823	0.0657004	0.947616	1	EIF2AK2	127.164	0.0587947	0.179491	0.327563	0.743242	1	EIF2AK2	127.164	-0.0782023	0.184916	-0.422907	0.672363	1	EIF2AK2	127.164	-0.0197815	0.181484	-0.108998	0.913204	1
ENSG00000055483	USP36	59.4136	0.031596	0.233334	0.135411	0.892287	1	USP36	59.4136	0.0985135	0.228453	0.431221	0.666308	1	USP36	59.4136	-0.111643	0.238612	-0.467885	0.639867	1	USP36	59.4136	-0.0201423	0.232428	-0.0866605	0.930941	1
ENSG00000055609	KMT2C	72.441	-0.0734546	0.268005	-0.27408	0.784023	1	KMT2C	72.441	-0.0448773	0.264372	-0.16975	0.865206	1	KMT2C	72.441	0.180442	0.266677	0.67663	0.49864	1	KMT2C	72.441	-0.0420459	0.266051	-0.158037	0.874428	1
ENSG00000055732	MCOLN3	0.106258	-1.0169	10.9101	-0.0932074	0.925739	1	MCOLN3	0.106258	-2.22626	10.9101	-0.204056	0.83831	1	NA	NA	NA	NA	NA	NA	NA	MCOLN3	0.106258	-2.08156	10.9101	-0.190792	0.848688	1
ENSG00000055813	CCDC85A	0.0714466	0	10.9233	0	1	1	CCDC85A	0.0714466	0	10.9233	0	1	1	NA	NA	NA	NA	NA	NA	NA	CCDC85A	0.0714466	0	10.9233	0	1	1
ENSG00000055917	PUM2	178.672	-0.0513055	0.143532	-0.357449	0.720756	1	PUM2	178.672	0.140126	0.139745	1.00273	0.315993	1	PUM2	178.672	-0.0177231	0.144673	-0.122504	0.902499	1	PUM2	178.672	0.032371	0.141757	0.228355	0.81937	1
ENSG00000055950	MRPL43	364.49	-0.0237852	0.113432	-0.209686	0.833913	1	MRPL43	364.49	-0.133358	0.112682	-1.18349	0.236615	1	MRPL43	364.49	-0.177328	0.115184	-1.53951	0.123679	1	MRPL43	364.49	-0.0434501	0.112931	-0.384748	0.700424	1
ENSG00000055955	ITIH4	0.559802	-1.25296	2.7392	-0.457418	0.647371	1	ITIH4	0.559802	0.314551	2.68161	0.1173	0.906623	1	NA	NA	NA	NA	NA	NA	NA	ITIH4	0.559802	-0.394094	2.7392	-0.143872	0.885602	1
ENSG00000055957	ITIH1	0.0456812	0	10.9233	0	1	1	ITIH1	0.0456812	0	10.9233	0	1	1	NA	NA	NA	NA	NA	NA	NA	ITIH1	0.0456812	0	10.9233	0	1	1
ENSG00000056050	HPF1	113.661	-0.178292	0.215883	-0.825874	0.408876	1	HPF1	113.661	-0.0542482	0.212565	-0.255208	0.798562	1	HPF1	113.661	-0.174268	0.21741	-0.801562	0.422806	1	HPF1	113.661	-0.151029	0.214519	-0.704036	0.48141	1
ENSG00000056097	ZFR	187.549	-0.066871	0.143637	-0.465555	0.641534	1	ZFR	187.549	-0.172121	0.142521	-1.20768	0.227168	1	ZFR	187.549	-0.174788	0.145778	-1.199	0.230528	1	ZFR	187.549	-0.0811635	0.142884	-0.568037	0.57001	1
ENSG00000056277	ZNF280C	15.6989	-0.908669	0.476181	-1.90824	0.0563596	1	ZNF280C	15.6989	-0.49481	0.449084	-1.10182	0.27054	1	ZNF280C	15.6989	-0.420335	0.460811	-0.912163	0.361683	1	ZNF280C	15.6989	-0.44295	0.452262	-0.97941	0.327378	1
ENSG00000056487	PHF21B	0.0656135	0	10.9233	0	1	1	PHF21B	0.0656135	0	10.9233	0	1	1	NA	NA	NA	NA	NA	NA	NA	PHF21B	0.0656135	0	10.9233	0	1	1
ENSG00000056558	TRAF1	1.42924	-2.52087	1.54801	-1.62846	0.103428	1	TRAF1	1.42924	-2.80385	1.56178	-1.7953	0.0726066	1	TRAF1	1.42924	-1.12535	1.34826	-0.834671	0.403903	1	TRAF1	1.42924	-0.890322	1.30086	-0.684408	0.493717	1
ENSG00000056586	RC3H2	261.708	-0.158064	0.149509	-1.05722	0.29041	1	RC3H2	261.708	-0.187513	0.148117	-1.26598	0.205522	1	RC3H2	261.708	-0.189999	0.150781	-1.2601	0.207635	1	RC3H2	261.708	-0.405957	0.150372	-2.6997	0.0069403	1
ENSG00000056736	IL17RB	14.3511	-0.680855	0.483337	-1.40865	0.158937	1	IL17RB	14.3511	-0.269656	0.464219	-0.58088	0.561321	1	IL17RB	14.3511	-0.376167	0.478188	-0.78665	0.431487	1	IL17RB	14.3511	-0.604703	0.477169	-1.26727	0.205058	1
ENSG00000056972	TRAF3IP2	35.7712	0.213052	0.327709	0.650124	0.515612	1	TRAF3IP2	35.7712	0.28198	0.321765	0.876353	0.380838	1	TRAF3IP2	35.7712	0.12549	0.332813	0.377057	0.706131	1	TRAF3IP2	35.7712	0.26504	0.324563	0.816603	0.414155	1
ENSG00000056998	GYG2	0.0807297	0	10.9233	0	1	1	GYG2	0.0807297	0	10.9233	0	1	1	NA	NA	NA	NA	NA	NA	NA	GYG2	0.0807297	0	10.9233	0	1	1
ENSG00000057019	DCBLD2	265.695	-0.0659041	0.200487	-0.32872	0.742367	1	DCBLD2	265.695	-0.00396367	0.199163	-0.0199016	0.984122	1	DCBLD2	265.695	-0.0868809	0.201351	-0.431489	0.666113	1	DCBLD2	265.695	-0.105275	0.200097	-0.52612	0.598805	1
ENSG00000057149	SERPINB3	0.0725339	-2.02308	10.9092	-0.185447	0.852878	1	SERPINB3	0.0725339	-2.2707	10.9092	-0.208146	0.835115	1	NA	NA	NA	NA	NA	NA	NA	SERPINB3	0.0725339	-2.126	10.9092	-0.194882	0.845486	1
ENSG00000057252	SOAT1	89.1683	-0.0729717	0.213456	-0.341858	0.732458	1	SOAT1	89.1683	-0.144368	0.21147	-0.68269	0.494803	1	SOAT1	89.1683	-0.0575168	0.215054	-0.267453	0.78912	1	SOAT1	89.1683	0.0637545	0.210818	0.302415	0.762336	1
ENSG00000057294	PKP2	1.63934	0.999497	1.71646	0.5823	0.560364	1	PKP2	1.63934	1.08599	1.68786	0.643411	0.519957	1	PKP2	1.63934	0.400472	1.80394	0.221998	0.824316	1	PKP2	1.63934	1.05345	1.70188	0.618992	0.535922	1
ENSG00000057468	MSH4	0.0238828	-2.02307	10.9092	-0.185447	0.852879	1	MSH4	0.0238828	-2.2707	10.9092	-0.208145	0.835115	1	NA	NA	NA	NA	NA	NA	NA	MSH4	0.0238828	-2.126	10.9092	-0.194881	0.845486	1
ENSG00000057608	GDI2	1310.27	0.0222133	0.0897803	0.247419	0.804584	1	GDI2	1310.27	0.0623119	0.0891985	0.698575	0.484817	1	GDI2	1310.27	-0.00658945	0.0902017	-0.0730524	0.941764	1	GDI2	1310.27	0.102082	0.0893739	1.1422	0.253373	1
ENSG00000057657	PRDM1	7.79047	-0.693725	0.694429	-0.998986	0.317801	1	PRDM1	7.79047	0.351975	0.647014	0.543999	0.586442	1	PRDM1	7.79047	-0.669549	0.701145	-0.954936	0.33961	1	PRDM1	7.79047	-1.22638	0.720413	-1.70232	0.0886947	1
ENSG00000057663	ATG5	136.682	-0.240548	0.139752	-1.72125	0.0852063	1	ATG5	136.682	-0.0386778	0.134862	-0.286795	0.774269	1	ATG5	136.682	-0.0415297	0.139073	-0.298618	0.765232	1	ATG5	136.682	-0.222469	0.138321	-1.60835	0.107758	1
ENSG00000057704	TMCC3	85.3779	0.0503852	0.276384	0.182302	0.855346	1	TMCC3	85.3779	0.257946	0.272413	0.946894	0.343693	1	TMCC3	85.3779	-0.332035	0.282624	-1.17483	0.240063	1	TMCC3	85.3779	0.220933	0.273765	0.807017	0.419657	1
ENSG00000057757	PITHD1	100.292	0.422553	0.198264	2.13127	0.0330668	1	PITHD1	100.292	0.119284	0.198667	0.60042	0.548226	1	PITHD1	100.292	0.0411949	0.203926	0.202009	0.83991	1	PITHD1	100.292	0.310081	0.198219	1.56433	0.117739	1
ENSG00000057935	MTA3	92.4104	0.207892	0.18811	1.10516	0.269089	1	MTA3	92.4104	0.19207	0.185377	1.0361	0.300154	1	MTA3	92.4104	0.113271	0.19131	0.592081	0.553796	1	MTA3	92.4104	0.277489	0.18601	1.4918	0.135751	1
ENSG00000058056	USP13	60.4189	0.123293	0.241944	0.509595	0.610335	1	USP13	60.4189	0.0776346	0.239119	0.324669	0.745432	1	USP13	60.4189	0.345027	0.240954	1.43192	0.152165	1	USP13	60.4189	0.0179101	0.241855	0.0740533	0.940968	1
ENSG00000058063	ATP11B	87.9982	-0.0239715	0.193627	-0.123803	0.901472	1	ATP11B	87.9982	-0.0582777	0.190993	-0.305131	0.760267	1	ATP11B	87.9982	-0.22916	0.198636	-1.15367	0.248636	1	ATP11B	87.9982	-0.396219	0.197333	-2.00788	0.0446565	1
ENSG00000058085	LAMC2	77.9369	-0.120821	0.592184	-0.204027	0.838333	1	LAMC2	77.9369	0.121324	0.590023	0.205625	0.837084	1	LAMC2	77.9369	-0.0137088	0.592492	-0.0231375	0.981541	1	LAMC2	77.9369	-0.102923	0.59146	-0.174016	0.861853	1
ENSG00000058091	CDK14	54.9569	0.117964	0.265978	0.443509	0.657398	1	CDK14	54.9569	0.0625231	0.263351	0.237414	0.812336	1	CDK14	54.9569	0.0237021	0.269619	0.0879095	0.929949	1	CDK14	54.9569	0.077097	0.26497	0.290965	0.771078	1
ENSG00000058262	SEC61A1	1016.35	-0.0359642	0.13107	-0.274388	0.783786	1	SEC61A1	1016.35	0.0277607	0.130409	0.212873	0.831426	1	SEC61A1	1016.35	0.179483	0.130962	1.37049	0.170533	1	SEC61A1	1016.35	0.0164429	0.130688	0.125818	0.899876	1
ENSG00000058272	PPP1R12A	190.862	-0.275145	0.15828	-1.73835	0.0821497	1	PPP1R12A	190.862	-0.104996	0.155157	-0.676705	0.498593	1	PPP1R12A	190.862	-0.368279	0.160465	-2.29507	0.0217293	1	PPP1R12A	190.862	-0.0822001	0.155939	-0.52713	0.598103	1
ENSG00000058335	RASGRF1	3.78705	-0.5728	1.17589	-0.48712	0.626173	1	RASGRF1	3.78705	-1.12147	1.20355	-0.931802	0.351439	1	RASGRF1	3.78705	-0.0986536	1.15122	-0.0856951	0.931709	1	RASGRF1	3.78705	-3.42341	1.57498	-2.17363	0.029733	1
ENSG00000058404	CAMK2B	3.31286	-0.746197	0.987226	-0.755853	0.449737	1	CAMK2B	3.31286	-0.946508	0.982843	-0.963031	0.335532	1	CAMK2B	3.31286	-1.83445	1.16869	-1.56966	0.116493	1	CAMK2B	3.31286	-1.30842	1.04311	-1.25435	0.209713	1
ENSG00000058453	CROCC	34.2078	0.259554	0.306675	0.846349	0.397358	1	CROCC	34.2078	0.158961	0.303591	0.523603	0.600554	1	CROCC	34.2078	0.420931	0.30635	1.37402	0.169436	1	CROCC	34.2078	0.199125	0.305711	0.651351	0.51482	1
ENSG00000058600	POLR3E	62.4914	0.28332	0.243614	1.16299	0.244834	1	POLR3E	62.4914	0.0624274	0.243145	0.25675	0.797372	1	POLR3E	62.4914	-0.274735	0.255843	-1.07384	0.282892	1	POLR3E	62.4914	0.243135	0.242628	1.00209	0.316301	1
ENSG00000058668	ATP2B4	245.961	0.136167	0.184811	0.736791	0.46125	1	ATP2B4	245.961	-0.124977	0.184782	-0.676347	0.498821	1	ATP2B4	245.961	-0.0470923	0.186879	-0.251994	0.801046	1	ATP2B4	245.961	-0.167719	0.185838	-0.902501	0.366791	1
ENSG00000058673	ZC3H11A	0.00883672	0	10.9233	0	1	1	ZC3H11A	0.00883672	0	10.9233	0	1	1	NA	NA	NA	NA	NA	NA	NA	ZC3H11A	0.00883672	0	10.9233	0	1	1
ENSG00000058729	RIOK2	66.7785	-0.154453	0.251022	-0.615298	0.538358	1	RIOK2	66.7785	-0.0517663	0.246413	-0.210079	0.833606	1	RIOK2	66.7785	-0.108991	0.252575	-0.431522	0.666089	1	RIOK2	66.7785	-0.255109	0.250834	-1.01704	0.309133	1
ENSG00000058799	YIPF1	55.1039	-0.254615	0.218447	-1.16557	0.243789	1	YIPF1	55.1039	-0.0829404	0.211378	-0.39238	0.694777	1	YIPF1	55.1039	-0.485062	0.226319	-2.14326	0.032092	1	YIPF1	55.1039	-0.289554	0.2172	-1.33312	0.182492	1
ENSG00000058804	NDC1	94.0974	0.159703	0.21504	0.742664	0.457685	1	NDC1	94.0974	0.347947	0.210917	1.64968	0.0990074	1	NDC1	94.0974	0.0508651	0.218021	0.233304	0.815526	1	NDC1	94.0974	0.119986	0.214244	0.560041	0.575451	1
ENSG00000058866	DGKG	0.224243	0.670617	6.045	0.110938	0.911666	1	DGKG	0.224243	0	6.045	0	1	1	NA	NA	NA	NA	NA	NA	NA	DGKG	0.224243	1.41272	6.01966	0.234685	0.814453	1
ENSG00000059122	FLYWCH1	95.7368	0.0811294	0.202605	0.400432	0.688838	1	FLYWCH1	95.7368	0.135596	0.199272	0.680458	0.496214	1	FLYWCH1	95.7368	-0.0111316	0.205661	-0.054126	0.956835	1	FLYWCH1	95.7368	0.16398	0.200423	0.818169	0.413261	1
ENSG00000059145	UNKL	67.456	0.0105509	0.247515	0.0426274	0.965999	1	UNKL	67.456	0.146221	0.243052	0.601602	0.547439	1	UNKL	67.456	0.0796929	0.248605	0.320561	0.748543	1	UNKL	67.456	-0.20202	0.2488	-0.81198	0.416803	1
ENSG00000059377	TBXAS1	4.7734	-0.0583911	0.725096	-0.0805288	0.935817	1	TBXAS1	4.7734	-1.54449	0.795642	-1.94119	0.0522355	1	TBXAS1	4.7734	-1.14709	0.794939	-1.44299	0.149023	1	TBXAS1	4.7734	-1.39909	0.795593	-1.75855	0.0786533	1
ENSG00000059378	PARP12	157.668	-0.22608	0.154077	-1.46732	0.142289	1	PARP12	157.668	-0.269078	0.151973	-1.77057	0.076632	1	PARP12	157.668	-0.282552	0.156376	-1.80687	0.0707824	1	PARP12	157.668	-0.17618	0.152453	-1.15564	0.24783	1
ENSG00000059573	ALDH18A1	150.097	-0.25045	0.212874	-1.17651	0.23939	1	ALDH18A1	150.097	-0.117797	0.210109	-0.560646	0.575039	1	ALDH18A1	150.097	-0.330895	0.21489	-1.53984	0.1236	1	ALDH18A1	150.097	-0.0324087	0.210452	-0.153996	0.877613	1
ENSG00000059588	TARBP1	10.6855	-0.231371	0.556151	-0.416022	0.677394	1	TARBP1	10.6855	0.537516	0.517548	1.03858	0.298999	1	TARBP1	10.6855	0.311303	0.538244	0.578368	0.563016	1	TARBP1	10.6855	0.65702	0.518192	1.26791	0.204831	1
ENSG00000059691	GATB	60.1138	0.176366	0.247102	0.713736	0.47539	1	GATB	60.1138	-0.0549518	0.246766	-0.222688	0.823778	1	GATB	60.1138	-0.113626	0.254396	-0.446648	0.655129	1	GATB	60.1138	-0.0983424	0.249634	-0.393946	0.693621	1
ENSG00000059728	MXD1	27.2662	0.282231	0.330926	0.852852	0.393741	1	MXD1	27.2662	0.159762	0.328091	0.486942	0.626299	1	MXD1	27.2662	0.248244	0.335265	0.740441	0.459033	1	MXD1	27.2662	0.310159	0.327947	0.945759	0.344272	1
ENSG00000059758	CDK17	401.642	-0.138073	0.146029	-0.945516	0.344395	1	CDK17	401.642	-0.00571705	0.144468	-0.039573	0.968434	1	CDK17	401.642	-0.0580963	0.146393	-0.396851	0.691477	1	CDK17	401.642	-0.163918	0.145598	-1.12583	0.260239	1
ENSG00000059769	DNAJC25	26.0069	0.340505	0.349626	0.973912	0.3301	1	DNAJC25	26.0069	-0.016411	0.351935	-0.0466308	0.962807	1	DNAJC25	26.0069	0.209014	0.356077	0.586991	0.55721	1	DNAJC25	26.0069	-0.16816	0.359373	-0.467925	0.639838	1
ENSG00000059804	SLC2A3	62.8279	-0.200067	0.244495	-0.818287	0.413193	1	SLC2A3	62.8279	-0.0267803	0.237302	-0.112853	0.910147	1	SLC2A3	62.8279	-0.174746	0.246863	-0.707866	0.479029	1	SLC2A3	62.8279	-0.124173	0.241183	-0.514849	0.606658	1
ENSG00000059915	PSD	0.29983	-0.163428	10.8974	-0.014997	0.988035	1	PSD	0.29983	-2.18004	10.911	-0.199801	0.841636	1	NA	NA	NA	NA	NA	NA	NA	PSD	0.29983	-2.03534	10.911	-0.186539	0.852022	1
ENSG00000060069	CTDP1	87.26	0.104225	0.189837	0.549024	0.582989	1	CTDP1	87.26	0.0320449	0.187501	0.170905	0.864298	1	CTDP1	87.26	0.143932	0.191339	0.752237	0.451909	1	CTDP1	87.26	0.147054	0.187862	0.782777	0.433758	1
ENSG00000060138	YBX3	1415.1	-0.0503064	0.108628	-0.463107	0.643288	1	YBX3	1415.1	0.0126933	0.108108	0.117413	0.906533	1	YBX3	1415.1	0.167341	0.10854	1.54175	0.123135	1	YBX3	1415.1	-0.0675759	0.108436	-0.623188	0.533161	1
ENSG00000060140	STYK1	48.4814	0.224643	0.275307	0.815973	0.414516	1	STYK1	48.4814	-0.173242	0.277861	-0.623485	0.532966	1	STYK1	48.4814	0.208376	0.278201	0.749013	0.453849	1	STYK1	48.4814	0.185123	0.274136	0.675295	0.499488	1
ENSG00000060237	WNK1	189.373	-0.0446607	0.142987	-0.31234	0.754782	1	WNK1	189.373	0.00768079	0.140522	0.0546592	0.95641	1	WNK1	189.373	0.0455633	0.143518	0.317474	0.750884	1	WNK1	189.373	0.285365	0.139575	2.04453	0.0409015	1
ENSG00000060303	RPS17P5	3.0592	0.285444	0.963655	0.29621	0.76707	1	RPS17P5	3.0592	0.165111	0.955614	0.17278	0.862824	1	RPS17P5	3.0592	-0.393348	1.03105	-0.381504	0.702829	1	RPS17P5	3.0592	-0.223334	0.992939	-0.224922	0.82204	1
ENSG00000060339	CCAR1	199.604	-0.237747	0.148713	-1.59869	0.109889	1	CCAR1	199.604	-0.0976763	0.145702	-0.670385	0.502612	1	CCAR1	199.604	-0.119077	0.148997	-0.799191	0.424179	1	CCAR1	199.604	-0.0820136	0.14658	-0.559513	0.575812	1
ENSG00000060491	OGFR	149.384	-0.00394876	0.193403	-0.0204172	0.983711	1	OGFR	149.384	0.0485689	0.191084	0.254175	0.79936	1	OGFR	149.384	0.192716	0.193084	0.99809	0.318236	1	OGFR	149.384	-0.0776786	0.193029	-0.402419	0.687376	1
ENSG00000060558	GNA15	1.03147	-0.784757	1.87851	-0.417755	0.676126	1	GNA15	1.03147	-3.5239	2.0593	-1.71121	0.0870425	1	GNA15	1.03147	-1.37408	1.97391	-0.696123	0.486352	1	GNA15	1.03147	-2.4174	2.0593	-1.17389	0.240439	1
ENSG00000060642	PIGV	24.5341	-0.305352	0.347842	-0.877848	0.380026	1	PIGV	24.5341	-0.514907	0.346845	-1.48454	0.137665	1	PIGV	24.5341	-0.254605	0.350144	-0.727144	0.467138	1	PIGV	24.5341	-0.41089	0.34773	-1.18163	0.237351	1
ENSG00000060656	PTPRU	5.10334	-0.479472	0.747464	-0.641466	0.52122	1	PTPRU	5.10334	-0.0186246	0.710503	-0.0262133	0.979087	1	PTPRU	5.10334	-0.339402	0.747745	-0.453901	0.6499	1	PTPRU	5.10334	-0.466433	0.740234	-0.630116	0.528619	1
ENSG00000060688	SNRNP40	145.87	0.105793	0.204229	0.518009	0.604452	1	SNRNP40	145.87	0.166058	0.20212	0.821582	0.411315	1	SNRNP40	145.87	0.104743	0.205427	0.509879	0.610137	1	SNRNP40	145.87	0.245145	0.202486	1.21067	0.226021	1
ENSG00000060709	RIMBP2	0.0360171	0	10.9233	0	1	1	RIMBP2	0.0360171	0	10.9233	0	1	1	NA	NA	NA	NA	NA	NA	NA	RIMBP2	0.0360171	0	10.9233	0	1	1
ENSG00000060718	COL11A1	0.179121	0.670604	8.74857	0.076653	0.9389	1	COL11A1	0.179121	0	8.74857	0	1	1	NA	NA	NA	NA	NA	NA	NA	COL11A1	0.179121	0.567679	8.74857	0.0648882	0.948263	1
ENSG00000060749	QSER1	90.6435	0.0190207	0.190774	0.0997029	0.92058	1	QSER1	90.6435	-0.135316	0.189557	-0.713852	0.475319	1	QSER1	90.6435	0.144496	0.191063	0.756272	0.449486	1	QSER1	90.6435	-0.168507	0.191819	-0.87847	0.379689	1
ENSG00000060762	MPC1	88.7928	0.0980048	0.209336	0.46817	0.639663	1	MPC1	88.7928	0.113809	0.20655	0.550998	0.581635	1	MPC1	88.7928	0.0619713	0.211524	0.292975	0.769541	1	MPC1	88.7928	0.0647289	0.208451	0.310524	0.756163	1
ENSG00000060971	ACAA1	144.997	-0.00042995	0.158493	-0.00271275	0.997836	1	ACAA1	144.997	-0.0421132	0.156403	-0.269261	0.787729	1	ACAA1	144.997	0.046263	0.159585	0.289896	0.771896	1	ACAA1	144.997	0.0339785	0.157038	0.216371	0.828698	1
ENSG00000060982	BCAT1	988.984	-0.172752	0.135604	-1.27394	0.202683	1	BCAT1	988.984	-0.0130277	0.134892	-0.096579	0.923061	1	BCAT1	988.984	-0.357651	0.136351	-2.62301	0.00871567	1	BCAT1	988.984	-0.087201	0.135217	-0.644894	0.518996	1
ENSG00000061273	HDAC7	513.813	-0.1452	0.188537	-0.77014	0.441217	1	HDAC7	513.813	-0.220951	0.188007	-1.17523	0.239905	1	HDAC7	513.813	0.0672972	0.188405	0.357194	0.720947	1	HDAC7	513.813	-0.239223	0.188427	-1.26958	0.204234	1
ENSG00000061337	LZTS1	0.175464	0	8.79696	0	1	1	LZTS1	0.175464	0.422975	8.79696	0.048082	0.961651	1	NA	NA	NA	NA	NA	NA	NA	LZTS1	0.175464	0	8.79696	0	1	1
ENSG00000061455	PRDM6	0.198921	-1.25293	7.80072	-0.160617	0.872395	1	PRDM6	0.198921	-0.538789	7.80072	-0.0690691	0.944935	1	NA	NA	NA	NA	NA	NA	NA	PRDM6	0.198921	-0.394083	7.80072	-0.0505189	0.959709	1
ENSG00000061656	SPAG4	13.9743	-0.293862	0.436171	-0.673731	0.500483	1	SPAG4	13.9743	-0.42373	0.432009	-0.980835	0.326674	1	SPAG4	13.9743	0.205741	0.424631	0.484517	0.628019	1	SPAG4	13.9743	-0.22166	0.430059	-0.515417	0.606262	1
ENSG00000061676	NCKAP1	391.566	0.0484708	0.158881	0.305077	0.760308	1	NCKAP1	391.566	-0.0243849	0.158219	-0.154121	0.877514	1	NCKAP1	391.566	-0.0292618	0.15981	-0.183104	0.854716	1	NCKAP1	391.566	0.169883	0.15805	1.07487	0.282434	1
ENSG00000061794	MRPS35	189.124	0.0953337	0.138472	0.68847	0.491157	1	MRPS35	189.124	0.0405004	0.136933	0.295767	0.767408	1	MRPS35	189.124	0.0977965	0.139721	0.699942	0.483963	1	MRPS35	189.124	-0.0345523	0.13862	-0.249259	0.803161	1
ENSG00000061918	GUCY1B3	3.47722	0.220785	0.962812	0.229313	0.818626	1	GUCY1B3	3.47722	-0.280425	0.982464	-0.28543	0.775315	1	GUCY1B3	3.47722	0.402524	0.960251	0.419187	0.67508	1	GUCY1B3	3.47722	0.56318	0.934794	0.602465	0.546865	1
ENSG00000061936	SFSWAP	79.1776	0.181761	0.221979	0.818819	0.412889	1	SFSWAP	79.1776	0.0332302	0.22069	0.150574	0.880312	1	SFSWAP	79.1776	-0.179595	0.229347	-0.783073	0.433584	1	SFSWAP	79.1776	0.048988	0.222226	0.220442	0.825527	1
ENSG00000061938	TNK2	75.0417	-0.0239101	0.240772	-0.0993062	0.920895	1	TNK2	75.0417	-0.184639	0.239625	-0.770531	0.440985	1	TNK2	75.0417	-0.14258	0.244303	-0.583619	0.559477	1	TNK2	75.0417	-0.123042	0.240562	-0.511479	0.609016	1
ENSG00000061987	MON2	52.5112	0.286686	0.272474	1.05216	0.292725	1	MON2	52.5112	0.436684	0.266789	1.63682	0.101669	1	MON2	52.5112	0.188095	0.276685	0.679816	0.496621	1	MON2	52.5112	0.102709	0.273661	0.375314	0.707427	1
ENSG00000062038	CDH3	0.181282	-1.47404	10.8693	-0.135616	0.892125	1	CDH3	0.181282	-2.52884	10.883	-0.232367	0.816253	1	NA	NA	NA	NA	NA	NA	NA	CDH3	0.181282	-3.34588	10.883	-0.307442	0.758507	1
ENSG00000062194	GPBP1	160.011	-0.101346	0.136388	-0.743073	0.457438	1	GPBP1	160.011	-0.133754	0.134218	-0.996545	0.318985	1	GPBP1	160.011	-0.187763	0.139007	-1.35074	0.176777	1	GPBP1	160.011	-0.00751365	0.134384	-0.0559119	0.955412	1
ENSG00000062282	DGAT2	5.72933	-0.574685	0.685202	-0.838709	0.401633	1	DGAT2	5.72933	-0.549513	0.666997	-0.82386	0.410019	1	DGAT2	5.72933	-0.0338432	0.659238	-0.0513369	0.959057	1	DGAT2	5.72933	-0.122877	0.650637	-0.188856	0.850206	1
ENSG00000062370	ZNF112	14.5608	-0.169057	0.503037	-0.336073	0.736816	1	ZNF112	14.5608	-0.520892	0.506024	-1.02938	0.303301	1	ZNF112	14.5608	0.116936	0.499218	0.234239	0.8148	1	ZNF112	14.5608	-0.779763	0.520625	-1.49775	0.134199	1
ENSG00000062485	CS	667.478	0.0407191	0.093109	0.437327	0.661874	1	CS	667.478	0.0224379	0.0922916	0.24312	0.807913	1	CS	667.478	0.0388879	0.0937069	0.414995	0.678145	1	CS	667.478	0.0802071	0.0925552	0.866587	0.386169	1
ENSG00000062524	LTK	0.166543	-1.25289	10.9233	-0.114699	0.908684	1	LTK	0.166543	-0.538773	10.9233	-0.0493235	0.960662	1	NA	NA	NA	NA	NA	NA	NA	LTK	0.166543	-1.35581	10.9233	-0.124122	0.901219	1
ENSG00000062582	MRPS24	0.149518	0.67059	10.9233	0.061391	0.951048	1	MRPS24	0.149518	0	10.9233	0	1	1	NA	NA	NA	NA	NA	NA	NA	MRPS24	0.149518	2.58068	10.8817	0.237157	0.812535	1
ENSG00000062598	ELMO2	82.9417	-0.0771768	0.234309	-0.329381	0.741868	1	ELMO2	82.9417	0.131388	0.229083	0.573537	0.566281	1	ELMO2	82.9417	0.25768	0.232107	1.11018	0.266923	1	ELMO2	82.9417	0.181756	0.22999	0.79028	0.429364	1
ENSG00000062650	WAPL	148.924	-0.0727864	0.143132	-0.508527	0.611084	1	WAPL	148.924	0.0209737	0.139639	0.150199	0.880607	1	WAPL	148.924	-0.111624	0.145294	-0.768266	0.442329	1	WAPL	148.924	-0.053227	0.141784	-0.375409	0.707356	1
ENSG00000062716	VMP1	429.276	-0.0999142	0.11459	-0.871926	0.383249	1	VMP1	429.276	0.00188602	0.112955	0.0166971	0.986678	1	VMP1	429.276	-0.0561359	0.115169	-0.48742	0.625961	1	VMP1	429.276	-0.0280656	0.113679	-0.246886	0.804997	1
ENSG00000062725	APPBP2	112.613	0.146452	0.198975	0.736034	0.46171	1	APPBP2	112.613	0.0527037	0.197454	0.266916	0.789534	1	APPBP2	112.613	-0.164196	0.204124	-0.804395	0.421169	1	APPBP2	112.613	0.00293558	0.199238	0.014734	0.988244	1
ENSG00000062822	POLD1	86.5772	0.137984	0.282906	0.487737	0.625736	1	POLD1	86.5772	0.368327	0.278652	1.32182	0.186228	1	POLD1	86.5772	0.142974	0.284511	0.502525	0.615298	1	POLD1	86.5772	-0.155928	0.284732	-0.547632	0.583945	1
ENSG00000063015	SEZ6	1.61783	-0.28608	1.39275	-0.205407	0.837254	1	SEZ6	1.61783	-1.57572	1.58278	-0.995534	0.319477	1	SEZ6	1.61783	-0.407315	1.42967	-0.284901	0.77572	1	SEZ6	1.61783	0.622476	1.29297	0.481429	0.630211	1
ENSG00000063046	EIF4B	614.302	0.0173945	0.0878384	0.198028	0.843023	1	EIF4B	614.302	-0.0268245	0.0869102	-0.308646	0.757591	1	EIF4B	614.302	-0.0265184	0.0887967	-0.298641	0.765214	1	EIF4B	614.302	0.0356594	0.0872419	0.408742	0.682729	1
ENSG00000063127	SLC6A16	5.93725	-1.41202	0.824107	-1.7134	0.0866392	1	SLC6A16	5.93725	-0.316455	0.709852	-0.445804	0.655739	1	SLC6A16	5.93725	-0.603312	0.756291	-0.797724	0.425031	1	SLC6A16	5.93725	-1.03158	0.773538	-1.33359	0.182339	1
ENSG00000063169	GLTSCR1	43.7548	-0.332349	0.302911	-1.09718	0.272561	1	GLTSCR1	43.7548	0.164424	0.288812	0.56931	0.569146	1	GLTSCR1	43.7548	-0.413877	0.308567	-1.34129	0.179827	1	GLTSCR1	43.7548	0.181581	0.290745	0.624535	0.532276	1
ENSG00000063176	SPHK2	58.9036	0.381344	0.229975	1.6582	0.0972778	1	SPHK2	58.9036	0.118784	0.230126	0.516168	0.605737	1	SPHK2	58.9036	0.245601	0.234364	1.04794	0.294664	1	SPHK2	58.9036	0.328221	0.229186	1.43211	0.152111	1
ENSG00000063177	RPL18	5068.25	0.0424862	0.0975458	0.435551	0.663162	1	RPL18	5068.25	-0.0671497	0.0974653	-0.68896	0.490849	1	RPL18	5068.25	0.152422	0.0975767	1.56208	0.11827	1	RPL18	5068.25	0.0303534	0.0974844	0.311367	0.755522	1
ENSG00000063180	CA11	10.3892	0.108396	0.605357	0.179061	0.85789	1	CA11	10.3892	0.475331	0.581914	0.816842	0.414019	1	CA11	10.3892	-0.208747	0.629342	-0.331691	0.740122	1	CA11	10.3892	0.548722	0.584136	0.939374	0.347539	1
ENSG00000063241	ISOC2	269.135	-0.121677	0.315765	-0.385341	0.699984	1	ISOC2	269.135	-0.145504	0.314852	-0.462135	0.643985	1	ISOC2	269.135	0.358582	0.314646	1.13964	0.254438	1	ISOC2	269.135	-0.278217	0.315856	-0.880837	0.378406	1
ENSG00000063244	U2AF2	388.985	0.252555	0.148928	1.69582	0.0899206	1	U2AF2	388.985	0.141115	0.148394	0.950948	0.341631	1	U2AF2	388.985	-0.0180006	0.150702	-0.119445	0.904923	1	U2AF2	388.985	0.425402	0.14795	2.8753	0.00403638	1
ENSG00000063245	EPN1	443.373	0.0931847	0.159318	0.584897	0.558617	1	EPN1	443.373	0.00939369	0.158723	0.059183	0.952806	1	EPN1	443.373	0.155202	0.159673	0.972002	0.331049	1	EPN1	443.373	0.0458694	0.159045	0.288406	0.773036	1
ENSG00000063322	MED29	112.889	0.304549	0.197883	1.53903	0.123796	1	MED29	112.889	0.167951	0.196776	0.853514	0.393374	1	MED29	112.889	0.123171	0.201341	0.611754	0.5407	1	MED29	112.889	0.137629	0.198364	0.693821	0.487794	1
ENSG00000063438	AHRR	35.2784	-0.491258	0.315882	-1.55519	0.119901	1	AHRR	35.2784	-0.131623	0.303165	-0.434164	0.664169	1	AHRR	35.2784	0.135715	0.305624	0.444059	0.657	1	AHRR	35.2784	-0.101363	0.305166	-0.332159	0.739769	1
ENSG00000063515	GSC2	0.0321133	0	10.9233	0	1	1	GSC2	0.0321133	0.422966	10.9233	0.0387216	0.969112	1	NA	NA	NA	NA	NA	NA	NA	GSC2	0.0321133	0	10.9233	0	1	1
ENSG00000063587	ZNF275	27.7376	-0.532937	0.355561	-1.49886	0.13391	1	ZNF275	27.7376	-0.0177742	0.335244	-0.0530187	0.957717	1	ZNF275	27.7376	-0.414717	0.356371	-1.16372	0.244536	1	ZNF275	27.7376	-0.0303596	0.338677	-0.0896415	0.928572	1
ENSG00000063601	MTMR1	60.5546	0.0444725	0.210464	0.211307	0.832648	1	MTMR1	60.5546	-0.0532495	0.208089	-0.255898	0.798029	1	MTMR1	60.5546	0.080537	0.212292	0.379369	0.704414	1	MTMR1	60.5546	0.0778661	0.208286	0.373842	0.708522	1
ENSG00000063660	GPC1	107.136	0.122668	0.212789	0.576479	0.564291	1	GPC1	107.136	0.251232	0.209008	1.20202	0.229354	1	GPC1	107.136	0.0222737	0.215772	0.103228	0.917782	1	GPC1	107.136	0.0176912	0.212675	0.0831842	0.933705	1
ENSG00000063761	ADCK1	11.7213	0.131196	0.515619	0.254443	0.799153	1	ADCK1	11.7213	0.712353	0.489962	1.45389	0.145976	1	ADCK1	11.7213	0.331878	0.513476	0.646336	0.518062	1	ADCK1	11.7213	0.791212	0.491497	1.6098	0.107441	1
ENSG00000063854	HAGH	157.769	0.173094	0.153854	1.12506	0.260566	1	HAGH	157.769	0.0271487	0.152975	0.177471	0.859138	1	HAGH	157.769	0.217469	0.154756	1.40524	0.159951	1	HAGH	157.769	0.0397354	0.154011	0.258003	0.796405	1
ENSG00000063978	RNF4	171.209	-0.066774	0.168903	-0.395339	0.692593	1	RNF4	171.209	0.0406479	0.166149	0.244647	0.806729	1	RNF4	171.209	-0.119097	0.170732	-0.697563	0.48545	1	RNF4	171.209	0.129801	0.166504	0.779569	0.435645	1
ENSG00000064012	CASP8	18.4094	-0.299025	0.436094	-0.68569	0.492909	1	CASP8	18.4094	-0.246412	0.427614	-0.576248	0.564448	1	CASP8	18.4094	-0.50293	0.447873	-1.12293	0.261468	1	CASP8	18.4094	-0.0668149	0.426692	-0.156588	0.875569	1
ENSG00000064042	LIMCH1	32.4822	-0.0707563	0.404833	-0.174779	0.861253	1	LIMCH1	32.4822	-0.359773	0.405365	-0.887528	0.374795	1	LIMCH1	32.4822	-0.362828	0.414212	-0.875948	0.381058	1	LIMCH1	32.4822	-0.080595	0.40289	-0.200042	0.841447	1
ENSG00000064102	ASUN	72.9801	-0.174338	0.243015	-0.717397	0.473129	1	ASUN	72.9801	-0.220963	0.240489	-0.918806	0.358197	1	ASUN	72.9801	-0.181612	0.245137	-0.740858	0.45878	1	ASUN	72.9801	-0.334622	0.243591	-1.3737	0.169534	1
ENSG00000064115	TM7SF3	96.3827	-0.101433	0.180015	-0.563469	0.573115	1	TM7SF3	96.3827	0.0431054	0.175345	0.245833	0.805812	1	TM7SF3	96.3827	0.11936	0.179063	0.66658	0.50504	1	TM7SF3	96.3827	-0.125031	0.17894	-0.698734	0.484718	1
ENSG00000064195	DLX3	0.0848224	-1.25289	10.9233	-0.114699	0.908684	1	DLX3	0.0848224	-0.538773	10.9233	-0.0493235	0.960662	1	NA	NA	NA	NA	NA	NA	NA	DLX3	0.0848224	-1.35581	10.9233	-0.124122	0.901219	1
ENSG00000064199	SPA17	35.6283	0.227564	0.34312	0.663219	0.50719	1	SPA17	35.6283	0.548714	0.334201	1.64187	0.100617	1	SPA17	35.6283	0.268367	0.345212	0.777396	0.436925	1	SPA17	35.6283	0.101211	0.343351	0.294776	0.768165	1
ENSG00000064201	TSPAN32	0.00860851	0	10.9233	0	1	1	TSPAN32	0.00860851	0	10.9233	0	1	1	NA	NA	NA	NA	NA	NA	NA	TSPAN32	0.00860851	0	10.9233	0	1	1
ENSG00000064205	WISP2	0.789176	-0.694194	1.87271	-0.370689	0.710869	1	WISP2	0.789176	-0.539317	1.82541	-0.295449	0.767651	1	WISP2	0.789176	-1.20392	1.95876	-0.614632	0.538798	1	WISP2	0.789176	0.519032	1.75494	0.295756	0.767417	1
ENSG00000064218	DMRT3	0.0101722	0	10.9233	0	1	1	DMRT3	0.0101722	0	10.9233	0	1	1	NA	NA	NA	NA	NA	NA	NA	DMRT3	0.0101722	0	10.9233	0	1	1
ENSG00000064225	ST3GAL6	48.2885	-0.0513988	0.273654	-0.187824	0.851015	1	ST3GAL6	48.2885	0.186662	0.264937	0.704554	0.481088	1	ST3GAL6	48.2885	-0.0850432	0.277513	-0.306447	0.759264	1	ST3GAL6	48.2885	0.128545	0.268225	0.479243	0.631766	1
ENSG00000064270	ATP2C2	1.31886	-0.191193	1.66903	-0.114554	0.908799	1	ATP2C2	1.31886	-0.837365	1.71526	-0.488186	0.625418	1	ATP2C2	1.31886	-0.693398	1.751	-0.396001	0.692105	1	ATP2C2	1.31886	-0.150839	1.6539	-0.0912019	0.927332	1
ENSG00000064300	NGFR	0.0961965	0.67059	10.9233	0.061391	0.951048	1	NGFR	0.0961965	0	10.9233	0	1	1	NA	NA	NA	NA	NA	NA	NA	NGFR	0.0961965	0	10.9233	0	1	1
ENSG00000064309	CDON	5.01104	-0.473991	0.837249	-0.566129	0.571306	1	CDON	5.01104	-0.200314	0.811604	-0.246812	0.805054	1	CDON	5.01104	0.0148881	0.820041	0.0181553	0.985515	1	CDON	5.01104	-0.224395	0.818806	-0.274051	0.784045	1
ENSG00000064313	TAF2	62.0641	-0.0321237	0.265333	-0.121069	0.903636	1	TAF2	62.0641	-0.0475274	0.26246	-0.181084	0.856302	1	TAF2	62.0641	-0.343405	0.2721	-1.26206	0.206929	1	TAF2	62.0641	0.00420436	0.263466	0.0159579	0.987268	1
ENSG00000064393	HIPK2	145.363	-0.131034	0.170515	-0.76846	0.442214	1	HIPK2	145.363	-0.115982	0.168002	-0.690362	0.489966	1	HIPK2	145.363	-0.286174	0.173863	-1.64597	0.0997694	1	HIPK2	145.363	0.0103126	0.168138	0.0613343	0.951093	1
ENSG00000064419	TNPO3	248.428	-0.274562	0.129853	-2.11441	0.0344801	1	TNPO3	248.428	-0.302587	0.128209	-2.36011	0.0182695	1	TNPO3	248.428	-0.278805	0.131098	-2.1267	0.0334452	1	TNPO3	248.428	-0.344967	0.129526	-2.6633	0.00773776	1
ENSG00000064490	RFXANK	284.226	-0.246088	0.143872	-1.71046	0.0871808	1	RFXANK	284.226	-0.161462	0.141873	-1.13808	0.255088	1	RFXANK	284.226	0.0183669	0.143206	0.128255	0.897947	1	RFXANK	284.226	-0.0721661	0.142145	-0.507695	0.611667	1
ENSG00000064545	TMEM161A	77.8075	0.0516363	0.202583	0.25489	0.798808	1	TMEM161A	77.8075	0.0423937	0.199386	0.212621	0.831623	1	TMEM161A	77.8075	0.0252326	0.205146	0.122998	0.902108	1	TMEM161A	77.8075	-0.0291274	0.202213	-0.144043	0.885466	1
ENSG00000064547	LPAR2	6.31567	0.260231	0.746366	0.348664	0.727342	1	LPAR2	6.31567	-0.662324	0.788773	-0.83969	0.401082	1	LPAR2	6.31567	-0.523094	0.80871	-0.646825	0.517745	1	LPAR2	6.31567	-0.63919	0.79851	-0.800478	0.423434	1
ENSG00000064601	CTSA	689.733	0.0127982	0.146708	0.0872355	0.930484	1	CTSA	689.733	-0.00124927	0.146072	-0.00855243	0.993176	1	CTSA	689.733	0.122324	0.146858	0.832939	0.404879	1	CTSA	689.733	0.0851832	0.146194	0.582671	0.560115	1
ENSG00000064607	SUGP2	55.8976	0.242388	0.303656	0.798233	0.424735	1	SUGP2	55.8976	0.210374	0.301014	0.698884	0.484625	1	SUGP2	55.8976	-0.139694	0.311479	-0.448487	0.653802	1	SUGP2	55.8976	0.136702	0.303476	0.450455	0.652382	1
ENSG00000064651	SLC12A2	274.103	0.113781	0.231489	0.49152	0.623058	1	SLC12A2	274.103	0.0979871	0.230557	0.425001	0.670836	1	SLC12A2	274.103	-0.0301588	0.232838	-0.129527	0.896941	1	SLC12A2	274.103	0.192109	0.230711	0.832682	0.405024	1
ENSG00000064652	SNX24	25.658	-0.200758	0.386554	-0.519353	0.603515	1	SNX24	25.658	-0.21237	0.381124	-0.557221	0.577377	1	SNX24	25.658	-0.38503	0.395348	-0.9739	0.330106	1	SNX24	25.658	-0.378136	0.388175	-0.974139	0.329988	1
ENSG00000064655	EYA2	0.0110239	0	10.9233	0	1	1	EYA2	0.0110239	0	10.9233	0	1	1	NA	NA	NA	NA	NA	NA	NA	EYA2	0.0110239	0	10.9233	0	1	1
ENSG00000064666	CNN2	1154.78	0.0407598	0.151112	0.269733	0.787365	1	CNN2	1154.78	-0.0196984	0.150825	-0.130604	0.896088	1	CNN2	1154.78	0.0588093	0.151337	0.388599	0.697573	1	CNN2	1154.78	0.254841	0.150664	1.69145	0.0907513	1
ENSG00000064687	ABCA7	8.39691	0.0565904	0.637292	0.0887983	0.929242	1	ABCA7	8.39691	0.431215	0.605485	0.712182	0.476352	1	ABCA7	8.39691	0.0169562	0.648751	0.0261367	0.979148	1	ABCA7	8.39691	0.421918	0.612378	0.688983	0.490834	1
ENSG00000064692	SNCAIP	29.206	0.531615	0.40447	1.31435	0.188729	1	SNCAIP	29.206	0.619869	0.397299	1.56021	0.118711	1	SNCAIP	29.206	0.410984	0.411211	0.999448	0.317578	1	SNCAIP	29.206	0.457528	0.40363	1.13353	0.256991	1
ENSG00000064703	DDX20	46.7617	0.44552	0.329506	1.35208	0.176349	1	DDX20	46.7617	0.656645	0.323251	2.03138	0.0422166	1	DDX20	46.7617	0.261765	0.335217	0.780881	0.434872	1	DDX20	46.7617	0.140067	0.332611	0.421114	0.673672	1
ENSG00000064726	BTBD1	180.287	0.0503117	0.226595	0.222034	0.824288	1	BTBD1	180.287	-0.114516	0.22603	-0.506641	0.612407	1	BTBD1	180.287	0.00349953	0.227847	0.0153591	0.987746	1	BTBD1	180.287	-0.0284542	0.226321	-0.125725	0.899949	1
ENSG00000064763	FAR2	167.163	0.167447	0.159571	1.04936	0.294013	1	FAR2	167.163	0.0492848	0.158522	0.310902	0.755875	1	FAR2	167.163	-0.10681	0.163339	-0.653913	0.513168	1	FAR2	167.163	0.0515995	0.159565	0.323376	0.746411	1
ENSG00000064787	BCAS1	0.228033	-2.12246	6.91667	-0.306862	0.758949	1	BCAS1	0.228033	-3.33187	6.91667	-0.481715	0.630008	1	NA	NA	NA	NA	NA	NA	NA	BCAS1	0.228033	-3.18716	6.91667	-0.460794	0.644946	1
ENSG00000064835	POU1F1	0.128422	0	10.9233	0	1	1	POU1F1	0.128422	0	10.9233	0	1	1	NA	NA	NA	NA	NA	NA	NA	POU1F1	0.128422	0	10.9233	0	1	1
ENSG00000064886	CHI3L2	0.0544287	0	10.9233	0	1	1	CHI3L2	0.0544287	0	10.9233	0	1	1	NA	NA	NA	NA	NA	NA	NA	CHI3L2	0.0544287	0	10.9233	0	1	1
ENSG00000064932	SBNO2	123.091	-0.14616	0.204045	-0.716315	0.473797	1	SBNO2	123.091	-0.00160139	0.200097	-0.00800307	0.993615	1	SBNO2	123.091	-0.133568	0.205648	-0.6495	0.516016	1	SBNO2	123.091	0.0566794	0.200836	0.282218	0.777777	1
ENSG00000064933	PMS1	37.0854	-0.0460704	0.318351	-0.144716	0.884935	1	PMS1	37.0854	-0.245439	0.317398	-0.773284	0.439354	1	PMS1	37.0854	-0.203263	0.32394	-0.627472	0.53035	1	PMS1	37.0854	-0.253621	0.319924	-0.792753	0.427922	1
ENSG00000064961	HMG20B	295.68	-0.0699072	0.142393	-0.490947	0.623464	1	HMG20B	295.68	0.0541303	0.140399	0.385546	0.699833	1	HMG20B	295.68	0.118985	0.142211	0.836681	0.402772	1	HMG20B	295.68	-0.0738189	0.141734	-0.520826	0.602488	1
ENSG00000064989	CALCRL	391.055	0.0085777	0.175877	0.0487711	0.961102	1	CALCRL	391.055	0.132842	0.174606	0.76081	0.446771	1	CALCRL	391.055	0.0641621	0.176284	0.363969	0.715881	1	CALCRL	391.055	0.102251	0.175114	0.583909	0.559281	1
ENSG00000064995	TAF11	180.591	0.0133511	0.137853	0.0968498	0.922846	1	TAF11	180.591	-0.0516064	0.136304	-0.378612	0.704976	1	TAF11	180.591	-0.070997	0.140005	-0.507102	0.612083	1	TAF11	180.591	-0.0715929	0.137633	-0.520174	0.602942	1
ENSG00000064999	ANKS1A	45.7016	-0.113477	0.298608	-0.38002	0.70393	1	ANKS1A	45.7016	-0.106266	0.29428	-0.361104	0.718022	1	ANKS1A	45.7016	-0.299757	0.305196	-0.982176	0.326013	1	ANKS1A	45.7016	-0.353961	0.301001	-1.17595	0.239616	1
ENSG00000065000	AP3D1	440.348	-0.03357	0.0993305	-0.337962	0.735392	1	AP3D1	440.348	0.0422243	0.0976413	0.432444	0.665419	1	AP3D1	440.348	-0.0163553	0.100109	-0.163375	0.870223	1	AP3D1	440.348	0.11558	0.0979622	1.17984	0.238063	1
ENSG00000065029	ZNF76	52.242	0.158973	0.327008	0.486143	0.626866	1	ZNF76	52.242	-0.00504804	0.325622	-0.0155027	0.987631	1	ZNF76	52.242	0.16136	0.329359	0.489922	0.624189	1	ZNF76	52.242	0.162945	0.325255	0.500975	0.616389	1
ENSG00000065054	SLC9A3R2	293.286	0.147547	0.240305	0.613998	0.539217	1	SLC9A3R2	293.286	0.0443471	0.239736	0.184983	0.853242	1	SLC9A3R2	293.286	0.289597	0.24039	1.2047	0.228319	1	SLC9A3R2	293.286	0.0751607	0.240094	0.313047	0.754245	1
ENSG00000065057	NTHL1	124.334	0.216004	0.205572	1.05074	0.293376	1	NTHL1	124.334	0.230493	0.203477	1.13277	0.257311	1	NTHL1	124.334	0.345493	0.205798	1.6788	0.0931912	1	NTHL1	124.334	0.307478	0.20393	1.50776	0.131615	1
ENSG00000065060	UHRF1BP1	35.1732	-0.237712	0.300261	-0.791685	0.428545	1	UHRF1BP1	35.1732	-0.129625	0.292902	-0.442554	0.658089	1	UHRF1BP1	35.1732	0.177936	0.294667	0.603852	0.545942	1	UHRF1BP1	35.1732	0.167937	0.290194	0.578705	0.562788	1
ENSG00000065135	GNAI3	378.382	0.151942	0.100301	1.51486	0.129808	1	GNAI3	378.382	0.069689	0.0993495	0.701453	0.483021	1	GNAI3	378.382	0.123537	0.101383	1.21852	0.223027	1	GNAI3	378.382	0.0812579	0.100062	0.812078	0.416747	1
ENSG00000065150	IPO5	503.816	0.0705909	0.119418	0.591122	0.554439	1	IPO5	503.816	0.139148	0.118309	1.17615	0.239537	1	IPO5	503.816	0.0325758	0.120191	0.271034	0.786365	1	IPO5	503.816	0.2149	0.118504	1.81344	0.0697644	1
ENSG00000065154	OAT	303.134	-0.292125	0.142141	-2.05517	0.0398624	1	OAT	303.134	-0.192874	0.140312	-1.37461	0.169254	1	OAT	303.134	-0.204001	0.142539	-1.43119	0.152374	1	OAT	303.134	-0.271947	0.141372	-1.92363	0.0544008	1
ENSG00000065183	WDR3	79.1104	-0.143433	0.248798	-0.576506	0.564273	1	WDR3	79.1104	-0.288111	0.247604	-1.16359	0.244589	1	WDR3	79.1104	-0.215487	0.251362	-0.857274	0.391293	1	WDR3	79.1104	-0.241347	0.248562	-0.970973	0.331562	1
ENSG00000065243	PKN2	96.7617	-0.375739	0.213685	-1.75838	0.0786834	1	PKN2	96.7617	-0.317914	0.210251	-1.51207	0.130516	1	PKN2	96.7617	-0.118534	0.212487	-0.55784	0.576954	1	PKN2	96.7617	-0.285354	0.211367	-1.35004	0.177003	1
ENSG00000065268	WDR18	184.03	0.0132178	0.20697	0.0638635	0.949079	1	WDR18	184.03	0.0330796	0.205376	0.161069	0.872039	1	WDR18	184.03	0.136733	0.207198	0.659917	0.509307	1	WDR18	184.03	0.164411	0.205421	0.80036	0.423502	1
ENSG00000065308	TRAM2	557.395	-0.209718	0.188883	-1.11031	0.266866	1	TRAM2	557.395	-0.0537332	0.187784	-0.286143	0.774768	1	TRAM2	557.395	-0.221647	0.189436	-1.17003	0.241988	1	TRAM2	557.395	-0.228345	0.188559	-1.211	0.225895	1
ENSG00000065320	NTN1	0.466401	1.43143	4.3946	0.325724	0.744633	1	NTN1	0.466401	-1.50059	4.4831	-0.334721	0.737836	1	NA	NA	NA	NA	NA	NA	NA	NTN1	0.466401	-1.35588	4.4831	-0.302442	0.762315	1
ENSG00000065325	GLP2R	0.0383464	0	10.9233	0	1	1	GLP2R	0.0383464	0	10.9233	0	1	1	NA	NA	NA	NA	NA	NA	NA	GLP2R	0.0383464	0.567667	10.9233	0.0519687	0.958554	1
ENSG00000065328	MCM10	31.4899	0.278754	0.38542	0.723247	0.469528	1	MCM10	31.4899	0.133772	0.383961	0.348401	0.727539	1	MCM10	31.4899	0.127628	0.389711	0.327493	0.743295	1	MCM10	31.4899	-0.137846	0.389505	-0.353901	0.723413	1
ENSG00000065357	DGKA	72.0518	0.0496267	0.285047	0.1741	0.861787	1	DGKA	72.0518	0.0880706	0.281692	0.312649	0.754548	1	DGKA	72.0518	0.0419361	0.287141	0.146047	0.883884	1	DGKA	72.0518	0.436139	0.279726	1.55916	0.118958	1
ENSG00000065361	ERBB3	0.663591	-1.25296	2.25285	-0.556167	0.578097	1	ERBB3	0.663591	-0.538804	2.25285	-0.239165	0.810977	1	ERBB3	0.663591	1.33294	2.09504	0.636239	0.524621	1	ERBB3	0.663591	1.13893	2.0875	0.545596	0.585344	1
ENSG00000065371	ROPN1	0.0193143	0	10.9233	0	1	1	ROPN1	0.0193143	0	10.9233	0	1	1	NA	NA	NA	NA	NA	NA	NA	ROPN1	0.0193143	0	10.9233	0	1	1
ENSG00000065413	ANKRD44	6.00506	0.450908	0.767474	0.587522	0.556853	1	ANKRD44	6.00506	-1.38185	0.831827	-1.66122	0.0966686	1	ANKRD44	6.00506	-1.11124	0.840359	-1.32234	0.186054	1	ANKRD44	6.00506	-0.986457	0.816725	-1.20782	0.227116	1
ENSG00000065427	KARS	615.938	-0.0891407	0.165698	-0.537969	0.590598	1	KARS	615.938	-0.113126	0.165123	-0.685098	0.493282	1	KARS	615.938	0.0471618	0.165773	0.284496	0.77603	1	KARS	615.938	-0.0297023	0.165245	-0.179747	0.857351	1
ENSG00000065457	ADAT1	51.9964	0.0131123	0.27812	0.0471462	0.962397	1	ADAT1	51.9964	-0.0149196	0.275227	-0.0542084	0.956769	1	ADAT1	51.9964	-0.375367	0.286677	-1.30937	0.190408	1	ADAT1	51.9964	-0.246453	0.280131	-0.879777	0.37898	1
ENSG00000065485	PDIA5	208.546	0.0785305	0.138194	0.568262	0.569857	1	PDIA5	208.546	-0.0281246	0.137063	-0.205195	0.83742	1	PDIA5	208.546	0.141457	0.138905	1.01837	0.308501	1	PDIA5	208.546	-0.0682101	0.138469	-0.492602	0.622294	1
ENSG00000065491	TBC1D22B	50.0134	-0.480023	0.299365	-1.60347	0.10883	1	TBC1D22B	50.0134	-0.081249	0.285724	-0.284362	0.776133	1	TBC1D22B	50.0134	0.301691	0.286085	1.05455	0.29163	1	TBC1D22B	50.0134	0.0525473	0.285881	0.183808	0.854164	1
ENSG00000065518	NDUFB4	955.189	0.00836658	0.104886	0.0797681	0.936422	1	NDUFB4	955.189	0.0445035	0.104251	0.426888	0.669461	1	NDUFB4	955.189	-0.0287007	0.105374	-0.27237	0.785338	1	NDUFB4	955.189	0.0628903	0.104488	0.601891	0.547247	1
ENSG00000065526	SPEN	70.6675	0.0448777	0.250974	0.178814	0.858084	1	SPEN	70.6675	-0.0257054	0.248569	-0.103414	0.917635	1	SPEN	70.6675	0.284576	0.249828	1.13909	0.254666	1	SPEN	70.6675	0.126378	0.248447	0.508671	0.610983	1
ENSG00000065534	MYLK	40.6789	-0.0108483	0.285604	-0.0379837	0.969701	1	MYLK	40.6789	0.114865	0.279084	0.411579	0.680648	1	MYLK	40.6789	-0.123681	0.290988	-0.425039	0.670809	1	MYLK	40.6789	0.0384884	0.282685	0.136153	0.8917	1
ENSG00000065548	ZC3H15	241.471	0.0583705	0.153789	0.37955	0.70428	1	ZC3H15	241.471	0.130164	0.151884	0.856996	0.391447	1	ZC3H15	241.471	-0.0707585	0.155749	-0.454311	0.649605	1	ZC3H15	241.471	0.173095	0.152402	1.13578	0.256048	1
ENSG00000065559	MAP2K4	63.4976	0.0156151	0.219712	0.0710705	0.943342	1	MAP2K4	63.4976	0.0233549	0.215651	0.108299	0.913758	1	MAP2K4	63.4976	0.0570483	0.221511	0.257541	0.796761	1	MAP2K4	63.4976	0.294981	0.213844	1.37942	0.167765	1
ENSG00000065600	TMEM206	60.2443	-0.00434964	0.268309	-0.0162113	0.987066	1	TMEM206	60.2443	-0.0519482	0.265091	-0.195964	0.844639	1	TMEM206	60.2443	0.137175	0.268448	0.510994	0.609355	1	TMEM206	60.2443	0.00468863	0.266382	0.0176011	0.985957	1
ENSG00000065609	SNAP91	0.918471	-1.60209	1.95744	-0.81846	0.413094	1	SNAP91	0.918471	0.300256	1.69751	0.17688	0.859602	1	SNAP91	0.918471	0.268968	1.74157	0.15444	0.877263	1	SNAP91	0.918471	-0.27823	1.77891	-0.156404	0.875714	1
ENSG00000065613	SLK	171.135	0.0932021	0.152565	0.610903	0.541264	1	SLK	171.135	0.0512379	0.150897	0.339555	0.734192	1	SLK	171.135	-0.128629	0.156002	-0.824537	0.409634	1	SLK	171.135	0.0952919	0.151631	0.628444	0.529713	1
ENSG00000065615	CYB5R4	47.6078	0.0434308	0.289448	0.150047	0.880728	1	CYB5R4	47.6078	-0.274076	0.290215	-0.94439	0.34497	1	CYB5R4	47.6078	0.0259343	0.291812	0.0888735	0.929182	1	CYB5R4	47.6078	-0.0831389	0.289554	-0.287128	0.774015	1
ENSG00000065618	COL17A1	11.5712	-1.09257	0.517089	-2.11293	0.0346066	1	COL17A1	11.5712	-0.780683	0.498466	-1.56617	0.117308	1	COL17A1	11.5712	-1.3201	0.533293	-2.47538	0.0133093	1	COL17A1	11.5712	-0.948482	0.507903	-1.86745	0.0618393	1
ENSG00000065621	GSTO2	0.928302	-0.122588	1.45117	-0.0844753	0.932679	1	GSTO2	0.928302	-0.972866	1.5268	-0.637195	0.523998	1	GSTO2	0.928302	-2.12252	1.7476	-1.21453	0.224545	1	GSTO2	0.928302	0.143152	1.41634	0.101071	0.919494	1
ENSG00000065665	SEC61A2	16.3034	-0.39312	0.471171	-0.834348	0.404085	1	SEC61A2	16.3034	-0.401385	0.463472	-0.86604	0.386468	1	SEC61A2	16.3034	0.125555	0.460066	0.272906	0.784926	1	SEC61A2	16.3034	-0.530747	0.472186	-1.12402	0.261004	1
ENSG00000065675	PRKCQ	2.19302	-0.195741	1.37707	-0.142143	0.886967	1	PRKCQ	2.19302	0.551709	1.30053	0.424219	0.671406	1	PRKCQ	2.19302	-2.28851	1.69476	-1.35035	0.176904	1	PRKCQ	2.19302	0.657471	1.30254	0.504762	0.613726	1
ENSG00000065717	TLE2	75.1361	0.0190534	0.281538	0.0676761	0.946044	1	TLE2	75.1361	-0.0941761	0.279525	-0.336915	0.736181	1	TLE2	75.1361	0.517633	0.277089	1.86811	0.0617468	1	TLE2	75.1361	0.109955	0.278713	0.39451	0.693204	1
ENSG00000065802	ASB1	58.8082	0.166662	0.262836	0.63409	0.526022	1	ASB1	58.8082	0.160193	0.259343	0.617688	0.536781	1	ASB1	58.8082	0.115007	0.266055	0.432269	0.665546	1	ASB1	58.8082	-0.0224005	0.264033	-0.0848398	0.932389	1
ENSG00000065809	FAM107B	561.421	-0.00661208	0.123387	-0.0535883	0.957263	1	FAM107B	561.421	0.0233839	0.122485	0.190913	0.848594	1	FAM107B	561.421	-0.0270995	0.124026	-0.2185	0.82704	1	FAM107B	561.421	-0.0342737	0.123065	-0.278501	0.780627	1
ENSG00000065833	ME1	120.924	-0.435897	0.177028	-2.46231	0.0138046	1	ME1	120.924	-0.206318	0.171678	-1.20177	0.229451	1	ME1	120.924	-0.395916	0.178438	-2.21879	0.0265013	1	ME1	120.924	-0.440663	0.175736	-2.50753	0.0121579	1
ENSG00000065882	TBC1D1	168.143	0.0145166	0.156747	0.0926117	0.926212	1	TBC1D1	168.143	0.0589645	0.154158	0.382495	0.702094	1	TBC1D1	168.143	-0.0380707	0.158766	-0.239791	0.810492	1	TBC1D1	168.143	0.0649286	0.15528	0.418137	0.675847	1
ENSG00000065883	CDK13	119.714	0.0548679	0.193823	0.283083	0.777113	1	CDK13	119.714	-0.0384904	0.192252	-0.200208	0.841318	1	CDK13	119.714	-0.0184299	0.196229	-0.0939199	0.925173	1	CDK13	119.714	0.0267177	0.192966	0.138458	0.889878	1
ENSG00000065911	MTHFD2	162.308	-0.0643913	0.187178	-0.344012	0.730838	1	MTHFD2	162.308	0.191775	0.183748	1.04369	0.296631	1	MTHFD2	162.308	-0.111242	0.188848	-0.589056	0.555824	1	MTHFD2	162.308	-0.000922863	0.185823	-0.00496636	0.996037	1
ENSG00000065923	SLC9A7	15.8544	-0.426265	0.491524	-0.86723	0.385816	1	SLC9A7	15.8544	-0.0372712	0.472799	-0.0788309	0.937167	1	SLC9A7	15.8544	0.09546	0.479889	0.198921	0.842325	1	SLC9A7	15.8544	0.0987304	0.472946	0.208756	0.834638	1
ENSG00000065970	FOXJ2	40.2886	-0.121772	0.30779	-0.395633	0.692376	1	FOXJ2	40.2886	-0.02135	0.301195	-0.0708843	0.94349	1	FOXJ2	40.2886	-0.115769	0.310838	-0.372443	0.709563	1	FOXJ2	40.2886	-0.381082	0.311081	-1.22503	0.220565	1
ENSG00000065978	YBX1	1260.66	-0.103529	0.109022	-0.94961	0.34231	1	YBX1	1260.66	-0.0617757	0.10852	-0.569254	0.569183	1	YBX1	1260.66	-0.0872022	0.109299	-0.797833	0.424967	1	YBX1	1260.66	-0.061395	0.10873	-0.564656	0.572308	1
ENSG00000065989	PDE4A	36.2435	0.269165	0.313404	0.858845	0.390426	1	PDE4A	36.2435	0.0531212	0.312727	0.169865	0.865117	1	PDE4A	36.2435	-0.173713	0.325581	-0.533548	0.593654	1	PDE4A	36.2435	0.0761737	0.314821	0.241959	0.808812	1
ENSG00000066027	PPP2R5A	125.053	-0.214599	0.189863	-1.13028	0.258358	1	PPP2R5A	125.053	-0.0652039	0.18626	-0.350069	0.726287	1	PPP2R5A	125.053	-0.228217	0.191602	-1.1911	0.233616	1	PPP2R5A	125.053	-0.350249	0.190064	-1.84279	0.0653597	1
ENSG00000066032	CTNNA2	0.0237018	0	10.9233	0	1	1	CTNNA2	0.0237018	0	10.9233	0	1	1	NA	NA	NA	NA	NA	NA	NA	CTNNA2	0.0237018	0	10.9233	0	1	1
ENSG00000066044	ELAVL1	349.248	0.148961	0.130014	1.14573	0.251908	1	ELAVL1	349.248	0.161952	0.128687	1.25849	0.208214	1	ELAVL1	349.248	0.107162	0.131113	0.817325	0.413742	1	ELAVL1	349.248	0.265989	0.128852	2.0643	0.0389893	1
ENSG00000066056	TIE1	1151.28	0.292908	0.122995	2.38146	0.017244	1	TIE1	1151.28	0.25107	0.122639	2.04722	0.0406364	1	TIE1	1151.28	0.20789	0.123447	1.68404	0.0921735	1	TIE1	1151.28	0.446204	0.122561	3.64066	0.000271941	1
ENSG00000066084	DIP2B	111.584	0.201477	0.212732	0.947097	0.34359	1	DIP2B	111.584	0.0668154	0.211574	0.315801	0.752153	1	DIP2B	111.584	0.00753104	0.216422	0.0347979	0.972241	1	DIP2B	111.584	0.223794	0.211438	1.05844	0.289857	1
ENSG00000066117	SMARCD1	258.15	-0.0081511	0.122954	-0.0662939	0.947144	1	SMARCD1	258.15	-0.0492486	0.121557	-0.405149	0.685368	1	SMARCD1	258.15	-0.16625	0.125287	-1.32696	0.184523	1	SMARCD1	258.15	0.0519213	0.121809	0.426252	0.669924	1
ENSG00000066135	KDM4A	131.685	-0.0246456	0.179345	-0.13742	0.890699	1	KDM4A	131.685	-0.10481	0.177622	-0.590077	0.555139	1	KDM4A	131.685	-0.00548641	0.18075	-0.0303536	0.975785	1	KDM4A	131.685	0.0165657	0.177817	0.0931613	0.925775	1
ENSG00000066136	NFYC	101.031	-0.038932	0.192254	-0.202503	0.839523	1	NFYC	101.031	0.0417884	0.188668	0.221492	0.824709	1	NFYC	101.031	-0.204306	0.196315	-1.0407	0.298013	1	NFYC	101.031	0.201483	0.188501	1.06887	0.285128	1
ENSG00000066185	ZMYND12	0.516661	0.473998	3.00633	0.157667	0.874719	1	ZMYND12	0.516661	0.839055	2.94755	0.284662	0.775903	1	NA	NA	NA	NA	NA	NA	NA	ZMYND12	0.516661	1.02349	2.94376	0.347683	0.728078	1
ENSG00000066230	SLC9A3	0.11911	0	10.9233	0	1	1	SLC9A3	0.11911	0	10.9233	0	1	1	NA	NA	NA	NA	NA	NA	NA	SLC9A3	0.11911	0	10.9233	0	1	1
ENSG00000066248	NGEF	7.55482	0.0792536	1.18214	0.0670422	0.946548	1	NGEF	7.55482	-0.669608	1.19505	-0.560317	0.575264	1	NGEF	7.55482	-0.883445	1.21996	-0.724156	0.46897	1	NGEF	7.55482	-0.34304	1.18952	-0.288384	0.773053	1
ENSG00000066279	ASPM	84.4195	0.201183	0.281202	0.715441	0.474337	1	ASPM	84.4195	0.0603034	0.280358	0.215094	0.829694	1	ASPM	84.4195	0.0546749	0.283539	0.19283	0.847092	1	ASPM	84.4195	0.0988371	0.281025	0.351702	0.725062	1
ENSG00000066294	CD84	0.00980184	0	10.9233	0	1	1	CD84	0.00980184	0	10.9233	0	1	1	NA	NA	NA	NA	NA	NA	NA	CD84	0.00980184	0	10.9233	0	1	1
ENSG00000066322	ELOVL1	589.117	0.129499	0.150932	0.857992	0.390897	1	ELOVL1	589.117	0.0957649	0.15033	0.637031	0.524105	1	ELOVL1	589.117	0.249913	0.151055	1.65445	0.0980354	1	ELOVL1	589.117	0.0350966	0.150832	0.232686	0.816005	1
ENSG00000066336	SPI1	0.0633663	0	10.9233	0	1	1	SPI1	0.0633663	0.422966	10.9233	0.0387216	0.969112	1	NA	NA	NA	NA	NA	NA	NA	SPI1	0.0633663	0	10.9233	0	1	1
ENSG00000066379	ZNRD1	98.7383	0.139331	0.216179	0.644514	0.519242	1	ZNRD1	98.7383	0.123889	0.213895	0.579206	0.56245	1	ZNRD1	98.7383	-0.0497546	0.219996	-0.226161	0.821076	1	ZNRD1	98.7383	0.0521484	0.215873	0.241569	0.809114	1
ENSG00000066382	MPPED2	0.0580679	0.67059	10.9233	0.061391	0.951048	1	MPPED2	0.0580679	0.422966	10.9233	0.0387216	0.969112	1	NA	NA	NA	NA	NA	NA	NA	MPPED2	0.0580679	0	10.9233	0	1	1
ENSG00000066405	CLDN18	0.278617	0.670617	6.26385	0.107061	0.91474	1	CLDN18	0.278617	1.44634	6.22962	0.232171	0.816405	1	NA	NA	NA	NA	NA	NA	NA	CLDN18	0.278617	0.56769	6.26385	0.0906296	0.927787	1
ENSG00000066422	ZBTB11	44.335	0.368508	0.288439	1.27759	0.201392	1	ZBTB11	44.335	0.143991	0.287947	0.500063	0.617031	1	ZBTB11	44.335	-0.0414377	0.299584	-0.138317	0.88999	1	ZBTB11	44.335	0.521194	0.284308	1.8332	0.0667722	1
ENSG00000066427	ATXN3	83.9249	-0.188811	0.19889	-0.949327	0.342455	1	ATXN3	83.9249	-0.17865	0.195181	-0.915304	0.360032	1	ATXN3	83.9249	-0.0570801	0.199104	-0.286685	0.774354	1	ATXN3	83.9249	-0.0988792	0.19604	-0.504382	0.613993	1
ENSG00000066455	GOLGA5	95.4357	-0.195417	0.205553	-0.950689	0.341762	1	GOLGA5	95.4357	-0.47883	0.205906	-2.32548	0.0200462	1	GOLGA5	95.4357	0.00809449	0.204924	0.0394999	0.968492	1	GOLGA5	95.4357	-0.390508	0.206606	-1.89011	0.0587438	1
ENSG00000066468	FGFR2	0.126226	0	10.9233	0	1	1	FGFR2	0.126226	0	10.9233	0	1	1	NA	NA	NA	NA	NA	NA	NA	FGFR2	0.126226	0	10.9233	0	1	1
ENSG00000066557	LRRC40	74.8402	-0.162887	0.237464	-0.685942	0.49275	1	LRRC40	74.8402	0.293104	0.228841	1.28082	0.200257	1	LRRC40	74.8402	-0.137068	0.239375	-0.572607	0.566911	1	LRRC40	74.8402	-0.0429155	0.234216	-0.183231	0.854617	1
ENSG00000066583	ISOC1	88.6719	-0.115854	0.229556	-0.504687	0.613779	1	ISOC1	88.6719	-0.0263175	0.226142	-0.116376	0.907355	1	ISOC1	88.6719	-0.0467193	0.230502	-0.202685	0.839381	1	ISOC1	88.6719	0.0308669	0.226896	0.13604	0.89179	1
ENSG00000066629	EML1	77.0149	0.238735	0.22622	1.05532	0.291279	1	EML1	77.0149	0.118336	0.224751	0.526519	0.598527	1	EML1	77.0149	0.153092	0.229046	0.668392	0.503884	1	EML1	77.0149	-0.0176103	0.227856	-0.0772873	0.938395	1
ENSG00000066651	TRMT11	12.7387	-1.11647	0.494916	-2.25589	0.0240778	1	TRMT11	12.7387	-0.512295	0.460658	-1.1121	0.266097	1	TRMT11	12.7387	-0.416892	0.47086	-0.885383	0.37595	1	TRMT11	12.7387	-0.464389	0.463686	-1.00152	0.316578	1
ENSG00000066654	THUMPD1	112.906	0.0211822	0.192772	0.109882	0.912503	1	THUMPD1	112.906	-0.037647	0.190725	-0.197389	0.843523	1	THUMPD1	112.906	0.253403	0.191916	1.32039	0.186705	1	THUMPD1	112.906	-0.00980605	0.191885	-0.0511037	0.959243	1
ENSG00000066697	MSANTD3	271.441	-0.132408	0.108933	-1.2155	0.224177	1	MSANTD3	271.441	-0.123305	0.107043	-1.15191	0.249357	1	MSANTD3	271.441	-0.176902	0.110505	-1.60085	0.10941	1	MSANTD3	271.441	-0.189765	0.108547	-1.74822	0.0804253	1
ENSG00000066735	KIF26A	47.9458	0.273037	0.27874	0.97954	0.327313	1	KIF26A	47.9458	0.124659	0.276818	0.45033	0.652473	1	KIF26A	47.9458	-0.0705426	0.289725	-0.243481	0.807633	1	KIF26A	47.9458	0.363539	0.27511	1.32143	0.186358	1
ENSG00000066739	ATG2B	45.3987	-0.254402	0.319321	-0.796695	0.425628	1	ATG2B	45.3987	-0.100629	0.312983	-0.321516	0.74782	1	ATG2B	45.3987	-0.319737	0.323347	-0.988836	0.322743	1	ATG2B	45.3987	0.00191234	0.313516	0.00609963	0.995133	1
ENSG00000066777	ARFGEF1	120.945	0.248737	0.196563	1.26543	0.205717	1	ARFGEF1	120.945	0.0204945	0.196283	0.104413	0.916841	1	ARFGEF1	120.945	0.206443	0.198425	1.04041	0.29815	1	ARFGEF1	120.945	0.0439081	0.197372	0.222464	0.823953	1
ENSG00000066813	ACSM2B	0.0689421	0.67059	10.9233	0.061391	0.951048	1	ACSM2B	0.0689421	0	10.9233	0	1	1	NA	NA	NA	NA	NA	NA	NA	ACSM2B	0.0689421	0	10.9233	0	1	1
ENSG00000066827	ZFAT	26.8826	0.226	0.342792	0.659291	0.509709	1	ZFAT	26.8826	0.323883	0.335294	0.965969	0.33406	1	ZFAT	26.8826	0.103433	0.349676	0.295798	0.767385	1	ZFAT	26.8826	0.0478709	0.344566	0.138931	0.889505	1
ENSG00000066855	MTFR1	121.143	0.0785355	0.166441	0.471852	0.637032	1	MTFR1	121.143	0.180353	0.162987	1.10655	0.268489	1	MTFR1	121.143	-0.0459136	0.169615	-0.270693	0.786627	1	MTFR1	121.143	0.0950434	0.165125	0.575586	0.564895	1
ENSG00000066923	STAG3	1.32924	1.39013	1.52411	0.912094	0.361719	1	STAG3	1.32924	1.1636	1.52219	0.764426	0.444613	1	STAG3	1.32924	0.820705	1.5825	0.518612	0.604031	1	STAG3	1.32924	1.43652	1.51418	0.948713	0.342766	1
ENSG00000066926	FECH	79.2793	0.315334	0.191398	1.64754	0.0994481	1	FECH	79.2793	0.292561	0.188563	1.55153	0.120775	1	FECH	79.2793	0.37316	0.192591	1.93758	0.052675	1	FECH	79.2793	0.259734	0.190739	1.36172	0.173285	1
ENSG00000066933	MYO9A	46.3217	-0.0643231	0.278412	-0.231036	0.817287	1	MYO9A	46.3217	0.173867	0.270165	0.643558	0.519862	1	MYO9A	46.3217	0.0537221	0.278984	0.192563	0.847301	1	MYO9A	46.3217	-0.035861	0.275855	-0.13	0.896567	1
ENSG00000067048	DDX3Y	92.9535	0.265377	0.305589	0.868411	0.385169	1	DDX3Y	92.9535	0.0323899	0.305322	0.106084	0.915516	1	DDX3Y	92.9535	0.010727	0.309217	0.0346908	0.972326	1	DDX3Y	92.9535	0.282425	0.304529	0.927414	0.353711	1
ENSG00000067057	PFKP	1550.94	-0.0175528	0.183881	-0.0954577	0.923951	1	PFKP	1550.94	0.0549603	0.183609	0.299333	0.764686	1	PFKP	1550.94	0.00129334	0.184019	0.00702828	0.994392	1	PFKP	1550.94	0.191168	0.183611	1.04116	0.297803	1
ENSG00000067064	IDI1	445.242	-0.212666	0.159803	-1.3308	0.183254	1	IDI1	445.242	-0.128103	0.158811	-0.806639	0.419875	1	IDI1	445.242	-0.13877	0.160093	-0.866808	0.386047	1	IDI1	445.242	-0.275983	0.159596	-1.72926	0.083762	1
ENSG00000067066	SP100	333.356	-0.112065	0.125177	-0.895251	0.370653	1	SP100	333.356	-0.12155	0.123813	-0.98172	0.326238	1	SP100	333.356	-0.0675591	0.125841	-0.536858	0.591365	1	SP100	333.356	-0.107272	0.124479	-0.861767	0.388816	1
ENSG00000067082	KLF6	589.063	0.0610074	0.149866	0.407079	0.68395	1	KLF6	589.063	0.081232	0.149301	0.544082	0.586385	1	KLF6	589.063	-0.42542	0.151593	-2.80632	0.00501108	1	KLF6	589.063	0.052836	0.149611	0.353156	0.723972	1
ENSG00000067113	PLPP1	59.3425	-0.307247	0.23375	-1.31442	0.188704	1	PLPP1	59.3425	-0.119526	0.226846	-0.526905	0.59826	1	PLPP1	59.3425	-0.223427	0.234878	-0.951247	0.341479	1	PLPP1	59.3425	-0.362728	0.232855	-1.55774	0.119295	1
ENSG00000067141	NEO1	0.528448	-2.01019	2.78199	-0.722575	0.469941	1	NEO1	0.528448	-2.25783	2.78199	-0.81159	0.417027	1	NA	NA	NA	NA	NA	NA	NA	NEO1	0.528448	-1.15133	2.78199	-0.413852	0.678983	1
ENSG00000067167	TRAM1	774.186	-0.0174607	0.0990227	-0.17633	0.860034	1	TRAM1	774.186	-0.0448646	0.0983034	-0.45639	0.64811	1	TRAM1	774.186	0.0589765	0.0992983	0.593933	0.552557	1	TRAM1	774.186	-0.0729973	0.0988022	-0.738822	0.460015	1
ENSG00000067177	PHKA1	7.78089	0.511142	0.849093	0.601986	0.547184	1	PHKA1	7.78089	1.48522	0.811997	1.82909	0.0673855	1	PHKA1	7.78089	1.3376	0.825467	1.62042	0.105143	1	PHKA1	7.78089	1.04575	0.825866	1.26624	0.205427	1
ENSG00000067182	TNFRSF1A	555.456	-0.0322908	0.140178	-0.230355	0.817816	1	TNFRSF1A	555.456	-0.0167986	0.139322	-0.120574	0.904028	1	TNFRSF1A	555.456	0.0899673	0.140313	0.641192	0.521398	1	TNFRSF1A	555.456	-0.100306	0.139981	-0.716569	0.47364	1
ENSG00000067191	CACNB1	7.40919	1.06751	0.767804	1.39034	0.164425	1	CACNB1	7.40919	1.15153	0.755595	1.524	0.127509	1	CACNB1	7.40919	1.18839	0.768923	1.54553	0.122219	1	CACNB1	7.40919	1.49389	0.749499	1.99318	0.0462412	1
ENSG00000067208	EVI5	86.4647	0.0637311	0.234664	0.271584	0.785942	1	EVI5	86.4647	0.0495904	0.232264	0.213508	0.83093	1	EVI5	86.4647	-0.0760594	0.23803	-0.319537	0.749319	1	EVI5	86.4647	0.0261431	0.233829	0.111804	0.910979	1
ENSG00000067221	STOML1	44.1646	-0.283825	0.283414	-1.00145	0.31661	1	STOML1	44.1646	-0.131434	0.277074	-0.474366	0.635239	1	STOML1	44.1646	0.0153337	0.280952	0.0545778	0.956475	1	STOML1	44.1646	-0.195497	0.280085	-0.697992	0.485182	1
ENSG00000067225	PKM	2078.98	0.186826	0.218648	0.854458	0.392851	1	PKM	2078.98	0.165613	0.218543	0.757804	0.448568	1	PKM	2078.98	0.0697348	0.21879	0.318729	0.749932	1	PKM	2078.98	0.485949	0.218479	2.22424	0.0261325	1
ENSG00000067248	DHX29	94.0512	-0.158424	0.202638	-0.781809	0.434327	1	DHX29	94.0512	-0.0385145	0.198984	-0.193556	0.846524	1	DHX29	94.0512	-0.335309	0.206558	-1.62332	0.104521	1	DHX29	94.0512	-0.114928	0.200989	-0.57181	0.56745	1
ENSG00000067334	DNTTIP2	168.586	-0.00314161	0.145032	-0.0216614	0.982718	1	DNTTIP2	168.586	0.249828	0.140793	1.77444	0.0759909	1	DNTTIP2	168.586	-0.012983	0.146629	-0.0885432	0.929445	1	DNTTIP2	168.586	0.105597	0.143038	0.738242	0.460367	1
ENSG00000067365	METTL22	65.1506	-0.437287	0.21733	-2.01209	0.0442105	1	METTL22	65.1506	-0.144541	0.209354	-0.690417	0.489932	1	METTL22	65.1506	-0.428849	0.219769	-1.95136	0.0510139	1	METTL22	65.1506	-0.26139	0.212849	-1.22806	0.219426	1
ENSG00000067369	TP53BP1	112.175	-0.177986	0.192701	-0.923637	0.355675	1	TP53BP1	112.175	-0.108533	0.189418	-0.572985	0.566655	1	TP53BP1	112.175	-0.289141	0.195832	-1.47648	0.139816	1	TP53BP1	112.175	-0.10589	0.190742	-0.555149	0.578793	1
ENSG00000067445	TRO	10.8722	-1.12091	0.644614	-1.73889	0.0820543	1	TRO	10.8722	-1.06281	0.628351	-1.69142	0.090756	1	TRO	10.8722	-0.469493	0.619665	-0.757657	0.448657	1	TRO	10.8722	-0.539901	0.611992	-0.882203	0.377667	1
ENSG00000067533	RRP15	68.4985	0.275242	0.233788	1.17732	0.23907	1	RRP15	68.4985	0.182979	0.232028	0.788606	0.430342	1	RRP15	68.4985	0.0167785	0.238942	0.07022	0.944019	1	RRP15	68.4985	0.0328948	0.235246	0.139832	0.888793	1
ENSG00000067560	RHOA	2975.79	0.117669	0.108988	1.07965	0.280299	1	RHOA	2975.79	0.130363	0.108799	1.1982	0.23084	1	RHOA	2975.79	0.0541857	0.109169	0.496346	0.619651	1	RHOA	2975.79	0.226704	0.108825	2.0832	0.0372328	1
ENSG00000067596	DHX8	116.876	-0.225779	0.16032	-1.4083	0.159042	1	DHX8	116.876	-0.256958	0.157718	-1.62923	0.103265	1	DHX8	116.876	0.0253125	0.159033	0.159165	0.873539	1	DHX8	116.876	-0.158301	0.15823	-1.00045	0.317092	1
ENSG00000067601	PMS2P4	0.432867	-0.291165	3.32407	-0.087593	0.9302	1	PMS2P4	0.432867	0.462753	3.26102	0.141904	0.887156	1	NA	NA	NA	NA	NA	NA	NA	PMS2P4	0.432867	1.60765	3.18543	0.504687	0.613779	1
ENSG00000067606	PRKCZ	1.39097	-2.05013	1.75881	-1.16563	0.243763	1	PRKCZ	1.39097	0.38632	1.41704	0.272625	0.785142	1	PRKCZ	1.39097	0.408764	1.44845	0.282207	0.777785	1	PRKCZ	1.39097	-0.273599	1.49408	-0.183122	0.854702	1
ENSG00000067646	ZFY	19.5031	-0.206994	0.467924	-0.442368	0.658223	1	ZFY	19.5031	-0.440329	0.467314	-0.942256	0.346062	1	ZFY	19.5031	-0.718381	0.492606	-1.45833	0.144751	1	ZFY	19.5031	-0.412491	0.470976	-0.875822	0.381127	1
ENSG00000067704	IARS2	212.759	0.0335789	0.193201	0.173803	0.86202	1	IARS2	212.759	0.0556456	0.191814	0.290102	0.771738	1	IARS2	212.759	-0.0332865	0.194483	-0.171154	0.864103	1	IARS2	212.759	-0.0171736	0.192808	-0.0890707	0.929026	1
ENSG00000067715	SYT1	38.9324	-0.11179	0.261451	-0.427576	0.66896	1	SYT1	38.9324	-0.447516	0.262736	-1.70329	0.0885141	1	SYT1	38.9324	-0.896838	0.280727	-3.1947	0.00139976	1	SYT1	38.9324	-0.168312	0.260592	-0.645883	0.518355	1
ENSG00000067798	NAV3	46.4371	-0.0751207	0.319945	-0.234793	0.814369	1	NAV3	46.4371	0.0463298	0.314881	0.147134	0.883026	1	NAV3	46.4371	-0.0264775	0.321568	-0.0823387	0.934377	1	NAV3	46.4371	-0.024129	0.31754	-0.0759872	0.939429	1
ENSG00000067829	IDH3G	157.483	0.400991	0.21685	1.84916	0.0644345	1	IDH3G	157.483	0.280521	0.21597	1.29889	0.193982	1	IDH3G	157.483	0.280886	0.218776	1.2839	0.199178	1	IDH3G	157.483	0.405892	0.216057	1.87864	0.0602942	1
ENSG00000067836	ROGDI	68.1161	-0.367392	0.234179	-1.56885	0.116682	1	ROGDI	68.1161	0.0525958	0.224695	0.234076	0.814926	1	ROGDI	68.1161	-0.108515	0.232349	-0.467032	0.640477	1	ROGDI	68.1161	-0.157044	0.22918	-0.685244	0.49319	1
ENSG00000067840	PDZD4	0.445178	0	4.20641	0	1	1	PDZD4	0.445178	0	4.20641	0	1	1	NA	NA	NA	NA	NA	NA	NA	PDZD4	0.445178	0	4.20641	0	1	1
ENSG00000067842	ATP2B3	0.440366	-1.25292	8.20836	-0.15264	0.878682	1	ATP2B3	0.440366	-0.538787	8.20836	-0.0656389	0.947665	1	NA	NA	NA	NA	NA	NA	NA	ATP2B3	0.440366	-1.35585	8.20836	-0.165179	0.868803	1
ENSG00000067900	ROCK1	167.377	-0.190508	0.16365	-1.16412	0.244376	1	ROCK1	167.377	-0.129547	0.160977	-0.804759	0.420959	1	ROCK1	167.377	-0.197155	0.165174	-1.19362	0.232627	1	ROCK1	167.377	-0.253226	0.163179	-1.55183	0.120703	1
ENSG00000067955	CBFB	231.295	0.334795	0.138149	2.42344	0.0153741	1	CBFB	231.295	0.208242	0.137345	1.5162	0.129468	1	CBFB	231.295	0.199923	0.14012	1.4268	0.153638	1	CBFB	231.295	0.344612	0.137375	2.50855	0.0121229	1
ENSG00000067992	PDK3	18.0234	-0.116015	0.427662	-0.271276	0.786179	1	PDK3	18.0234	-0.273448	0.425316	-0.642929	0.52027	1	PDK3	18.0234	-0.436797	0.440878	-0.990745	0.32181	1	PDK3	18.0234	-0.0718002	0.423973	-0.169351	0.865521	1
ENSG00000068001	HYAL2	798.264	-0.068453	0.207443	-0.329984	0.741412	1	HYAL2	798.264	-0.0271824	0.20695	-0.131348	0.8955	1	HYAL2	798.264	0.114054	0.207419	0.549874	0.582406	1	HYAL2	798.264	-0.233733	0.207495	-1.12645	0.259974	1
ENSG00000068024	HDAC4	25.9986	-0.30325	0.417168	-0.726927	0.467271	1	HDAC4	25.9986	-0.897698	0.426107	-2.10674	0.0351397	1	HDAC4	25.9986	-0.390951	0.423208	-0.92378	0.355601	1	HDAC4	25.9986	0.138047	0.40604	0.339984	0.733869	1
ENSG00000068028	RASSF1	110.068	-0.00265778	0.26398	-0.0100681	0.991967	1	RASSF1	110.068	0.0290387	0.261314	0.111126	0.911517	1	RASSF1	110.068	0.113853	0.264392	0.430623	0.666743	1	RASSF1	110.068	-0.28694	0.26568	-1.08002	0.280132	1
ENSG00000068078	FGFR3	4.3566	-0.239979	0.788592	-0.304314	0.760889	1	FGFR3	4.3566	0.23453	0.755507	0.310427	0.756236	1	FGFR3	4.3566	-0.43595	0.809858	-0.538304	0.590367	1	FGFR3	4.3566	0.19878	0.762283	0.26077	0.79427	1
ENSG00000068079	IFI35	34.5426	-0.610642	0.365694	-1.66982	0.0949556	1	IFI35	34.5426	-0.623816	0.361	-1.72802	0.083984	1	IFI35	34.5426	-0.301612	0.362658	-0.831672	0.405594	1	IFI35	34.5426	-0.540278	0.362057	-1.49225	0.135635	1
ENSG00000068097	HEATR6	31.4949	0.0774818	0.314285	0.246533	0.805269	1	HEATR6	31.4949	-0.0872824	0.312638	-0.279181	0.780106	1	HEATR6	31.4949	-0.04585	0.319819	-0.143363	0.886004	1	HEATR6	31.4949	-0.510345	0.324792	-1.5713	0.116114	1
ENSG00000068120	COASY	160.384	-0.311811	0.161187	-1.93447	0.0530556	1	COASY	160.384	-0.153057	0.157556	-0.971445	0.331327	1	COASY	160.384	-0.124148	0.16083	-0.771922	0.44016	1	COASY	160.384	-0.277041	0.159784	-1.73385	0.0829452	1
ENSG00000068137	PLEKHH3	29.321	-0.236073	0.333485	-0.707897	0.479009	1	PLEKHH3	29.321	-0.327515	0.329757	-0.9932	0.320612	1	PLEKHH3	29.321	0.151544	0.328082	0.461909	0.644146	1	PLEKHH3	29.321	-0.158087	0.32918	-0.480244	0.631054	1
ENSG00000068305	MEF2A	150.305	-0.170565	0.193358	-0.882122	0.377711	1	MEF2A	150.305	-0.188058	0.191297	-0.983071	0.325573	1	MEF2A	150.305	-0.251353	0.195654	-1.28468	0.198904	1	MEF2A	150.305	-0.308274	0.193539	-1.59282	0.1112	1
ENSG00000068308	OTUD5	255.47	-0.0702369	0.147457	-0.476322	0.633845	1	OTUD5	255.47	-0.0729518	0.14585	-0.500184	0.616945	1	OTUD5	255.47	0.00877753	0.147978	0.0593163	0.9527	1	OTUD5	255.47	-0.09383	0.146832	-0.639031	0.522803	1
ENSG00000068323	TFE3	140.39	-0.0945589	0.165453	-0.571514	0.567651	1	TFE3	140.39	-0.0386906	0.162177	-0.23857	0.811439	1	TFE3	140.39	-0.0446838	0.166612	-0.268191	0.788552	1	TFE3	140.39	-0.000879934	0.163232	-0.0053907	0.995699	1
ENSG00000068354	TBC1D25	52.5046	0.20956	0.262727	0.797632	0.425084	1	TBC1D25	52.5046	0.0386011	0.261455	0.147639	0.882627	1	TBC1D25	52.5046	-0.0628424	0.270166	-0.232606	0.816067	1	TBC1D25	52.5046	0.137017	0.262127	0.52271	0.601176	1
ENSG00000068366	ACSL4	307.084	0.0618065	0.141853	0.435708	0.663048	1	ACSL4	307.084	0.173137	0.140114	1.23569	0.216576	1	ACSL4	307.084	0.0422836	0.142824	0.296054	0.767189	1	ACSL4	307.084	0.167743	0.140741	1.19185	0.233319	1
ENSG00000068383	INPP5A	108.988	-0.210319	0.21699	-0.969256	0.332418	1	INPP5A	108.988	0.0726852	0.211538	0.343603	0.731145	1	INPP5A	108.988	-0.0494418	0.216894	-0.227953	0.819683	1	INPP5A	108.988	0.0216237	0.21327	0.101391	0.91924	1
ENSG00000068394	GPKOW	86.8727	-0.0532339	0.280243	-0.189956	0.849344	1	GPKOW	86.8727	0.140106	0.275459	0.508627	0.611014	1	GPKOW	86.8727	0.208252	0.279024	0.746359	0.455451	1	GPKOW	86.8727	0.138464	0.276811	0.500213	0.616925	1
ENSG00000068400	GRIPAP1	101.2	-0.00718572	0.209702	-0.0342664	0.972665	1	GRIPAP1	101.2	-0.0297049	0.207351	-0.143259	0.886085	1	GRIPAP1	101.2	0.094603	0.210258	0.449939	0.652755	1	GRIPAP1	101.2	0.0118961	0.208308	0.0571081	0.954459	1
ENSG00000068438	FTSJ1	137.315	0.0740532	0.161348	0.458965	0.646259	1	FTSJ1	137.315	0.161065	0.158195	1.01814	0.30861	1	FTSJ1	137.315	0.211543	0.161467	1.31013	0.190151	1	FTSJ1	137.315	0.157917	0.159466	0.99029	0.322032	1
ENSG00000068489	PRR11	163.742	-0.136497	0.227384	-0.600293	0.548311	1	PRR11	163.742	0.109265	0.22496	0.48571	0.627173	1	PRR11	163.742	-0.251263	0.22906	-1.09693	0.272672	1	PRR11	163.742	-0.069254	0.226362	-0.305944	0.759647	1
ENSG00000068615	REEP1	1.86267	-0.297278	1.29433	-0.229676	0.818344	1	REEP1	1.86267	-0.961759	1.33261	-0.721714	0.470471	1	REEP1	1.86267	-0.292898	1.30663	-0.224163	0.82263	1	REEP1	1.86267	-0.833476	1.33425	-0.624678	0.532182	1
ENSG00000068650	ATP11A	142.531	-0.124179	0.220639	-0.562813	0.573562	1	ATP11A	142.531	-0.0722508	0.218351	-0.330893	0.740725	1	ATP11A	142.531	-0.0830063	0.221604	-0.374571	0.70798	1	ATP11A	142.531	0.00203958	0.218793	0.00932198	0.992562	1
ENSG00000068654	POLR1A	102.233	0.141197	0.180606	0.781793	0.434336	1	POLR1A	102.233	0.0987427	0.178337	0.553686	0.579794	1	POLR1A	102.233	0.267703	0.180862	1.48015	0.138833	1	POLR1A	102.233	0.082502	0.180029	0.458272	0.646757	1
ENSG00000068697	LAPTM4A	1572.4	-0.0973646	0.0855241	-1.13845	0.254934	1	LAPTM4A	1572.4	-0.0586502	0.0849939	-0.690051	0.490162	1	LAPTM4A	1572.4	-0.153651	0.0859697	-1.78727	0.0738943	1	LAPTM4A	1572.4	-0.135245	0.0853548	-1.5845	0.11308	1
ENSG00000068724	TTC7A	24.6929	-0.0898162	0.371258	-0.241924	0.808839	1	TTC7A	24.6929	0.0748884	0.360315	0.207842	0.835353	1	TTC7A	24.6929	0.0225912	0.372213	0.0606944	0.951603	1	TTC7A	24.6929	-0.0166834	0.366228	-0.0455546	0.963665	1
ENSG00000068745	IP6K2	211.645	0.131558	0.158853	0.82817	0.407574	1	IP6K2	211.645	0.0903219	0.157443	0.573681	0.566184	1	IP6K2	211.645	-0.0337435	0.161268	-0.209238	0.834262	1	IP6K2	211.645	0.248375	0.157343	1.57856	0.114436	1
ENSG00000068781	STON1-GTF2A1L	0.119195	0.67059	10.9233	0.061391	0.951048	1	STON1-GTF2A1L	0.119195	0	10.9233	0	1	1	NA	NA	NA	NA	NA	NA	NA	STON1-GTF2A1L	0.119195	0.567667	10.9233	0.0519687	0.958554	1
ENSG00000068784	SRBD1	27.2103	0.238885	0.354762	0.673369	0.500713	1	SRBD1	27.2103	0.130675	0.351783	0.371466	0.710291	1	SRBD1	27.2103	0.310554	0.356445	0.871253	0.383616	1	SRBD1	27.2103	0.48911	0.347835	1.40615	0.159678	1
ENSG00000068796	KIF2A	66.4587	-0.000884667	0.223418	-0.0039597	0.996841	1	KIF2A	66.4587	-0.146815	0.221847	-0.661785	0.508109	1	KIF2A	66.4587	0.122855	0.223784	0.548988	0.583013	1	KIF2A	66.4587	0.0614558	0.220928	0.278171	0.780881	1
ENSG00000068831	RASGRP2	0.617681	-0.291166	2.48756	-0.117049	0.906821	1	RASGRP2	0.617681	0.193211	2.44301	0.0790873	0.936963	1	NA	NA	NA	NA	NA	NA	NA	RASGRP2	0.617681	1.17198	2.33572	0.501762	0.615835	1
ENSG00000068878	PSME4	250.814	-0.164785	0.128858	-1.27881	0.200965	1	PSME4	250.814	-0.158256	0.127017	-1.24595	0.212784	1	PSME4	250.814	-0.131699	0.129777	-1.01481	0.310196	1	PSME4	250.814	-0.2263	0.128472	-1.76148	0.0781578	1
ENSG00000068885	IFT80	33.9821	0.148025	0.297444	0.497656	0.618727	1	IFT80	33.9821	-0.0405498	0.296217	-0.136892	0.891116	1	IFT80	33.9821	-0.00361836	0.303858	-0.011908	0.990499	1	IFT80	33.9821	-0.00477441	0.298349	-0.0160028	0.987232	1
ENSG00000068903	SIRT2	201.575	-0.0153069	0.12966	-0.118055	0.906024	1	SIRT2	201.575	-0.152242	0.128669	-1.1832	0.236728	1	SIRT2	201.575	-0.194663	0.132847	-1.46532	0.142833	1	SIRT2	201.575	-0.0655825	0.129152	-0.507794	0.611598	1
ENSG00000068912	ERLEC1	143.021	-0.242661	0.176502	-1.37483	0.169183	1	ERLEC1	143.021	0.0454091	0.171869	0.264208	0.791619	1	ERLEC1	143.021	-0.210588	0.177736	-1.18483	0.236083	1	ERLEC1	143.021	0.036851	0.17299	0.213024	0.831309	1
ENSG00000068971	PPP2R5B	27.5563	0.0233489	0.459609	0.0508018	0.959483	1	PPP2R5B	27.5563	0.429143	0.443643	0.967316	0.333386	1	PPP2R5B	27.5563	0.799409	0.444486	1.7985	0.0720972	1	PPP2R5B	27.5563	0.039825	0.456004	0.0873348	0.930405	1
ENSG00000068976	PYGM	0.26051	0.670612	7.36107	0.0911025	0.927411	1	PYGM	0.26051	0	7.36107	0	1	1	NA	NA	NA	NA	NA	NA	NA	PYGM	0.26051	0	7.36107	0	1	1
ENSG00000068985	PAGE1	1.78971	0.297261	1.34737	0.220623	0.825386	1	PAGE1	1.78971	0.345714	1.31359	0.263183	0.792409	1	PAGE1	1.78971	0.72439	1.31387	0.551343	0.581399	1	PAGE1	1.78971	0.945433	1.27087	0.743924	0.456923	1
ENSG00000069011	PITX1	2.28646	0.760269	1.15668	0.657283	0.510999	1	PITX1	2.28646	0.291308	1.17199	0.248558	0.803703	1	PITX1	2.28646	0.244433	1.20984	0.202037	0.839888	1	PITX1	2.28646	0.474306	1.16905	0.405718	0.68495	1
ENSG00000069020	MAST4	385.01	-0.218697	0.205124	-1.06617	0.286347	1	MAST4	385.01	-0.102381	0.203792	-0.502379	0.615401	1	MAST4	385.01	-0.187446	0.205664	-0.91142	0.362074	1	MAST4	385.01	-0.114807	0.204274	-0.562024	0.574099	1
ENSG00000069122	ADGRF5	51.5279	0.584323	0.64562	0.905057	0.365435	1	ADGRF5	51.5279	0.112289	0.64699	0.173556	0.862215	1	ADGRF5	51.5279	0.107222	0.650815	0.164751	0.86914	1	ADGRF5	51.5279	0.159313	0.647695	0.245968	0.805707	1
ENSG00000069188	SDK2	0.145617	0	10.9233	0	1	1	SDK2	0.145617	0	10.9233	0	1	1	NA	NA	NA	NA	NA	NA	NA	SDK2	0.145617	0	10.9233	0	1	1
ENSG00000069206	ADAM7	0.0659003	0	10.9233	0	1	1	ADAM7	0.0659003	0.422966	10.9233	0.0387216	0.969112	1	NA	NA	NA	NA	NA	NA	NA	ADAM7	0.0659003	0.567667	10.9233	0.0519687	0.958554	1
ENSG00000069248	NUP133	115.974	-0.0383922	0.157982	-0.243016	0.807993	1	NUP133	115.974	-0.0548752	0.155387	-0.353152	0.723974	1	NUP133	115.974	-0.213076	0.162141	-1.31415	0.188797	1	NUP133	115.974	-0.0129436	0.156478	-0.0827183	0.934076	1
ENSG00000069275	NUCKS1	1213.98	-0.0461754	0.157845	-0.292536	0.769877	1	NUCKS1	1213.98	-0.0286636	0.157526	-0.18196	0.855614	1	NUCKS1	1213.98	-0.0917821	0.158121	-0.580453	0.561609	1	NUCKS1	1213.98	-0.0520394	0.157695	-0.329999	0.7414	1
ENSG00000069329	VPS35	505.436	-0.12261	0.112167	-1.09311	0.274346	1	VPS35	505.436	0.0731485	0.110355	0.662848	0.507428	1	VPS35	505.436	-0.0457041	0.112538	-0.406123	0.684652	1	VPS35	505.436	0.194905	0.110419	1.76513	0.0775413	1
ENSG00000069345	DNAJA2	168.273	0.0692826	0.164173	0.42201	0.673018	1	DNAJA2	168.273	0.248903	0.160718	1.54869	0.121456	1	DNAJA2	168.273	0.187769	0.164475	1.14162	0.253611	1	DNAJA2	168.273	0.00586924	0.163721	0.035849	0.971403	1
ENSG00000069399	BCL3	126.585	-0.330026	0.196502	-1.6795	0.0930538	1	BCL3	126.585	-0.149523	0.191508	-0.780766	0.43494	1	BCL3	126.585	0.292495	0.1912	1.52979	0.126069	1	BCL3	126.585	-0.175104	0.193284	-0.905941	0.364967	1
ENSG00000069424	KCNAB2	8.78961	0.1099	0.702168	0.156516	0.875626	1	KCNAB2	8.78961	0.00519958	0.695511	0.00747591	0.994035	1	KCNAB2	8.78961	-1.26277	0.81705	-1.54552	0.12222	1	KCNAB2	8.78961	0.559096	0.679807	0.822434	0.41083	1
ENSG00000069431	ABCC9	1.56915	-1.98034	1.45966	-1.35671	0.174873	1	ABCC9	1.56915	-2.22151	1.46336	-1.51809	0.128992	1	ABCC9	1.56915	-0.909809	1.28914	-0.705748	0.480345	1	ABCC9	1.56915	-1.13067	1.28672	-0.878722	0.379552	1
ENSG00000069482	GAL	13.7162	0.478321	0.663187	0.721246	0.470758	1	GAL	13.7162	0.229979	0.662851	0.346954	0.728626	1	GAL	13.7162	0.547369	0.664883	0.823256	0.410363	1	GAL	13.7162	0.109203	0.667945	0.163491	0.870132	1
ENSG00000069493	CLEC2D	88.2135	-0.153964	0.230738	-0.667268	0.504601	1	CLEC2D	88.2135	0.054869	0.225921	0.242868	0.808108	1	CLEC2D	88.2135	-0.223828	0.233552	-0.958365	0.337879	1	CLEC2D	88.2135	-0.15585	0.22942	-0.679323	0.496933	1
ENSG00000069509	FUNDC1	66.9741	0.260304	0.21717	1.19862	0.230677	1	FUNDC1	66.9741	0.0851988	0.216124	0.394212	0.693424	1	FUNDC1	66.9741	0.462638	0.216445	2.13744	0.0325619	1	FUNDC1	66.9741	0.290111	0.21532	1.34735	0.177868	1
ENSG00000069535	MAOB	0.44983	-1.05501	2.55495	-0.412926	0.679661	1	MAOB	0.44983	-0.31902	2.47438	-0.12893	0.897413	1	NA	NA	NA	NA	NA	NA	NA	MAOB	0.44983	0.265052	2.42153	0.109456	0.91284	1
ENSG00000069667	RORA	45.8486	-0.270695	0.277351	-0.976001	0.329064	1	RORA	45.8486	-0.302141	0.273069	-1.10646	0.268526	1	RORA	45.8486	-0.327825	0.281809	-1.16329	0.244714	1	RORA	45.8486	-0.0150535	0.270549	-0.0556404	0.955628	1
ENSG00000069696	DRD4	0.733193	1.87917	2.42854	0.773786	0.439057	1	DRD4	0.733193	0.42299	2.5375	0.166696	0.86761	1	DRD4	0.733193	0.815742	2.5375	0.321475	0.747851	1	DRD4	0.733193	2.05129	2.3969	0.855812	0.392102	1
ENSG00000069702	TGFBR3	18.8208	0.249519	0.3807	0.655423	0.512196	1	TGFBR3	18.8208	0.134824	0.37695	0.35767	0.720591	1	TGFBR3	18.8208	0.376657	0.381185	0.988123	0.323093	1	TGFBR3	18.8208	0.351914	0.375002	0.938433	0.348022	1
ENSG00000069764	PLA2G10	0.318478	0.67059	10.9233	0.061391	0.951048	1	PLA2G10	0.318478	0	10.9233	0	1	1	NA	NA	NA	NA	NA	NA	NA	PLA2G10	0.318478	0	10.9233	0	1	1
ENSG00000069812	HES2	143.154	0.192281	0.246738	0.779292	0.435808	1	HES2	143.154	0.161923	0.245218	0.660322	0.509047	1	HES2	143.154	0.285617	0.247214	1.15534	0.247949	1	HES2	143.154	0.121606	0.246357	0.493617	0.621577	1
ENSG00000069849	ATP1B3	1014.29	-0.0542719	0.174625	-0.31079	0.75596	1	ATP1B3	1014.29	-0.097847	0.17429	-0.561402	0.574523	1	ATP1B3	1014.29	0.0725562	0.17469	0.415342	0.677892	1	ATP1B3	1014.29	-0.213714	0.174663	-1.22358	0.22111	1
ENSG00000069869	NEDD4	73.1864	0.303841	0.266621	1.1396	0.254454	1	NEDD4	73.1864	0.00449018	0.266961	0.0168196	0.986581	1	NEDD4	73.1864	-0.215291	0.274513	-0.784263	0.432886	1	NEDD4	73.1864	0.00197081	0.26842	0.00734226	0.994142	1
ENSG00000069943	PIGB	30.9546	0.256624	0.308751	0.831169	0.405878	1	PIGB	30.9546	0.24141	0.304307	0.793312	0.427596	1	PIGB	30.9546	-0.0274288	0.318565	-0.0861009	0.931386	1	PIGB	30.9546	0.0175164	0.311521	0.0562286	0.95516	1
ENSG00000069956	MAPK6	117.8	-0.132781	0.173668	-0.764567	0.444529	1	MAPK6	117.8	-0.112435	0.170716	-0.658608	0.510147	1	MAPK6	117.8	-0.0164122	0.174044	-0.0942989	0.924872	1	MAPK6	117.8	-0.00948439	0.171117	-0.0554263	0.955799	1
ENSG00000069966	GNB5	61.4133	0.0869334	0.234076	0.371389	0.710348	1	GNB5	61.4133	0.0496455	0.231208	0.214722	0.829984	1	GNB5	61.4133	-0.175114	0.240593	-0.727846	0.466708	1	GNB5	61.4133	0.0116918	0.23357	0.0500571	0.960077	1
ENSG00000069974	RAB27A	72.4573	0.0628827	0.227919	0.2759	0.782625	1	RAB27A	72.4573	0.0860028	0.224512	0.383065	0.701671	1	RAB27A	72.4573	0.0880628	0.229635	0.383491	0.701356	1	RAB27A	72.4573	0.0107311	0.227129	0.0472467	0.962317	1
ENSG00000069998	CECR5	103.274	0.104545	0.232536	0.449588	0.653007	1	CECR5	103.274	0.145263	0.229867	0.631946	0.527422	1	CECR5	103.274	0.211226	0.23302	0.906469	0.364688	1	CECR5	103.274	0.195136	0.230618	0.846144	0.397473	1
ENSG00000070010	UFD1L	568.005	-0.162726	0.17193	-0.946465	0.343911	1	UFD1L	568.005	-0.0482617	0.170976	-0.282273	0.777734	1	UFD1L	568.005	0.124883	0.171603	0.727745	0.46677	1	UFD1L	568.005	-0.155053	0.171555	-0.903811	0.366096	1
ENSG00000070018	LRP6	43.8551	0.0907414	0.330587	0.274486	0.783711	1	LRP6	43.8551	0.06685	0.326832	0.204539	0.837932	1	LRP6	43.8551	-0.0584415	0.33624	-0.173809	0.862016	1	LRP6	43.8551	-0.356149	0.336989	-1.05686	0.290578	1
ENSG00000070019	GUCY2C	0.0243497	0	10.9233	0	1	1	GUCY2C	0.0243497	0	10.9233	0	1	1	NA	NA	NA	NA	NA	NA	NA	GUCY2C	0.0243497	0	10.9233	0	1	1
ENSG00000070047	PHRF1	87.8225	0.0816774	0.214575	0.380648	0.703465	1	PHRF1	87.8225	0.0596629	0.212062	0.281347	0.778444	1	PHRF1	87.8225	-0.323524	0.222111	-1.45659	0.14523	1	PHRF1	87.8225	0.0721444	0.213402	0.338068	0.735312	1
ENSG00000070061	IKBKAP	63.1465	0.101061	0.22744	0.444341	0.656796	1	IKBKAP	63.1465	0.0603413	0.224561	0.268708	0.788154	1	IKBKAP	63.1465	-0.0520761	0.232164	-0.224307	0.822519	1	IKBKAP	63.1465	0.210523	0.224467	0.937877	0.348308	1
ENSG00000070081	NUCB2	187.344	-0.141149	0.176386	-0.800228	0.423579	1	NUCB2	187.344	-0.062199	0.173901	-0.35767	0.720591	1	NUCB2	187.344	-0.0956778	0.1773	-0.539637	0.589448	1	NUCB2	187.344	-0.0168282	0.174549	-0.0964098	0.923195	1
ENSG00000070087	PFN2	658.785	-0.0239606	0.13067	-0.183367	0.85451	1	PFN2	658.785	-0.0693708	0.130127	-0.533101	0.593964	1	PFN2	658.785	-0.0782893	0.131276	-0.596373	0.550926	1	PFN2	658.785	-0.214887	0.13083	-1.64248	0.10049	1
ENSG00000070159	PTPN3	0.0826622	0	10.9233	0	1	1	PTPN3	0.0826622	0	10.9233	0	1	1	NA	NA	NA	NA	NA	NA	NA	PTPN3	0.0826622	0	10.9233	0	1	1
ENSG00000070182	SPTB	1.7617	0.677806	1.13697	0.596149	0.551075	1	SPTB	1.7617	0.24911	1.14794	0.217007	0.828203	1	SPTB	1.7617	-3.44914	1.57592	-2.18865	0.0286222	1	SPTB	1.7617	-0.556692	1.23432	-0.451011	0.651981	1
ENSG00000070190	DAPP1	0.0271046	0	10.9233	0	1	1	DAPP1	0.0271046	0	10.9233	0	1	1	NA	NA	NA	NA	NA	NA	NA	DAPP1	0.0271046	0.567667	10.9233	0.0519687	0.958554	1
ENSG00000070193	FGF10	13.2644	0.0660431	2.64216	0.0249959	0.980058	1	FGF10	13.2644	0.706415	2.63487	0.268103	0.78862	1	FGF10	13.2644	0.792295	2.6372	0.30043	0.763849	1	FGF10	13.2644	0.289968	2.63872	0.109889	0.912497	1
ENSG00000070214	SLC44A1	285.986	0.13209	0.143607	0.919802	0.357676	1	SLC44A1	285.986	0.0272105	0.142828	0.190512	0.848908	1	SLC44A1	285.986	-0.0581987	0.145595	-0.399731	0.689355	1	SLC44A1	285.986	0.0733762	0.143283	0.512108	0.608576	1
ENSG00000070269	TMEM260	25.6068	-0.726483	0.375557	-1.93442	0.053062	1	TMEM260	25.6068	-0.324563	0.358405	-0.905576	0.36516	1	TMEM260	25.6068	-0.782909	0.382291	-2.04794	0.0405659	1	TMEM260	25.6068	-0.525701	0.366631	-1.43387	0.15161	1
ENSG00000070366	SMG6	151.044	-0.0750838	0.199785	-0.375823	0.707049	1	SMG6	151.044	-0.0628283	0.197882	-0.317504	0.750861	1	SMG6	151.044	-0.363472	0.203624	-1.78502	0.0742583	1	SMG6	151.044	-0.0940229	0.19903	-0.472406	0.636637	1
ENSG00000070367	EXOC5	255.987	0.0268787	0.133907	0.200726	0.840913	1	EXOC5	255.987	0.0179507	0.13232	0.135662	0.892089	1	EXOC5	255.987	-0.0693264	0.135737	-0.51074	0.609533	1	EXOC5	255.987	-0.00990238	0.133375	-0.0742447	0.940816	1
ENSG00000070371	CLTCL1	6.46624	-1.52308	0.815107	-1.86857	0.0616828	1	CLTCL1	6.46624	-0.656897	0.723049	-0.90851	0.363609	1	CLTCL1	6.46624	0.485128	0.688131	0.704993	0.480815	1	CLTCL1	6.46624	0.132201	0.691531	0.191172	0.848391	1
ENSG00000070388	FGF22	0.876665	1.1179	1.90692	0.586233	0.557719	1	FGF22	0.876665	-2.75982	2.17117	-1.27112	0.203685	1	FGF22	0.876665	0.0761362	2.00698	0.0379356	0.969739	1	FGF22	0.876665	0.11519	1.97375	0.0583613	0.953461	1
ENSG00000070404	FSTL3	20.0822	-0.178271	0.471965	-0.377721	0.705638	1	FSTL3	20.0822	-0.29685	0.467958	-0.634351	0.525852	1	FSTL3	20.0822	-0.260049	0.479527	-0.542304	0.587609	1	FSTL3	20.0822	0.0329442	0.46292	0.0711661	0.943266	1
ENSG00000070413	DGCR2	162.423	-0.0337787	0.1817	-0.185904	0.85252	1	DGCR2	162.423	0.22557	0.17805	1.2669	0.205193	1	DGCR2	162.423	-0.020056	0.182907	-0.109652	0.912686	1	DGCR2	162.423	0.092014	0.179826	0.511684	0.608872	1
ENSG00000070423	RNF126	165.449	0.280937	0.168755	1.66476	0.0959611	1	RNF126	165.449	0.420471	0.16581	2.53585	0.0112173	1	RNF126	165.449	0.364866	0.169341	2.15462	0.0311915	1	RNF126	165.449	0.129843	0.169056	0.768048	0.442459	1
ENSG00000070444	MNT	66.7549	0.0812844	0.310289	0.261963	0.79335	1	MNT	66.7549	0.336129	0.305337	1.10084	0.270964	1	MNT	66.7549	0.0471058	0.312567	0.150707	0.880207	1	MNT	66.7549	0.0802323	0.308969	0.259677	0.795113	1
ENSG00000070476	ZXDC	16.2363	-0.560384	0.407021	-1.37679	0.168576	1	ZXDC	16.2363	-0.76728	0.405533	-1.89203	0.0584872	1	ZXDC	16.2363	-0.304874	0.40238	-0.757677	0.448644	1	ZXDC	16.2363	-0.492622	0.400359	-1.23045	0.218529	1
ENSG00000070495	JMJD6	87.3911	0.314863	0.269802	1.16701	0.243205	1	JMJD6	87.3911	0.169662	0.268632	0.631579	0.527662	1	JMJD6	87.3911	0.310658	0.271539	1.14406	0.252598	1	JMJD6	87.3911	0.125815	0.270521	0.465084	0.641871	1
ENSG00000070501	POLB	64.2115	0.402392	0.222978	1.80463	0.0711332	1	POLB	64.2115	0.245251	0.221554	1.10696	0.26831	1	POLB	64.2115	0.514902	0.223494	2.30388	0.0212296	1	POLB	64.2115	0.520614	0.219621	2.37052	0.0177633	1
ENSG00000070526	ST6GALNAC1	10.6735	1.20243	0.586401	2.05053	0.0403126	1	ST6GALNAC1	10.6735	0.687904	0.593741	1.15859	0.246622	1	ST6GALNAC1	10.6735	0.172741	0.631184	0.273677	0.784333	1	ST6GALNAC1	10.6735	0.891544	0.591902	1.50624	0.132007	1
ENSG00000070540	WIPI1	133.931	-0.371872	0.201201	-1.84826	0.0645646	1	WIPI1	133.931	-0.240548	0.197369	-1.21877	0.22293	1	WIPI1	133.931	-0.309397	0.202219	-1.53001	0.126015	1	WIPI1	133.931	0.0496394	0.196137	0.253085	0.800202	1
ENSG00000070601	FRMPD1	0.0375501	0.67059	10.9233	0.061391	0.951048	1	FRMPD1	0.0375501	0	10.9233	0	1	1	NA	NA	NA	NA	NA	NA	NA	FRMPD1	0.0375501	0	10.9233	0	1	1
ENSG00000070610	GBA2	137.747	0.13749	0.18296	0.751472	0.452369	1	GBA2	137.747	0.23002	0.17962	1.28059	0.200337	1	GBA2	137.747	0.163352	0.184326	0.886208	0.375506	1	GBA2	137.747	0.159097	0.181585	0.876158	0.380944	1
ENSG00000070614	NDST1	210.492	0.0950695	0.176408	0.538919	0.589943	1	NDST1	210.492	0.144708	0.174408	0.829708	0.406704	1	NDST1	210.492	0.0850084	0.177639	0.478546	0.632261	1	NDST1	210.492	0.105481	0.175515	0.600979	0.547854	1
ENSG00000070669	ASNS	0.330948	2.03414	10.8952	0.186701	0.851895	1	ASNS	0.330948	0	10.9233	0	1	1	NA	NA	NA	NA	NA	NA	NA	ASNS	0.330948	0	10.9233	0	1	1
ENSG00000070718	AP3M2	41.3272	0.443824	0.332727	1.3339	0.182238	1	AP3M2	41.3272	0.0854912	0.333944	0.256005	0.797947	1	AP3M2	41.3272	-0.027893	0.342144	-0.081524	0.935025	1	AP3M2	41.3272	0.148755	0.334999	0.444044	0.657011	1
ENSG00000070729	CNGB1	0.280485	0.670623	4.48145	0.149644	0.881045	1	CNGB1	0.280485	1.27217	4.44723	0.286058	0.774833	1	NA	NA	NA	NA	NA	NA	NA	CNGB1	0.280485	0	4.48145	0	1	1
ENSG00000070756	PABPC1	1624.15	-0.0248438	0.0942069	-0.263715	0.792	1	PABPC1	1624.15	-0.0384305	0.0938102	-0.409662	0.682054	1	PABPC1	1624.15	-0.0393864	0.0945239	-0.416682	0.676911	1	PABPC1	1624.15	0.0195706	0.0939284	0.208356	0.834951	1
ENSG00000070759	TESK2	7.06015	-0.224325	0.587401	-0.381894	0.70254	1	TESK2	7.06015	-0.704337	0.597768	-1.17828	0.238685	1	TESK2	7.06015	-0.675762	0.617262	-1.09477	0.273616	1	TESK2	7.06015	-0.88194	0.615047	-1.43394	0.15159	1
ENSG00000070761	CFAP20	125.357	0.124115	0.18209	0.681616	0.495482	1	CFAP20	125.357	0.020269	0.180794	0.112111	0.910735	1	CFAP20	125.357	-0.0666492	0.185413	-0.359464	0.719248	1	CFAP20	125.357	0.00986982	0.182065	0.0542104	0.956768	1
ENSG00000070770	CSNK2A2	407.435	0.0356741	0.117993	0.302339	0.762393	1	CSNK2A2	407.435	-0.148258	0.117614	-1.26055	0.207471	1	CSNK2A2	407.435	0.138296	0.118264	1.16938	0.242249	1	CSNK2A2	407.435	0.00571254	0.117553	0.0485953	0.961242	1
ENSG00000070778	PTPN21	53.247	-0.31199	0.301033	-1.0364	0.300016	1	PTPN21	53.247	-0.11403	0.29391	-0.387976	0.698034	1	PTPN21	53.247	-0.164843	0.301108	-0.547455	0.584066	1	PTPN21	53.247	-0.365618	0.299978	-1.21882	0.222913	1
ENSG00000070785	EIF2B3	113.251	-0.169601	0.181311	-0.935417	0.349573	1	EIF2B3	113.251	-0.175819	0.178606	-0.984398	0.32492	1	EIF2B3	113.251	-0.0312138	0.18144	-0.172034	0.863411	1	EIF2B3	113.251	-0.305058	0.181611	-1.67974	0.0930089	1
ENSG00000070808	CAMK2A	0.0639316	0	10.9233	0	1	1	CAMK2A	0.0639316	0	10.9233	0	1	1	NA	NA	NA	NA	NA	NA	NA	CAMK2A	0.0639316	0	10.9233	0	1	1
ENSG00000070814	TCOF1	84.4153	0.0510025	0.213479	0.238911	0.811175	1	TCOF1	84.4153	0.100924	0.210108	0.480342	0.630985	1	TCOF1	84.4153	0.0152786	0.215846	0.070785	0.943569	1	TCOF1	84.4153	0.169241	0.210863	0.80261	0.4222	1
ENSG00000070831	CDC42	2162.19	0.0284762	0.093392	0.304911	0.760434	1	CDC42	2162.19	0.0570285	0.0930892	0.612622	0.540126	1	CDC42	2162.19	-0.081067	0.093727	-0.864927	0.387079	1	CDC42	2162.19	0.0757768	0.0932026	0.813034	0.416199	1
ENSG00000070882	OSBPL3	57.8909	0.533937	0.324154	1.64717	0.0995227	1	OSBPL3	57.8909	0.1921	0.324922	0.591219	0.554374	1	OSBPL3	57.8909	0.11226	0.331002	0.339151	0.734496	1	OSBPL3	57.8909	0.156666	0.326857	0.47931	0.631718	1
ENSG00000070886	EPHA8	0.0680847	0	10.9233	0	1	1	EPHA8	0.0680847	0	10.9233	0	1	1	NA	NA	NA	NA	NA	NA	NA	EPHA8	0.0680847	0	10.9233	0	1	1
ENSG00000070915	SLC12A3	0.0720832	0	10.9233	0	1	1	SLC12A3	0.0720832	0	10.9233	0	1	1	NA	NA	NA	NA	NA	NA	NA	SLC12A3	0.0720832	0	10.9233	0	1	1
ENSG00000070950	RAD18	38.2023	0.393068	0.28847	1.3626	0.173009	1	RAD18	38.2023	0.30981	0.285825	1.08391	0.278403	1	RAD18	38.2023	0.0799966	0.297051	0.269302	0.787697	1	RAD18	38.2023	0.344575	0.287456	1.1987	0.230643	1
ENSG00000070961	ATP2B1	52.1403	-0.156794	0.282663	-0.554706	0.579096	1	ATP2B1	52.1403	-0.0698244	0.278095	-0.251081	0.801751	1	ATP2B1	52.1403	0.362487	0.277921	1.30428	0.192138	1	ATP2B1	52.1403	-0.324385	0.283438	-1.14447	0.25243	1
ENSG00000071051	NCK2	154.339	-0.153221	0.165149	-0.92777	0.353527	1	NCK2	154.339	0.054209	0.16056	0.337625	0.735645	1	NCK2	154.339	-0.0034173	0.16513	-0.0206946	0.983489	1	NCK2	154.339	0.0835858	0.161573	0.517326	0.604928	1
ENSG00000071054	MAP4K4	810.359	0.147325	0.130244	1.13115	0.257993	1	MAP4K4	810.359	0.0941046	0.129796	0.72502	0.46844	1	MAP4K4	810.359	-0.0487487	0.131138	-0.371737	0.710089	1	MAP4K4	810.359	0.166124	0.129927	1.27859	0.201042	1
ENSG00000071073	MGAT4A	121.913	0.0680727	0.20011	0.340176	0.733724	1	MGAT4A	121.913	-0.0171203	0.198416	-0.0862849	0.93124	1	MGAT4A	121.913	0.00958777	0.202416	0.0473666	0.962221	1	MGAT4A	121.913	0.119778	0.198463	0.603527	0.546158	1
ENSG00000071082	RPL31	6082.85	0.0427644	0.0747327	0.572231	0.567165	1	RPL31	6082.85	0.0249644	0.0746042	0.334624	0.737908	1	RPL31	6082.85	0.0538985	0.0748227	0.720349	0.47131	1	RPL31	6082.85	0.0668018	0.07465	0.894866	0.370859	1
ENSG00000071127	WDR1	2185.08	0.0582545	0.0539597	1.07959	0.280323	1	WDR1	2185.08	0.0716208	0.0534642	1.3396	0.180375	1	WDR1	2185.08	0.0393599	0.0543217	0.724571	0.468716	1	WDR1	2185.08	0.0792655	0.053691	1.47633	0.139856	1
ENSG00000071189	SNX13	67.715	-0.0450412	0.212577	-0.211881	0.8322	1	SNX13	67.715	-0.208352	0.211354	-0.985793	0.324235	1	SNX13	67.715	-0.33928	0.219611	-1.54492	0.122367	1	SNX13	67.715	-0.208853	0.213361	-0.978873	0.327643	1
ENSG00000071205	ARHGAP10	67.7338	0.216006	0.277411	0.778649	0.436187	1	ARHGAP10	67.7338	0.302752	0.273686	1.1062	0.268638	1	ARHGAP10	67.7338	0.0556304	0.281535	0.197596	0.843361	1	ARHGAP10	67.7338	0.136915	0.276936	0.494393	0.621029	1
ENSG00000071242	RPS6KA2	343.773	-0.144954	0.141719	-1.02283	0.30639	1	RPS6KA2	343.773	-0.0126286	0.13984	-0.0903074	0.928043	1	RPS6KA2	343.773	-0.167238	0.142735	-1.17167	0.24133	1	RPS6KA2	343.773	-0.0864638	0.140799	-0.614095	0.539152	1
ENSG00000071243	ING3	58.1369	-0.0761115	0.267285	-0.284758	0.775829	1	ING3	58.1369	-0.235878	0.266008	-0.886733	0.375223	1	ING3	58.1369	-0.0105422	0.268476	-0.0392667	0.968678	1	ING3	58.1369	-0.0369132	0.265306	-0.139134	0.889344	1
ENSG00000071246	VASH1	131.337	0.264533	0.234685	1.12718	0.259665	1	VASH1	131.337	0.104989	0.233941	0.448785	0.653587	1	VASH1	131.337	0.0362405	0.237844	0.152371	0.878894	1	VASH1	131.337	0.298798	0.233587	1.27917	0.200836	1
ENSG00000071282	LMCD1	30.637	-0.287232	0.570147	-0.503787	0.614411	1	LMCD1	30.637	0.0685861	0.559278	0.122633	0.902397	1	LMCD1	30.637	-0.261017	0.573051	-0.455487	0.648759	1	LMCD1	30.637	0.365435	0.557166	0.655881	0.5119	1
ENSG00000071462	WBSCR22	192.805	-0.309182	0.168981	-1.82968	0.0672974	1	WBSCR22	192.805	-0.0156431	0.164978	-0.094819	0.924459	1	WBSCR22	192.805	-0.095497	0.168486	-0.566793	0.570855	1	WBSCR22	192.805	-0.157329	0.166852	-0.942926	0.345719	1
ENSG00000071537	SEL1L	268.342	-0.166675	0.151159	-1.10265	0.27018	1	SEL1L	268.342	-0.0701755	0.149015	-0.470929	0.637692	1	SEL1L	268.342	0.0667387	0.150659	0.442978	0.657781	1	SEL1L	268.342	0.00845688	0.149355	0.0566228	0.954846	1
ENSG00000071539	TRIP13	79.9997	-0.166522	0.220761	-0.754308	0.450664	1	TRIP13	79.9997	-0.145173	0.218096	-0.665639	0.505642	1	TRIP13	79.9997	-0.251115	0.223398	-1.12407	0.260982	1	TRIP13	79.9997	-0.129826	0.219231	-0.592187	0.553725	1
ENSG00000071553	ATP6AP1	593.616	0.0067852	0.149137	0.0454966	0.963712	1	ATP6AP1	593.616	-0.0585497	0.148523	-0.394214	0.693423	1	ATP6AP1	593.616	0.256366	0.14887	1.72207	0.085056	1	ATP6AP1	593.616	-0.0617913	0.148944	-0.414863	0.678242	1
ENSG00000071564	TCF3	461.624	-0.0118052	0.0972417	-0.1214	0.903374	1	TCF3	461.624	0.0733039	0.0954203	0.768221	0.442356	1	TCF3	461.624	0.0480346	0.0977861	0.491221	0.62327	1	TCF3	461.624	0.15992	0.0956932	1.67118	0.0946863	1
ENSG00000071575	TRIB2	32.0459	0.0554209	0.390423	0.141951	0.887119	1	TRIB2	32.0459	-0.457843	0.396166	-1.15568	0.247811	1	TRIB2	32.0459	0.0503113	0.393795	0.12776	0.898339	1	TRIB2	32.0459	-0.111842	0.391523	-0.285657	0.77514	1
ENSG00000071626	DAZAP1	480.557	0.0303671	0.0950095	0.319622	0.749255	1	DAZAP1	480.557	-0.0412609	0.0941564	-0.438217	0.661229	1	DAZAP1	480.557	-0.0055696	0.0959691	-0.0580354	0.95372	1	DAZAP1	480.557	0.0324786	0.0944566	0.343846	0.730962	1
ENSG00000071655	MBD3	558.294	0.0169234	0.192354	0.0879805	0.929892	1	MBD3	558.294	-0.0399005	0.191851	-0.207976	0.835248	1	MBD3	558.294	0.251885	0.192187	1.31062	0.189985	1	MBD3	558.294	-0.0630058	0.192222	-0.327777	0.74308	1
ENSG00000071794	HLTF	46.706	-0.183478	0.333663	-0.549889	0.582395	1	HLTF	46.706	-0.0711012	0.32881	-0.216238	0.828802	1	HLTF	46.706	-0.190293	0.336136	-0.566117	0.571314	1	HLTF	46.706	-0.265722	0.33312	-0.797678	0.425058	1
ENSG00000071859	FAM50A	372.602	0.0868348	0.155939	0.556852	0.577629	1	FAM50A	372.602	0.0723591	0.154958	0.466959	0.640529	1	FAM50A	372.602	0.0844744	0.156659	0.539224	0.589732	1	FAM50A	372.602	0.326785	0.154566	2.1142	0.0344979	1
ENSG00000071889	FAM3A	77.7058	0.162196	0.210376	0.770982	0.440718	1	FAM3A	77.7058	0.0940616	0.207837	0.452573	0.650856	1	FAM3A	77.7058	0.275512	0.210865	1.30658	0.191356	1	FAM3A	77.7058	0.220943	0.208056	1.06194	0.288264	1
ENSG00000071894	CPSF1	163.52	0.184878	0.183006	1.01023	0.312385	1	CPSF1	163.52	0.217478	0.180928	1.20202	0.229357	1	CPSF1	163.52	0.144057	0.184611	0.780327	0.435198	1	CPSF1	163.52	0.322401	0.181163	1.77962	0.0751388	1
ENSG00000071909	MYO3B	0.139999	0	10.9233	0	1	1	MYO3B	0.139999	0	10.9233	0	1	1	NA	NA	NA	NA	NA	NA	NA	MYO3B	0.139999	0.567667	10.9233	0.0519687	0.958554	1
ENSG00000071967	CYBRD1	82.9191	0.169473	0.35439	0.47821	0.632501	1	CYBRD1	82.9191	0.155312	0.35267	0.440388	0.659656	1	CYBRD1	82.9191	-0.131702	0.358333	-0.367542	0.713215	1	CYBRD1	82.9191	0.059051	0.354247	0.166694	0.867611	1
ENSG00000071991	CDH19	0.079676	0	10.9233	0	1	1	CDH19	0.079676	0.422966	10.9233	0.0387216	0.969112	1	NA	NA	NA	NA	NA	NA	NA	CDH19	0.079676	0	10.9233	0	1	1
ENSG00000071994	PDCD2	289.66	0.0765924	0.134538	0.569299	0.569153	1	PDCD2	289.66	0.0531109	0.133297	0.398439	0.690306	1	PDCD2	289.66	0.0536895	0.13559	0.395968	0.692128	1	PDCD2	289.66	-0.0309482	0.134467	-0.230155	0.817972	1
ENSG00000072041	SLC6A15	2.06193	1.06264	1.4602	0.727738	0.466774	1	SLC6A15	2.06193	1.55056	1.40017	1.1074	0.268119	1	SLC6A15	2.06193	0.511415	1.54676	0.330636	0.740919	1	SLC6A15	2.06193	1.71615	1.39877	1.2269	0.219862	1
ENSG00000072042	RDH11	523.662	-0.27741	0.125785	-2.20543	0.0274242	1	RDH11	523.662	-0.13712	0.124496	-1.10141	0.27072	1	RDH11	523.662	-0.219054	0.126165	-1.73625	0.0825198	1	RDH11	523.662	-0.221646	0.125164	-1.77085	0.0765863	1
ENSG00000072062	PRKACA	452.404	0.0513596	0.10575	0.48567	0.627201	1	PRKACA	452.404	0.0641574	0.10449	0.614006	0.539211	1	PRKACA	452.404	0.142516	0.106071	1.34359	0.179081	1	PRKACA	452.404	0.0433997	0.105215	0.412485	0.679984	1
ENSG00000072071	ADGRL1	21.1946	0.314556	0.394941	0.796464	0.425762	1	ADGRL1	21.1946	0.168742	0.39241	0.430015	0.667184	1	ADGRL1	21.1946	-0.00854102	0.408094	-0.0209291	0.983302	1	ADGRL1	21.1946	0.128069	0.396877	0.322692	0.746929	1
ENSG00000072110	ACTN1	1675.73	0.0020558	0.0797053	0.0257925	0.979423	1	ACTN1	1675.73	0.0381373	0.0791679	0.481727	0.63	1	ACTN1	1675.73	0.0279848	0.079981	0.349893	0.726419	1	ACTN1	1675.73	-0.0639339	0.079586	-0.803331	0.421784	1
ENSG00000072121	ZFYVE26	58.277	0.124072	0.246563	0.503205	0.61482	1	ZFYVE26	58.277	0.0520624	0.243885	0.213471	0.83096	1	ZFYVE26	58.277	-0.264137	0.256332	-1.03045	0.3028	1	ZFYVE26	58.277	0.198594	0.243834	0.814467	0.415378	1
ENSG00000072133	RPS6KA6	4.82162	-0.517888	0.878372	-0.589599	0.555459	1	RPS6KA6	4.82162	0.742302	0.787625	0.942456	0.345959	1	RPS6KA6	4.82162	1.18054	0.786587	1.50083	0.133398	1	RPS6KA6	4.82162	0.157631	0.821364	0.191914	0.84781	1
ENSG00000072134	EPN2	117.108	-0.169335	0.179642	-0.942621	0.345875	1	EPN2	117.108	-0.107331	0.176138	-0.609356	0.542289	1	EPN2	117.108	-0.167655	0.181495	-0.923745	0.355619	1	EPN2	117.108	-0.0382143	0.176899	-0.216023	0.82897	1
ENSG00000072135	PTPN18	111.086	-0.0220682	0.201498	-0.10952	0.91279	1	PTPN18	111.086	0.0340043	0.198709	0.171126	0.864124	1	PTPN18	111.086	0.0262341	0.202554	0.129517	0.896949	1	PTPN18	111.086	0.0424434	0.199818	0.21241	0.831787	1
ENSG00000072163	LIMS2	165.35	-0.126495	0.283442	-0.446281	0.655394	1	LIMS2	165.35	0.0301845	0.281308	0.107301	0.91455	1	LIMS2	165.35	0.110006	0.283038	0.388662	0.697526	1	LIMS2	165.35	-0.0659408	0.28241	-0.233493	0.815379	1
ENSG00000072182	ASIC4	3.40458	-0.440693	0.943657	-0.467005	0.640496	1	ASIC4	3.40458	-0.67562	0.94294	-0.716504	0.47368	1	ASIC4	3.40458	0.714811	0.871631	0.820085	0.412168	1	ASIC4	3.40458	-0.516115	0.941604	-0.548124	0.583607	1
ENSG00000072195	SPEG	3.29884	0.75775	1.30288	0.581596	0.560839	1	SPEG	3.29884	1.74202	1.22089	1.42684	0.153625	1	SPEG	3.29884	2.14187	1.22123	1.75386	0.0794539	1	SPEG	3.29884	1.12507	1.26402	0.890071	0.373428	1
ENSG00000072201	LNX1	1.77593	2.70347	1.66916	1.61966	0.105305	1	LNX1	1.77593	2.97592	1.64639	1.80754	0.0706787	1	LNX1	1.77593	1.57821	1.76788	0.892713	0.372011	1	LNX1	1.77593	1.82368	1.71959	1.06053	0.288902	1
ENSG00000072210	ALDH3A2	101.718	0.275159	0.234672	1.17252	0.240987	1	ALDH3A2	101.718	0.0163549	0.234631	0.0697049	0.944429	1	ALDH3A2	101.718	-0.00587458	0.238866	-0.0245936	0.980379	1	ALDH3A2	101.718	-0.00126683	0.236031	-0.00536724	0.995718	1
ENSG00000072274	TFRC	211.354	-0.0777533	0.208118	-0.373602	0.7087	1	TFRC	211.354	-0.0758093	0.206882	-0.366437	0.714039	1	TFRC	211.354	-0.0253242	0.208683	-0.121352	0.903412	1	TFRC	211.354	0.11857	0.206659	0.573746	0.56614	1
ENSG00000072310	SREBF1	123.902	0.143983	0.191107	0.753416	0.4512	1	SREBF1	123.902	0.0960577	0.189229	0.507626	0.611716	1	SREBF1	123.902	0.0573413	0.193539	0.296277	0.767018	1	SREBF1	123.902	0.0364594	0.191025	0.190862	0.848634	1
ENSG00000072315	TRPC5	0.0120352	0	10.9233	0	1	1	TRPC5	0.0120352	0	10.9233	0	1	1	NA	NA	NA	NA	NA	NA	NA	TRPC5	0.0120352	0	10.9233	0	1	1
ENSG00000072364	AFF4	269.424	-0.218204	0.141635	-1.5406	0.123414	1	AFF4	269.424	-0.138043	0.139411	-0.99019	0.322081	1	AFF4	269.424	-0.379147	0.144134	-2.63052	0.00852541	1	AFF4	269.424	-0.220424	0.140829	-1.56519	0.117539	1
ENSG00000072401	UBE2D1	134.057	-0.0610892	0.185107	-0.330022	0.741384	1	UBE2D1	134.057	-0.0428759	0.182869	-0.234462	0.814626	1	UBE2D1	134.057	0.0312475	0.185658	0.168306	0.866342	1	UBE2D1	134.057	0.116353	0.182739	0.63672	0.524307	1
ENSG00000072415	MPP5	62.6191	-0.127445	0.225173	-0.565988	0.571402	1	MPP5	62.6191	-0.0631514	0.220172	-0.286827	0.774244	1	MPP5	62.6191	-0.0418032	0.226224	-0.184787	0.853396	1	MPP5	62.6191	0.176156	0.218822	0.80502	0.420808	1
ENSG00000072422	RHOBTB1	96.6754	-0.720697	0.24418	-2.9515	0.00316238	1	RHOBTB1	96.6754	-0.296194	0.236089	-1.25459	0.209628	1	RHOBTB1	96.6754	-0.355057	0.241302	-1.47142	0.141177	1	RHOBTB1	96.6754	-0.322598	0.237769	-1.35677	0.174854	1
ENSG00000072501	SMC1A	167.845	0.0711004	0.191081	0.372095	0.709822	1	SMC1A	167.845	0.0897638	0.18946	0.473789	0.635651	1	SMC1A	167.845	-0.0673298	0.193112	-0.348657	0.727347	1	SMC1A	167.845	0.0701451	0.190337	0.36853	0.712478	1
ENSG00000072506	HSD17B10	220.842	0.0832811	0.143915	0.578683	0.562803	1	HSD17B10	220.842	-0.0379158	0.143022	-0.265105	0.790929	1	HSD17B10	220.842	0.100562	0.144867	0.694166	0.487578	1	HSD17B10	220.842	0.0848771	0.143139	0.59297	0.553201	1
ENSG00000072518	MARK2	80.9212	-0.0259711	0.230505	-0.112671	0.910292	1	MARK2	80.9212	0.0901277	0.225511	0.39966	0.689407	1	MARK2	80.9212	0.0456592	0.231683	0.197076	0.843768	1	MARK2	80.9212	0.409425	0.223497	1.83191	0.0669654	1
ENSG00000072571	HMMR	96.0541	0.0302722	0.217191	0.13938	0.88915	1	HMMR	96.0541	-0.0169386	0.215552	-0.0785826	0.937365	1	HMMR	96.0541	-0.116954	0.219893	-0.53187	0.594816	1	HMMR	96.0541	0.0626131	0.215993	0.289884	0.771905	1
ENSG00000072609	CHFR	101.197	0.10611	0.184266	0.575848	0.564718	1	CHFR	101.197	0.0829259	0.181813	0.456106	0.648313	1	CHFR	101.197	0.150646	0.185486	0.812166	0.416696	1	CHFR	101.197	0.0619863	0.183521	0.337762	0.735543	1
ENSG00000072657	TRHDE	0.207843	-0.975369	6.57964	-0.14824	0.882153	1	TRHDE	0.207843	-2.18478	6.57964	-0.332051	0.739851	1	NA	NA	NA	NA	NA	NA	NA	TRHDE	0.207843	-2.04007	6.57964	-0.310058	0.756517	1
ENSG00000072682	P4HA2	96.3599	-0.205334	0.214479	-0.95736	0.338385	1	P4HA2	96.3599	-0.0776557	0.210311	-0.369243	0.711947	1	P4HA2	96.3599	-0.0160322	0.214037	-0.0749041	0.940291	1	P4HA2	96.3599	-0.0214386	0.211154	-0.101531	0.919129	1
ENSG00000072694	FCGR2B	0.0494372	0.67059	10.9233	0.061391	0.951048	1	FCGR2B	0.0494372	0.422966	10.9233	0.0387216	0.969112	1	NA	NA	NA	NA	NA	NA	NA	FCGR2B	0.0494372	0	10.9233	0	1	1
ENSG00000072736	NFATC3	62.2296	-0.431312	0.221875	-1.94395	0.0519019	1	NFATC3	62.2296	-0.337288	0.215516	-1.56503	0.117576	1	NFATC3	62.2296	-0.191861	0.219953	-0.872281	0.383055	1	NFATC3	62.2296	-0.245495	0.216417	-1.13436	0.256645	1
ENSG00000072756	TRNT1	43.0017	0.193057	0.254798	0.757689	0.448637	1	TRNT1	43.0017	0.135269	0.251695	0.537432	0.59097	1	TRNT1	43.0017	0.0459827	0.260196	0.176724	0.859725	1	TRNT1	43.0017	0.0074612	0.256159	0.0291273	0.976763	1
ENSG00000072778	ACADVL	290.645	0.133743	0.126817	1.05462	0.2916	1	ACADVL	290.645	0.0891034	0.125608	0.709376	0.478091	1	ACADVL	290.645	0.157658	0.127624	1.23533	0.216709	1	ACADVL	290.645	0.151558	0.126035	1.20251	0.229167	1
ENSG00000072786	STK10	79.427	-0.00996963	0.256877	-0.038811	0.969041	1	STK10	79.427	0.172771	0.251993	0.685619	0.492953	1	STK10	79.427	-0.0873326	0.259989	-0.335909	0.736939	1	STK10	79.427	0.00954634	0.255215	0.0374051	0.970162	1
ENSG00000072803	FBXW11	134.507	0.187505	0.177316	1.05746	0.290302	1	FBXW11	134.507	0.0115986	0.176625	0.065668	0.947642	1	FBXW11	134.507	-0.132399	0.181962	-0.727618	0.466847	1	FBXW11	134.507	0.117643	0.176919	0.66495	0.506082	1
ENSG00000072818	ACAP1	6.89876	-0.781437	0.792738	-0.985744	0.324259	1	ACAP1	6.89876	0.0796341	0.719167	0.110731	0.91183	1	ACAP1	6.89876	0.152558	0.735766	0.207345	0.83574	1	ACAP1	6.89876	0.868526	0.694285	1.25096	0.210947	1
ENSG00000072832	CRMP1	0.664337	2.68889	2.33815	1.15	0.250142	1	CRMP1	0.664337	0.42299	2.52361	0.167613	0.866888	1	CRMP1	0.664337	1.82443	2.43628	0.74886	0.453941	1	CRMP1	0.664337	2.13502	2.37397	0.899346	0.368468	1
ENSG00000072840	EVC	7.98328	-0.87351	0.664558	-1.31442	0.188704	1	EVC	7.98328	-0.636743	0.64556	-0.986343	0.323965	1	EVC	7.98328	-0.866251	0.671157	-1.29068	0.196813	1	EVC	7.98328	-1.04101	0.667128	-1.56043	0.118658	1
ENSG00000072849	DERL2	229.673	0.0307291	0.170257	0.180486	0.856771	1	DERL2	229.673	0.0705975	0.168418	0.419179	0.675085	1	DERL2	229.673	0.13928	0.170585	0.816484	0.414223	1	DERL2	229.673	0.0274885	0.169494	0.16218	0.871164	1
ENSG00000072858	SIDT1	0.211354	2.33701	8.35794	0.279616	0.779772	1	SIDT1	0.211354	0.422976	8.40327	0.0503347	0.959856	1	NA	NA	NA	NA	NA	NA	NA	SIDT1	0.211354	0	8.40327	0	1	1
ENSG00000072864	NDE1	46.5173	0.331523	0.298007	1.11247	0.265938	1	NDE1	46.5173	0.421277	0.292958	1.43801	0.15043	1	NDE1	46.5173	0.550338	0.296952	1.85329	0.0638407	1	NDE1	46.5173	0.40533	0.295132	1.37338	0.169633	1
ENSG00000072952	MRVI1	3.89707	-0.4043	0.773986	-0.522361	0.601419	1	MRVI1	3.89707	-0.335109	0.756133	-0.443188	0.65763	1	MRVI1	3.89707	-0.0865809	0.764094	-0.113312	0.909783	1	MRVI1	3.89707	-0.442966	0.769952	-0.575317	0.565077	1
ENSG00000072954	TMEM38A	10.9071	1.29543	0.633242	2.04571	0.0407853	1	TMEM38A	10.9071	1.14496	0.630029	1.81732	0.069168	1	TMEM38A	10.9071	0.755939	0.661061	1.14352	0.252821	1	TMEM38A	10.9071	0.980718	0.640608	1.53092	0.12579	1
ENSG00000072958	AP1M1	289.226	0.21811	0.168443	1.29486	0.195369	1	AP1M1	289.226	0.187451	0.167497	1.11913	0.263085	1	AP1M1	289.226	0.27657	0.1689	1.63748	0.101531	1	AP1M1	289.226	0.206818	0.16796	1.23135	0.21819	1
ENSG00000073008	PVR	344.119	-0.231097	0.14977	-1.54301	0.122829	1	PVR	344.119	-0.286979	0.14877	-1.92901	0.0537299	1	PVR	344.119	0.175264	0.148617	1.1793	0.238278	1	PVR	344.119	-0.198995	0.149009	-1.33546	0.181727	1
ENSG00000073050	XRCC1	41.8506	0.180919	0.283704	0.637705	0.523666	1	XRCC1	41.8506	0.165258	0.279845	0.590533	0.554833	1	XRCC1	41.8506	0.0404761	0.289149	0.139983	0.888673	1	XRCC1	41.8506	-0.0620886	0.286125	-0.216998	0.82821	1
ENSG00000073060	SCARB1	220.776	-0.109368	0.133818	-0.817293	0.413761	1	SCARB1	220.776	-0.136997	0.132152	-1.03666	0.299893	1	SCARB1	220.776	0.095916	0.133409	0.718963	0.472164	1	SCARB1	220.776	-0.0512563	0.132543	-0.386714	0.698968	1
ENSG00000073067	CYP2W1	0.0466855	0.67059	10.9233	0.061391	0.951048	1	CYP2W1	0.0466855	0	10.9233	0	1	1	NA	NA	NA	NA	NA	NA	NA	CYP2W1	0.0466855	0	10.9233	0	1	1
ENSG00000073111	MCM2	103.644	0.192354	0.252685	0.761241	0.446513	1	MCM2	103.644	0.183302	0.250974	0.730361	0.46517	1	MCM2	103.644	0.0757094	0.254855	0.297068	0.766414	1	MCM2	103.644	0.223861	0.251602	0.889743	0.373604	1
ENSG00000073146	MOV10L1	55.8164	-0.153372	0.292969	-0.523509	0.60062	1	MOV10L1	55.8164	-0.0494335	0.287857	-0.17173	0.86365	1	MOV10L1	55.8164	0.0734428	0.291844	0.251651	0.801311	1	MOV10L1	55.8164	0.100317	0.287755	0.348621	0.727374	1
ENSG00000073150	PANX2	16.0354	0.289588	0.498436	0.580994	0.561245	1	PANX2	16.0354	0.451044	0.48445	0.931044	0.351831	1	PANX2	16.0354	0.723567	0.488282	1.48186	0.138377	1	PANX2	16.0354	0.517395	0.486846	1.06275	0.287896	1
ENSG00000073169	SELO	91.1188	-0.00829518	0.224425	-0.036962	0.970515	1	SELO	91.1188	-0.0771941	0.222441	-0.347032	0.728567	1	SELO	91.1188	0.133025	0.224565	0.592369	0.553603	1	SELO	91.1188	0.117385	0.221929	0.52893	0.596854	1
ENSG00000073282	TP63	0.371122	-1.57198	3.82136	-0.411366	0.680804	1	TP63	0.371122	-1.81962	3.82136	-0.476169	0.633954	1	NA	NA	NA	NA	NA	NA	NA	TP63	0.371122	-2.6367	3.82136	-0.689989	0.490201	1
ENSG00000073331	ALPK1	9.61106	0.0790997	0.5235	0.151098	0.879899	1	ALPK1	9.61106	0.145074	0.51412	0.282179	0.777806	1	ALPK1	9.61106	-0.887447	0.574151	-1.54567	0.122185	1	ALPK1	9.61106	-1.44354	0.596156	-2.42141	0.0154603	1
ENSG00000073350	LLGL2	14.0814	-0.545862	0.502524	-1.08624	0.277372	1	LLGL2	14.0814	-0.870239	0.505464	-1.72167	0.0851302	1	LLGL2	14.0814	-0.650326	0.512885	-1.26798	0.204806	1	LLGL2	14.0814	-0.197839	0.487082	-0.406172	0.684616	1
ENSG00000073417	PDE8A	64.8013	0.088998	0.217977	0.408291	0.68306	1	PDE8A	64.8013	-0.384205	0.220968	-1.73874	0.0820809	1	PDE8A	64.8013	-0.0169907	0.221471	-0.0767171	0.938849	1	PDE8A	64.8013	-0.146928	0.219625	-0.668993	0.5035	1
ENSG00000073464	CLCN4	47.9647	-0.348029	0.340481	-1.02217	0.306701	1	CLCN4	47.9647	0.0593933	0.331407	0.179215	0.857769	1	CLCN4	47.9647	0.113129	0.33589	0.336803	0.736265	1	CLCN4	47.9647	-0.0894698	0.334877	-0.267172	0.789337	1
ENSG00000073536	NLE1	61.363	-0.144778	0.234662	-0.616963	0.537259	1	NLE1	61.363	-0.233607	0.232094	-1.00652	0.314166	1	NLE1	61.363	-0.0539181	0.235605	-0.228849	0.818986	1	NLE1	61.363	-0.0826564	0.231978	-0.356311	0.721607	1
ENSG00000073578	SDHA	303.245	0.0936783	0.152018	0.616231	0.537742	1	SDHA	303.245	0.00757177	0.151171	0.0500875	0.960053	1	SDHA	303.245	0.159435	0.152497	1.0455	0.295794	1	SDHA	303.245	0.0995523	0.151391	0.657583	0.510806	1
ENSG00000073584	SMARCE1	27.0427	0.372753	0.360943	1.03272	0.301735	1	SMARCE1	27.0427	-0.0114809	0.363685	-0.0315683	0.974816	1	SMARCE1	27.0427	0.509151	0.36123	1.40949	0.158689	1	SMARCE1	27.0427	0.560129	0.355388	1.57611	0.115001	1
ENSG00000073598	FNDC8	0.055669	0	10.9233	0	1	1	FNDC8	0.055669	0	10.9233	0	1	1	NA	NA	NA	NA	NA	NA	NA	FNDC8	0.055669	0	10.9233	0	1	1
ENSG00000073605	GSDMB	1.3012	-2.99272	1.90989	-1.56696	0.117123	1	GSDMB	1.3012	-0.724312	1.70887	-0.423854	0.671672	1	GSDMB	1.3012	0.875133	1.59747	0.547824	0.583813	1	GSDMB	1.3012	0.219555	1.6247	0.135136	0.892504	1
ENSG00000073614	KDM5A	122.884	-0.0646904	0.195599	-0.330729	0.740849	1	KDM5A	122.884	-0.0690382	0.193399	-0.356972	0.721113	1	KDM5A	122.884	0.0283845	0.196178	0.144687	0.884958	1	KDM5A	122.884	-0.0816917	0.194686	-0.419608	0.674772	1
ENSG00000073670	ADAM11	1.0235	-0.00619503	1.62213	-0.00381906	0.996953	1	ADAM11	1.0235	0.286939	1.56617	0.183211	0.854632	1	ADAM11	1.0235	0.112029	1.62547	0.0689212	0.945052	1	ADAM11	1.0235	0.355701	1.57275	0.226165	0.821073	1
ENSG00000073711	PPP2R3A	49.6012	-0.160935	0.255315	-0.630341	0.528471	1	PPP2R3A	49.6012	-0.0231187	0.24825	-0.0931264	0.925803	1	PPP2R3A	49.6012	-0.123148	0.257549	-0.478154	0.63254	1	PPP2R3A	49.6012	0.0320679	0.249725	0.128413	0.897822	1
ENSG00000073712	FERMT2	295.406	-0.222947	0.169344	-1.31653	0.187995	1	FERMT2	295.406	-0.134301	0.167733	-0.800687	0.423313	1	FERMT2	295.406	-0.0257754	0.169163	-0.15237	0.878895	1	FERMT2	295.406	-0.241107	0.168813	-1.42825	0.15322	1
ENSG00000073734	ABCB11	0.0652843	0	10.9233	0	1	1	ABCB11	0.0652843	0	10.9233	0	1	1	NA	NA	NA	NA	NA	NA	NA	ABCB11	0.0652843	0.567667	10.9233	0.0519687	0.958554	1
ENSG00000073737	DHRS9	0.00979463	0	10.9233	0	1	1	DHRS9	0.00979463	0	10.9233	0	1	1	NA	NA	NA	NA	NA	NA	NA	DHRS9	0.00979463	0	10.9233	0	1	1
ENSG00000073754	CD5L	0.0649734	-1.25289	10.9233	-0.114699	0.908684	1	CD5L	0.0649734	-1.50051	10.9233	-0.137369	0.890739	1	NA	NA	NA	NA	NA	NA	NA	CD5L	0.0649734	-1.35581	10.9233	-0.124122	0.901219	1
ENSG00000073756	PTGS2	178.752	-0.296885	0.240856	-1.23263	0.217715	1	PTGS2	178.752	-0.156787	0.236979	-0.661606	0.508224	1	PTGS2	178.752	0.0816255	0.23861	0.342087	0.732285	1	PTGS2	178.752	0.200326	0.235271	0.851468	0.39451	1
ENSG00000073792	IGF2BP2	293.162	-0.225381	0.140603	-1.60296	0.108944	1	IGF2BP2	293.162	-0.0429963	0.138101	-0.311339	0.755543	1	IGF2BP2	293.162	-0.091151	0.14074	-0.647655	0.517208	1	IGF2BP2	293.162	-0.180156	0.13959	-1.2906	0.196842	1
ENSG00000073803	MAP3K13	83.3791	0.226744	0.24901	0.910581	0.362516	1	MAP3K13	83.3791	0.543337	0.243545	2.23096	0.0256841	1	MAP3K13	83.3791	0.223692	0.250868	0.891672	0.372569	1	MAP3K13	83.3791	0.242777	0.247549	0.980725	0.326728	1
ENSG00000073849	ST6GAL1	194.108	0.0252231	0.191975	0.131388	0.895469	1	ST6GAL1	194.108	0.0225766	0.19028	0.118649	0.905553	1	ST6GAL1	194.108	0.00856336	0.193264	0.0443092	0.964658	1	ST6GAL1	194.108	0.0079241	0.191255	0.0414321	0.966951	1
ENSG00000073861	TBX21	0.0177028	0	10.9233	0	1	1	TBX21	0.0177028	0	10.9233	0	1	1	NA	NA	NA	NA	NA	NA	NA	TBX21	0.0177028	0	10.9233	0	1	1
ENSG00000073905	VDAC1P1	0.220736	0	7.04869	0	1	1	VDAC1P1	0.220736	0	7.04869	0	1	1	NA	NA	NA	NA	NA	NA	NA	VDAC1P1	0.220736	0	7.04869	0	1	1
ENSG00000073910	FRY	49.3909	0.10117	0.251249	0.402669	0.687192	1	FRY	49.3909	-0.0965563	0.250389	-0.385625	0.699774	1	FRY	49.3909	0.162273	0.252652	0.642277	0.520693	1	FRY	49.3909	-0.207083	0.254572	-0.813456	0.415957	1
ENSG00000073921	PICALM	488.622	-0.0745164	0.0904799	-0.823569	0.410185	1	PICALM	488.622	-0.0193347	0.0888691	-0.217564	0.827769	1	PICALM	488.622	0.0680311	0.0905207	0.751554	0.45232	1	PICALM	488.622	-0.117913	0.0901011	-1.30867	0.190645	1
ENSG00000073969	NSF	118.028	-0.150527	0.179864	-0.836896	0.402651	1	NSF	118.028	-0.165933	0.17754	-0.934623	0.349983	1	NSF	118.028	-0.256639	0.182723	-1.40453	0.160162	1	NSF	118.028	-0.101543	0.178253	-0.569653	0.568913	1
ENSG00000074047	GLI2	0.952873	-2.14744	2.23736	-0.959812	0.33715	1	GLI2	0.952873	-3.35687	2.23736	-1.50037	0.133517	1	GLI2	0.952873	-2.00233	2.23736	-0.894952	0.370813	1	GLI2	0.952873	-2.25037	2.23736	-1.00582	0.314504	1
ENSG00000074054	CLASP1	84.8603	0.00753219	0.214587	0.0351009	0.971999	1	CLASP1	84.8603	0.117176	0.210365	0.557014	0.577518	1	CLASP1	84.8603	-0.0576739	0.217527	-0.265134	0.790906	1	CLASP1	84.8603	-0.0489937	0.213882	-0.229069	0.818815	1
ENSG00000074071	MRPS34	274.907	0.249526	0.184374	1.35337	0.175938	1	MRPS34	274.907	0.0568775	0.184037	0.309055	0.75728	1	MRPS34	274.907	0.3177	0.184814	1.71903	0.0856093	1	MRPS34	274.907	-0.0205068	0.185057	-0.110814	0.911764	1
ENSG00000074181	NOTCH3	1.82476	-2.68872	1.6538	-1.62579	0.103995	1	NOTCH3	1.82476	-0.272108	1.35322	-0.201082	0.840634	1	NOTCH3	1.82476	-2.39462	1.62171	-1.47661	0.139781	1	NOTCH3	1.82476	-2.61916	1.63023	-1.60662	0.108137	1
ENSG00000074201	CLNS1A	322.36	0.194663	0.132222	1.47224	0.140956	1	CLNS1A	322.36	0.10103	0.131443	0.76862	0.442119	1	CLNS1A	322.36	0.0555958	0.133786	0.415558	0.677734	1	CLNS1A	322.36	0.118668	0.132	0.898997	0.368654	1
ENSG00000074211	PPP2R2C	0.473497	-0.291165	3.50679	-0.083029	0.933828	1	PPP2R2C	0.473497	-0.538802	3.50679	-0.153645	0.877889	1	NA	NA	NA	NA	NA	NA	NA	PPP2R2C	0.473497	-0.394093	3.50679	-0.11238	0.910522	1
ENSG00000074219	TEAD2	349.387	0.0352334	0.136099	0.25888	0.795728	1	TEAD2	349.387	-0.109057	0.135549	-0.80456	0.421074	1	TEAD2	349.387	0.0363411	0.13688	0.265496	0.790628	1	TEAD2	349.387	0.00738534	0.135657	0.0544412	0.956584	1
ENSG00000074266	EED	51.3124	-0.205249	0.284286	-0.721982	0.470306	1	EED	51.3124	-0.0106835	0.278287	-0.0383903	0.969377	1	EED	51.3124	-0.0352342	0.284033	-0.124049	0.901276	1	EED	51.3124	-0.0033638	0.279891	-0.0120183	0.990411	1
ENSG00000074276	CDHR2	0.124217	0	10.9233	0	1	1	CDHR2	0.124217	0	10.9233	0	1	1	NA	NA	NA	NA	NA	NA	NA	CDHR2	0.124217	1.41064	10.9094	0.129306	0.897116	1
ENSG00000074317	SNCB	1.22347	0.379272	1.72732	0.219573	0.826204	1	SNCB	1.22347	-1.02974	1.88882	-0.545175	0.585633	1	SNCB	1.22347	2.0271	1.63619	1.23891	0.215377	1	SNCB	1.22347	1.4145	1.64947	0.85755	0.391141	1
ENSG00000074319	TSG101	170.845	0.253905	0.178524	1.42225	0.154954	1	TSG101	170.845	0.167681	0.177212	0.946216	0.344038	1	TSG101	170.845	0.276817	0.179607	1.54123	0.12326	1	TSG101	170.845	0.265292	0.177529	1.49436	0.135082	1
ENSG00000074356	NCBP3	105.656	-0.199194	0.167499	-1.18922	0.234353	1	NCBP3	105.656	-0.113283	0.163438	-0.693126	0.48823	1	NCBP3	105.656	-0.435173	0.173148	-2.5133	0.0119608	1	NCBP3	105.656	-0.270598	0.167065	-1.61972	0.105293	1
ENSG00000074370	ATP2A3	2.66189	0.207634	1.12628	0.184354	0.853736	1	ATP2A3	2.66189	-0.814168	1.21769	-0.668616	0.503741	1	ATP2A3	2.66189	0.579053	1.10684	0.523158	0.600864	1	ATP2A3	2.66189	-1.123	1.29384	-0.867958	0.385417	1
ENSG00000074410	CA12	1.69163	-0.583223	1.14164	-0.510863	0.609447	1	CA12	1.69163	-0.582035	1.12594	-0.516932	0.605203	1	CA12	1.69163	-0.461643	1.14367	-0.40365	0.68647	1	CA12	1.69163	-0.255767	1.1162	-0.229142	0.818759	1
ENSG00000074416	MGLL	359.28	-0.0319765	0.165414	-0.193312	0.846715	1	MGLL	359.28	0.0998961	0.164005	0.609106	0.542454	1	MGLL	359.28	-0.000862664	0.165959	-0.00519806	0.995853	1	MGLL	359.28	0.0920107	0.164481	0.559399	0.575889	1
ENSG00000074527	NTN4	735.923	-0.180085	0.173773	-1.03632	0.300052	1	NTN4	735.923	-0.0911959	0.172987	-0.527184	0.598066	1	NTN4	735.923	-0.204355	0.174268	-1.17265	0.240938	1	NTN4	735.923	-0.0794112	0.173242	-0.458382	0.646678	1
ENSG00000074582	BCS1L	104.41	0.000260816	0.207607	0.0012563	0.998998	1	BCS1L	104.41	-0.0305362	0.20571	-0.148443	0.881993	1	BCS1L	104.41	-0.0823572	0.209856	-0.392446	0.694729	1	BCS1L	104.41	-0.071347	0.207185	-0.344364	0.730573	1
ENSG00000074590	NUAK1	107.183	-0.0349815	0.264613	-0.132199	0.894827	1	NUAK1	107.183	-0.0963224	0.263079	-0.366134	0.714265	1	NUAK1	107.183	0.139354	0.264505	0.526846	0.5983	1	NUAK1	107.183	-0.286836	0.265667	-1.07968	0.280284	1
ENSG00000074603	DPP8	129.821	-0.0131831	0.191597	-0.0688063	0.945144	1	DPP8	129.821	0.187033	0.187703	0.99643	0.319041	1	DPP8	129.821	-0.172594	0.194929	-0.885421	0.375929	1	DPP8	129.821	0.260417	0.188211	1.38365	0.166467	1
ENSG00000074621	SLC24A1	20.9829	-0.175329	0.358318	-0.489311	0.624622	1	SLC24A1	20.9829	-0.377464	0.357113	-1.05699	0.290517	1	SLC24A1	20.9829	-0.31862	0.365953	-0.870658	0.383941	1	SLC24A1	20.9829	-0.591102	0.366557	-1.61258	0.106836	1
ENSG00000074657	ZNF532	40.4312	-0.442486	0.27915	-1.58512	0.112939	1	ZNF532	40.4312	-0.549694	0.276397	-1.98879	0.0467248	1	ZNF532	40.4312	-0.309454	0.279452	-1.10736	0.268138	1	ZNF532	40.4312	-0.251112	0.273703	-0.917463	0.3589	1
ENSG00000074660	SCARF1	174.057	0.0369826	0.162162	0.22806	0.819599	1	SCARF1	174.057	-0.0795761	0.161076	-0.494027	0.621287	1	SCARF1	174.057	0.106257	0.162846	0.652503	0.514077	1	SCARF1	174.057	-0.189227	0.163068	-1.16042	0.245879	1
ENSG00000074695	LMAN1	289.565	0.0745871	0.125359	0.59499	0.55185	1	LMAN1	289.565	-0.0383301	0.124448	-0.308002	0.758081	1	LMAN1	289.565	0.0591742	0.12651	0.467743	0.639968	1	LMAN1	289.565	0.0965272	0.124491	0.775376	0.438117	1
ENSG00000074696	HACD3	278.358	0.00662135	0.129142	0.0512718	0.959109	1	HACD3	278.358	-0.0674206	0.128075	-0.526415	0.5986	1	HACD3	278.358	0.0842782	0.129617	0.65021	0.515557	1	HACD3	278.358	-0.0682316	0.128883	-0.529406	0.596524	1
ENSG00000074706	IPCEF1	0.390296	-1.9467	4.37749	-0.444707	0.656532	1	IPCEF1	0.390296	-2.19434	4.37749	-0.501277	0.616176	1	NA	NA	NA	NA	NA	NA	NA	IPCEF1	0.390296	-1.08784	4.37749	-0.248508	0.803742	1
ENSG00000074755	ZZEF1	79.2195	0.00840031	0.224365	0.0374404	0.970134	1	ZZEF1	79.2195	0.115524	0.219808	0.525566	0.59919	1	ZZEF1	79.2195	0.262453	0.222962	1.17712	0.239149	1	ZZEF1	79.2195	-0.0182669	0.223209	-0.0818376	0.934776	1
ENSG00000074771	NOX3	0.0226635	0	10.9233	0	1	1	NOX3	0.0226635	0	10.9233	0	1	1	NA	NA	NA	NA	NA	NA	NA	NOX3	0.0226635	0	10.9233	0	1	1
ENSG00000074800	ENO1	5631.19	0.0868064	0.134009	0.647763	0.517138	1	ENO1	5631.19	0.110287	0.133932	0.823453	0.41025	1	ENO1	5631.19	0.112512	0.134053	0.839309	0.401296	1	ENO1	5631.19	0.279272	0.133925	2.08529	0.0370427	1
ENSG00000074803	SLC12A1	0.369237	-0.291164	4.10183	-0.070984	0.94341	1	SLC12A1	0.369237	-1.50059	4.10183	-0.365834	0.714489	1	NA	NA	NA	NA	NA	NA	NA	SLC12A1	0.369237	-1.35588	4.10183	-0.330555	0.740981	1
ENSG00000074842	MYDGF	1007.38	0.0195644	0.109215	0.179137	0.857831	1	MYDGF	1007.38	0.0679694	0.108518	0.626342	0.531091	1	MYDGF	1007.38	0.151287	0.109292	1.38425	0.166283	1	MYDGF	1007.38	0.0106432	0.108933	0.0977039	0.922167	1
ENSG00000074855	ANO8	10.4738	-0.240664	0.580627	-0.41449	0.678516	1	ANO8	10.4738	0.109734	0.552954	0.19845	0.842693	1	ANO8	10.4738	0.492099	0.553433	0.889176	0.373909	1	ANO8	10.4738	0.369796	0.548616	0.674052	0.500278	1
ENSG00000074935	TUBE1	30.6748	-0.148148	0.317466	-0.466656	0.640746	1	TUBE1	30.6748	-0.177943	0.312745	-0.568974	0.569374	1	TUBE1	30.6748	-0.183929	0.321812	-0.57154	0.567634	1	TUBE1	30.6748	-0.206056	0.316354	-0.651346	0.514823	1
ENSG00000074964	ARHGEF10L	20.8381	0.0395429	0.400706	0.0986829	0.92139	1	ARHGEF10L	20.8381	-0.318521	0.403793	-0.788822	0.430216	1	ARHGEF10L	20.8381	-0.470763	0.422786	-1.11348	0.265504	1	ARHGEF10L	20.8381	-0.522642	0.41537	-1.25826	0.208298	1
ENSG00000074966	TXK	1.6593	-1.55184	1.46572	-1.05875	0.289712	1	TXK	1.6593	-1.05644	1.36365	-0.774717	0.438507	1	TXK	1.6593	0.995529	1.25145	0.7955	0.426323	1	TXK	1.6593	-0.857837	1.3577	-0.63183	0.527498	1
ENSG00000075035	WSCD2	0.0695539	0	10.9233	0	1	1	WSCD2	0.0695539	0.422966	10.9233	0.0387216	0.969112	1	NA	NA	NA	NA	NA	NA	NA	WSCD2	0.0695539	0	10.9233	0	1	1
ENSG00000075043	KCNQ2	0.0704045	0	10.9233	0	1	1	KCNQ2	0.0704045	0	10.9233	0	1	1	NA	NA	NA	NA	NA	NA	NA	KCNQ2	0.0704045	0	10.9233	0	1	1
ENSG00000075073	TACR2	0.494984	1.65258	4.12413	0.400711	0.688633	1	TACR2	0.494984	-0.5388	4.22843	-0.127423	0.898605	1	NA	NA	NA	NA	NA	NA	NA	TACR2	0.494984	1.54705	4.12288	0.375236	0.707485	1
ENSG00000075089	ACTR6	56.5935	-0.102195	0.287673	-0.355248	0.722404	1	ACTR6	56.5935	-0.0616597	0.283467	-0.21752	0.827803	1	ACTR6	56.5935	0.0943698	0.287016	0.328796	0.74231	1	ACTR6	56.5935	0.00381484	0.284471	0.0134103	0.9893	1
ENSG00000075131	TIPIN	27.6808	0.636585	0.373636	1.70376	0.0884261	1	TIPIN	27.6808	0.907398	0.364923	2.48654	0.0128991	1	TIPIN	27.6808	0.924696	0.371122	2.49162	0.0127161	1	TIPIN	27.6808	0.365949	0.37688	0.970996	0.33155	1
ENSG00000075142	SRI	721.32	0.0772398	0.113247	0.682046	0.49521	1	SRI	721.32	0.0522994	0.112655	0.464244	0.642473	1	SRI	721.32	0.0347039	0.11382	0.304902	0.760441	1	SRI	721.32	0.027661	0.113044	0.244693	0.806694	1
ENSG00000075151	EIF4G3	136.118	-0.133328	0.168282	-0.79229	0.428192	1	EIF4G3	136.118	-0.088933	0.165459	-0.537494	0.590927	1	EIF4G3	136.118	-0.20071	0.170655	-1.17612	0.239548	1	EIF4G3	136.118	-0.362013	0.169542	-2.13524	0.0327415	1
ENSG00000075188	NUP37	68.5602	0.228629	0.260192	0.878694	0.379567	1	NUP37	68.5602	0.213271	0.257985	0.826678	0.40842	1	NUP37	68.5602	-0.107603	0.265709	-0.404966	0.685503	1	NUP37	68.5602	0.0755254	0.260494	0.289932	0.771868	1
ENSG00000075213	SEMA3A	29.1066	-0.283685	0.374427	-0.757651	0.44866	1	SEMA3A	29.1066	0.0151459	0.364069	0.0416018	0.966816	1	SEMA3A	29.1066	-0.526754	0.384149	-1.37122	0.170306	1	SEMA3A	29.1066	0.0644797	0.365549	0.176391	0.859986	1
ENSG00000075218	GTSE1	54.974	-0.231448	0.351034	-0.659332	0.509683	1	GTSE1	54.974	0.0544829	0.345784	0.157564	0.874801	1	GTSE1	54.974	0.115709	0.349057	0.331492	0.740273	1	GTSE1	54.974	-0.0527078	0.347904	-0.151501	0.879581	1
ENSG00000075223	SEMA3C	1.93111	-3.81734	1.7522	-2.1786	0.0293616	1	SEMA3C	1.93111	-1.10558	1.39021	-0.795257	0.426464	1	SEMA3C	1.93111	-4.63402	1.7522	-2.64469	0.00817668	1	SEMA3C	1.93111	-0.949411	1.3893	-0.683374	0.494371	1
ENSG00000075234	TTC38	87.3266	-0.00629272	0.239887	-0.0262321	0.979072	1	TTC38	87.3266	0.0344167	0.236696	0.145404	0.884392	1	TTC38	87.3266	-0.240311	0.244945	-0.981081	0.326553	1	TTC38	87.3266	-0.0782678	0.239365	-0.326981	0.743682	1
ENSG00000075239	ACAT1	216.423	-0.166892	0.150694	-1.10749	0.268083	1	ACAT1	216.423	-0.081863	0.148539	-0.551123	0.581549	1	ACAT1	216.423	-0.0729807	0.151125	-0.482918	0.629154	1	ACAT1	216.423	-0.250729	0.150454	-1.66648	0.0956171	1
ENSG00000075240	GRAMD4	37.0262	-0.0779058	0.295175	-0.263931	0.791833	1	GRAMD4	37.0262	-0.024228	0.289334	-0.0837371	0.933265	1	GRAMD4	37.0262	-0.0599641	0.297957	-0.201251	0.840503	1	GRAMD4	37.0262	-0.221423	0.295951	-0.748174	0.454355	1
ENSG00000075275	CELSR1	15.1268	0.577223	0.666951	0.865466	0.386783	1	CELSR1	15.1268	0.432938	0.6638	0.652211	0.514265	1	CELSR1	15.1268	-0.453669	0.715624	-0.633949	0.526114	1	CELSR1	15.1268	-0.305113	0.694778	-0.439152	0.660551	1
ENSG00000075292	ZNF638	92.1143	-0.356199	0.176362	-2.01971	0.0434134	1	ZNF638	92.1143	-0.333531	0.172559	-1.93285	0.0532546	1	ZNF638	92.1143	-0.46632	0.180481	-2.58377	0.00977281	1	ZNF638	92.1143	-0.30043	0.174052	-1.72609	0.0843309	1
ENSG00000075303	SLC25A40	37.36	0.0518175	0.271197	0.191069	0.848471	1	SLC25A40	37.36	0.0573934	0.266562	0.21531	0.829526	1	SLC25A40	37.36	-0.376177	0.284414	-1.32264	0.185956	1	SLC25A40	37.36	0.202577	0.266531	0.760051	0.447224	1
ENSG00000075336	TIMM21	71.4872	-0.280171	0.243844	-1.14898	0.250566	1	TIMM21	71.4872	-0.0480939	0.238907	-0.201308	0.840458	1	TIMM21	71.4872	-0.254826	0.245401	-1.03841	0.299081	1	TIMM21	71.4872	-0.46449	0.244638	-1.89868	0.057606	1
ENSG00000075340	ADD2	0.309215	-0.291164	4.22878	-0.0688531	0.945107	1	ADD2	0.309215	-1.50059	4.22878	-0.354852	0.722701	1	NA	NA	NA	NA	NA	NA	NA	ADD2	0.309215	1.1957	4.14012	0.288809	0.772727	1
ENSG00000075388	FGF4	0.0324397	0	10.9233	0	1	1	FGF4	0.0324397	0	10.9233	0	1	1	NA	NA	NA	NA	NA	NA	NA	FGF4	0.0324397	0.567667	10.9233	0.0519687	0.958554	1
ENSG00000075391	RASAL2	40.5789	0.237551	0.30001	0.791809	0.428472	1	RASAL2	40.5789	0.00970524	0.299553	0.0323991	0.974154	1	RASAL2	40.5789	-0.242381	0.312237	-0.776273	0.437588	1	RASAL2	40.5789	-0.079659	0.303509	-0.26246	0.792967	1
ENSG00000075399	VPS9D1	43.3045	0.0296467	0.295372	0.100371	0.92005	1	VPS9D1	43.3045	-0.0255296	0.291997	-0.0874309	0.930329	1	VPS9D1	43.3045	-0.0128817	0.298997	-0.043083	0.965635	1	VPS9D1	43.3045	0.112175	0.292074	0.384063	0.700932	1
ENSG00000075407	ZNF37A	29.2974	0.25189	0.350216	0.719242	0.471992	1	ZNF37A	29.2974	0.275173	0.344162	0.799545	0.423974	1	ZNF37A	29.2974	0.287479	0.352936	0.814534	0.415339	1	ZNF37A	29.2974	0.694374	0.339015	2.04821	0.0405392	1
ENSG00000075413	MARK3	151.991	-0.295097	0.154395	-1.91131	0.0559644	1	MARK3	151.991	-0.124779	0.150243	-0.830512	0.406249	1	MARK3	151.991	-0.122127	0.154119	-0.792421	0.428115	1	MARK3	151.991	-0.01656	0.150543	-0.110001	0.912408	1
ENSG00000075415	SLC25A3	3654.72	0.00215532	0.10022	0.0215059	0.982842	1	SLC25A3	3654.72	-0.0164042	0.100074	-0.163921	0.869794	1	SLC25A3	3654.72	-0.105728	0.100408	-1.05298	0.29235	1	SLC25A3	3654.72	0.0322732	0.100122	0.322338	0.747197	1
ENSG00000075420	FNDC3B	394.458	-0.180807	0.182318	-0.991712	0.321338	1	FNDC3B	394.458	-0.140894	0.181072	-0.778113	0.436503	1	FNDC3B	394.458	-0.185694	0.183101	-1.01416	0.310505	1	FNDC3B	394.458	-0.111178	0.181488	-0.612591	0.540147	1
ENSG00000075426	FOSL2	251.22	-0.068373	0.149836	-0.45632	0.64816	1	FOSL2	251.22	-0.0979851	0.148307	-0.660691	0.508811	1	FOSL2	251.22	-0.168469	0.15178	-1.10996	0.267016	1	FOSL2	251.22	-0.0724089	0.14905	-0.485802	0.627107	1
ENSG00000075461	CACNG4	0.0564773	0	10.9233	0	1	1	CACNG4	0.0564773	0.422966	10.9233	0.0387216	0.969112	1	NA	NA	NA	NA	NA	NA	NA	CACNG4	0.0564773	0	10.9233	0	1	1
ENSG00000075539	FRYL	85.0458	-0.342957	0.209453	-1.63739	0.101548	1	FRYL	85.0458	-0.16163	0.203565	-0.794	0.427196	1	FRYL	85.0458	-0.192705	0.209409	-0.920235	0.35745	1	FRYL	85.0458	0.116234	0.202025	0.575343	0.565059	1
ENSG00000075568	TMEM131	90.7144	-0.131405	0.19491	-0.674184	0.500195	1	TMEM131	90.7144	-0.15563	0.191899	-0.811	0.417366	1	TMEM131	90.7144	-0.0959674	0.196526	-0.488318	0.625324	1	TMEM131	90.7144	0.000918066	0.191734	0.00478823	0.99618	1
ENSG00000075618	FSCN1	1779.76	0.108292	0.0926538	1.16878	0.242491	1	FSCN1	1779.76	0.169574	0.0921722	1.83975	0.0658054	1	FSCN1	1779.76	0.211852	0.0927543	2.28401	0.022371	1	FSCN1	1779.76	0.183203	0.092342	1.98397	0.0472595	1
ENSG00000075624	ACTB	16129.1	-0.0553956	0.0848649	-0.65275	0.513917	1	ACTB	16129.1	-0.0685236	0.0848206	-0.807865	0.419168	1	ACTB	16129.1	0.116808	0.0848645	1.3764	0.168697	1	ACTB	16129.1	-0.0112711	0.0848334	-0.132862	0.894303	1
ENSG00000075643	MOCOS	5.6404	1.36902	0.99343	1.37807	0.168182	1	MOCOS	5.6404	0.903165	1.00082	0.902428	0.366829	1	MOCOS	5.6404	1.04785	1.01204	1.03538	0.300491	1	MOCOS	5.6404	1.24069	0.993702	1.24855	0.211828	1
ENSG00000075651	PLD1	80.3273	0.164031	0.228173	0.718886	0.472211	1	PLD1	80.3273	0.0344476	0.226604	0.152017	0.879174	1	PLD1	80.3273	-0.0440005	0.233299	-0.188601	0.850405	1	PLD1	80.3273	0.0837084	0.227756	0.367535	0.71322	1
ENSG00000075673	ATP12A	0.0239127	0	10.9233	0	1	1	ATP12A	0.0239127	0	10.9233	0	1	1	NA	NA	NA	NA	NA	NA	NA	ATP12A	0.0239127	0	10.9233	0	1	1
ENSG00000075702	WDR62	21.0269	0.455542	0.420126	1.0843	0.278233	1	WDR62	21.0269	0.797561	0.408251	1.9536	0.0507481	1	WDR62	21.0269	0.650798	0.41908	1.55292	0.120442	1	WDR62	21.0269	0.230897	0.422947	0.545924	0.585118	1
ENSG00000075711	DLG1	164.636	-0.00826637	0.175375	-0.0471353	0.962405	1	DLG1	164.636	0.067022	0.172577	0.38836	0.69775	1	DLG1	164.636	-0.0346766	0.177116	-0.195784	0.844779	1	DLG1	164.636	0.121441	0.173256	0.700937	0.483342	1
ENSG00000075785	RAB7A	777.711	0.0676638	0.0781799	0.865489	0.38677	1	RAB7A	777.711	0.0201032	0.077402	0.259724	0.795077	1	RAB7A	777.711	0.0772929	0.0787646	0.981315	0.326437	1	RAB7A	777.711	0.190933	0.0773026	2.46994	0.0135136	1
ENSG00000075790	BCAP29	286.192	0.0322116	0.132189	0.243678	0.80748	1	BCAP29	286.192	-0.0199809	0.130954	-0.15258	0.87873	1	BCAP29	286.192	0.0103479	0.133358	0.0775945	0.938151	1	BCAP29	286.192	0.221354	0.130414	1.69731	0.089638	1
ENSG00000075826	SEC31B	3.22275	-0.738689	0.975279	-0.757413	0.448803	1	SEC31B	3.22275	-0.64476	0.947569	-0.680436	0.496229	1	SEC31B	3.22275	-0.474202	0.964978	-0.491413	0.623135	1	SEC31B	3.22275	-0.0644777	0.919494	-0.070123	0.944096	1
ENSG00000075856	SART3	74.1519	0.0691631	0.212768	0.325063	0.745133	1	SART3	74.1519	0.248444	0.207737	1.19595	0.231714	1	SART3	74.1519	-0.195872	0.218925	-0.894697	0.370949	1	SART3	74.1519	0.183113	0.209982	0.872041	0.383186	1
ENSG00000075884	ARHGAP15	0.0727449	0.67059	10.9233	0.061391	0.951048	1	ARHGAP15	0.0727449	0	10.9233	0	1	1	NA	NA	NA	NA	NA	NA	NA	ARHGAP15	0.0727449	0	10.9233	0	1	1
ENSG00000075886	TUBA3D	0.0717393	0	10.9233	0	1	1	TUBA3D	0.0717393	0	10.9233	0	1	1	NA	NA	NA	NA	NA	NA	NA	TUBA3D	0.0717393	0	10.9233	0	1	1
ENSG00000075891	PAX2	0.00820085	0	10.9233	0	1	1	PAX2	0.00820085	0	10.9233	0	1	1	NA	NA	NA	NA	NA	NA	NA	PAX2	0.00820085	0	10.9233	0	1	1
ENSG00000075914	EXOSC7	99.2867	0.00149612	0.189863	0.00788001	0.993713	1	EXOSC7	99.2867	-0.00255063	0.187096	-0.0136328	0.989123	1	EXOSC7	99.2867	-0.0122466	0.191885	-0.0638227	0.949111	1	EXOSC7	99.2867	-0.115063	0.189936	-0.605801	0.544647	1
ENSG00000075945	KIFAP3	72.5225	0.0470284	0.219499	0.214253	0.830349	1	KIFAP3	72.5225	0.0208197	0.216612	0.0961152	0.923429	1	KIFAP3	72.5225	0.110037	0.220692	0.498598	0.618062	1	KIFAP3	72.5225	-0.196085	0.221382	-0.885735	0.37576	1
ENSG00000075975	MKRN2	106.751	0.0409745	0.166474	0.246132	0.80558	1	MKRN2	106.751	0.0498487	0.163604	0.304691	0.760601	1	MKRN2	106.751	-0.167245	0.171136	-0.977264	0.328439	1	MKRN2	106.751	-0.292962	0.169415	-1.72925	0.0837639	1
ENSG00000076003	MCM6	130.542	0.548051	0.227967	2.40408	0.016213	1	MCM6	130.542	0.589132	0.226289	2.60345	0.00922898	1	MCM6	130.542	0.19358	0.231612	0.835793	0.403271	1	MCM6	130.542	0.494758	0.227534	2.17444	0.0296724	1
ENSG00000076043	REXO2	325.958	0.044035	0.190251	0.231457	0.81696	1	REXO2	325.958	0.129635	0.189096	0.68555	0.492997	1	REXO2	325.958	0.0834692	0.190722	0.437649	0.661641	1	REXO2	325.958	0.17075	0.189388	0.901586	0.367277	1
ENSG00000076053	RBM7	112.234	0.144668	0.216089	0.669483	0.503187	1	RBM7	112.234	0.0123512	0.214898	0.0574745	0.954167	1	RBM7	112.234	0.143333	0.217661	0.658517	0.510206	1	RBM7	112.234	0.141576	0.215009	0.658466	0.510238	1
ENSG00000076067	RBMS2	237.951	-0.0100308	0.155366	-0.0645622	0.948523	1	RBMS2	237.951	0.113943	0.152938	0.745024	0.456257	1	RBMS2	237.951	0.220406	0.15485	1.42335	0.154634	1	RBMS2	237.951	0.204985	0.153222	1.33783	0.180951	1
ENSG00000076108	BAZ2A	117.298	-0.0763991	0.179672	-0.425215	0.67068	1	BAZ2A	117.298	0.00733235	0.176026	0.0416549	0.966774	1	BAZ2A	117.298	0.0747841	0.179642	0.416295	0.677194	1	BAZ2A	117.298	0.0590511	0.176939	0.333737	0.738578	1
ENSG00000076201	PTPN23	142.453	0.095392	0.191379	0.498445	0.618171	1	PTPN23	142.453	0.0569838	0.189633	0.300495	0.7638	1	PTPN23	142.453	0.049539	0.193164	0.256461	0.797595	1	PTPN23	142.453	0.156434	0.189943	0.823581	0.410178	1
ENSG00000076242	MLH1	85.2503	-0.165184	0.247778	-0.666663	0.504987	1	MLH1	85.2503	0.0157723	0.243399	0.0648003	0.948333	1	MLH1	85.2503	-0.0403295	0.248125	-0.162537	0.870883	1	MLH1	85.2503	0.225844	0.24282	0.930089	0.352325	1
ENSG00000076248	UNG	95.0143	0.100869	0.248087	0.406585	0.684313	1	UNG	95.0143	0.335066	0.244023	1.37309	0.169724	1	UNG	95.0143	-0.0206167	0.250971	-0.0821478	0.934529	1	UNG	95.0143	0.135095	0.246666	0.547683	0.583909	1
ENSG00000076258	FMO4	1.54368	-1.62092	1.83347	-0.884071	0.376658	1	FMO4	1.54368	1.02281	1.49531	0.684011	0.493968	1	FMO4	1.54368	1.8983	1.47145	1.29009	0.19702	1	FMO4	1.54368	0.451985	1.55014	0.291576	0.770611	1
ENSG00000076321	KLHL20	57.557	-0.145197	0.236949	-0.612776	0.540025	1	KLHL20	57.557	-0.170751	0.233404	-0.731566	0.464433	1	KLHL20	57.557	-0.340142	0.243241	-1.39838	0.162	1	KLHL20	57.557	0.0552647	0.232219	0.237985	0.811893	1
ENSG00000076344	RGS11	3.76838	1.10027	1.19396	0.921526	0.356776	1	RGS11	3.76838	-0.838553	1.34634	-0.62284	0.533389	1	RGS11	3.76838	0.76736	1.22255	0.627674	0.530218	1	RGS11	3.76838	1.31606	1.17869	1.11654	0.264189	1
ENSG00000076351	SLC46A1	3.55833	0.159329	0.819525	0.194416	0.84585	1	SLC46A1	3.55833	0.461167	0.793203	0.581398	0.560972	1	SLC46A1	3.55833	-1.20046	0.95396	-1.25839	0.20825	1	SLC46A1	3.55833	-1.3101	0.938763	-1.39556	0.162846	1
ENSG00000076356	PLXNA2	377.117	-0.0879951	0.170274	-0.516787	0.605305	1	PLXNA2	377.117	-0.0460961	0.168795	-0.27309	0.784784	1	PLXNA2	377.117	-0.0393847	0.170881	-0.23048	0.817718	1	PLXNA2	377.117	0.0199278	0.169125	0.117829	0.906203	1
ENSG00000076382	SPAG5	92.2842	0.049976	0.211328	0.236485	0.813056	1	SPAG5	92.2842	0.0206318	0.209214	0.0986158	0.921443	1	SPAG5	92.2842	-0.00456656	0.213502	-0.0213888	0.982935	1	SPAG5	92.2842	0.0234195	0.21045	0.111283	0.911392	1
ENSG00000076513	ANKRD13A	95.2352	0.0458561	0.18193	0.252053	0.801	1	ANKRD13A	95.2352	0.0990792	0.178665	0.554552	0.579201	1	ANKRD13A	95.2352	0.00379269	0.184265	0.0205828	0.983578	1	ANKRD13A	95.2352	-0.103437	0.182402	-0.567083	0.570658	1
ENSG00000076554	TPD52	38.3186	-0.370448	0.451979	-0.819612	0.412437	1	TPD52	38.3186	-0.0964018	0.445449	-0.216415	0.828664	1	TPD52	38.3186	0.334748	0.445461	0.751465	0.452373	1	TPD52	38.3186	0.0722064	0.445165	0.162201	0.871147	1
ENSG00000076555	ACACB	2.31091	0.150982	1.05002	0.14379	0.885667	1	ACACB	2.31091	-0.609059	1.09612	-0.555651	0.57845	1	ACACB	2.31091	-0.207341	1.09446	-0.189446	0.849744	1	ACACB	2.31091	-1.52054	1.24901	-1.2174	0.223454	1
ENSG00000076604	TRAF4	167.51	0.165825	0.241843	0.685673	0.49292	1	TRAF4	167.51	-0.0545341	0.24152	-0.225796	0.82136	1	TRAF4	167.51	0.257809	0.242338	1.06384	0.2874	1	TRAF4	167.51	0.101019	0.241416	0.418443	0.675623	1
ENSG00000076641	PAG1	1.48992	-2.37805	1.64259	-1.44775	0.147688	1	PAG1	1.48992	-2.62569	1.64259	-1.59851	0.10993	1	PAG1	1.48992	-0.76923	1.41573	-0.543343	0.586893	1	PAG1	1.48992	-2.48098	1.64259	-1.51041	0.130939	1
ENSG00000076650	GPATCH1	17.3569	0.00721697	0.431086	0.0167414	0.986643	1	GPATCH1	17.3569	-0.47025	0.438296	-1.07291	0.283313	1	GPATCH1	17.3569	0.349812	0.425728	0.821679	0.411259	1	GPATCH1	17.3569	0.0317358	0.427305	0.0742697	0.940796	1
ENSG00000076662	ICAM3	41.3925	0.222413	0.325976	0.682298	0.49505	1	ICAM3	41.3925	0.237977	0.322072	0.738895	0.459971	1	ICAM3	41.3925	0.637549	0.322305	1.97809	0.0479186	1	ICAM3	41.3925	0.00598132	0.327571	0.0182596	0.985432	1
ENSG00000076685	NT5C2	130.266	0.0958007	0.194476	0.492609	0.622289	1	NT5C2	130.266	0.110968	0.191956	0.57809	0.563203	1	NT5C2	130.266	0.130162	0.195696	0.665124	0.505971	1	NT5C2	130.266	0.0553018	0.193738	0.285446	0.775302	1
ENSG00000076706	MCAM	1938.75	0.0266074	0.0972727	0.273534	0.784443	1	MCAM	1938.75	-0.000872833	0.0970073	-0.00899761	0.992821	1	MCAM	1938.75	-0.122811	0.0976833	-1.25724	0.208668	1	MCAM	1938.75	-0.151082	0.0973246	-1.55235	0.120578	1
ENSG00000076716	GPC4	0.0826563	0	10.9233	0	1	1	GPC4	0.0826563	0.422966	10.9233	0.0387216	0.969112	1	NA	NA	NA	NA	NA	NA	NA	GPC4	0.0826563	0	10.9233	0	1	1
ENSG00000076770	MBNL3	8.43427	0.228425	0.617721	0.369787	0.711541	1	MBNL3	8.43427	0.159128	0.610393	0.260697	0.794326	1	MBNL3	8.43427	0.371247	0.617884	0.600836	0.547949	1	MBNL3	8.43427	0.439163	0.60537	0.725445	0.468179	1
ENSG00000076826	CAMSAP3	0.453528	-1.25295	4.11659	-0.304367	0.760848	1	CAMSAP3	0.453528	0.952079	4.03144	0.236163	0.813306	1	NA	NA	NA	NA	NA	NA	NA	CAMSAP3	0.453528	-1.35588	4.11659	-0.32937	0.741876	1
ENSG00000076864	RAP1GAP	0.274897	2.39697	7.8514	0.305292	0.760144	1	RAP1GAP	0.274897	0	7.90126	0	1	1	NA	NA	NA	NA	NA	NA	NA	RAP1GAP	0.274897	1.52608	7.87673	0.193745	0.846375	1
ENSG00000076924	XAB2	35.5128	-0.172496	0.460629	-0.374479	0.708048	1	XAB2	35.5128	-0.0543595	0.455209	-0.119417	0.904945	1	XAB2	35.5128	0.0626648	0.459457	0.136389	0.891514	1	XAB2	35.5128	-0.199755	0.459128	-0.435075	0.663508	1
ENSG00000076928	ARHGEF1	132.301	-0.213825	0.192868	-1.10866	0.267577	1	ARHGEF1	132.301	-0.0980331	0.189698	-0.516785	0.605307	1	ARHGEF1	132.301	-0.378475	0.196173	-1.92929	0.0536948	1	ARHGEF1	132.301	-0.128738	0.191059	-0.67381	0.500432	1
ENSG00000076944	STXBP2	59.2363	0.106113	0.303916	0.349152	0.726975	1	STXBP2	59.2363	-0.00418281	0.302179	-0.0138422	0.988956	1	STXBP2	59.2363	0.349365	0.302928	1.15329	0.248791	1	STXBP2	59.2363	-0.0502625	0.304343	-0.165151	0.868825	1
ENSG00000076984	MAP2K7	54.3199	-0.00104477	0.281274	-0.00371443	0.997036	1	MAP2K7	54.3199	0.177753	0.275057	0.646241	0.518124	1	MAP2K7	54.3199	0.198073	0.280514	0.706106	0.480122	1	MAP2K7	54.3199	0.310217	0.275175	1.12734	0.259597	1
ENSG00000077044	DGKD	23.9132	-0.190196	0.348926	-0.545089	0.585692	1	DGKD	23.9132	-0.221442	0.342878	-0.645832	0.518388	1	DGKD	23.9132	0.0287039	0.34675	0.0827798	0.934027	1	DGKD	23.9132	-0.0351725	0.341781	-0.102909	0.918035	1
ENSG00000077063	CTTNBP2	2.07747	3.29625	2.08473	1.58114	0.113846	1	CTTNBP2	2.07747	3.60492	2.05949	1.7504	0.0800498	1	CTTNBP2	2.07747	3.21793	2.09818	1.53368	0.125108	1	CTTNBP2	2.07747	3.26686	2.07984	1.57073	0.116247	1
ENSG00000077092	RARB	121.047	0.0208332	0.200415	0.10395	0.917209	1	RARB	121.047	-0.0289443	0.198309	-0.145956	0.883956	1	RARB	121.047	0.10924	0.201113	0.543177	0.587008	1	RARB	121.047	0.217971	0.197342	1.10454	0.269361	1
ENSG00000077097	TOP2B	278.881	0.213556	0.158206	1.34986	0.17706	1	TOP2B	278.881	0.233036	0.15687	1.48553	0.137402	1	TOP2B	278.881	0.136006	0.159507	0.852664	0.393846	1	TOP2B	278.881	0.386662	0.156814	2.46573	0.0136735	1
ENSG00000077147	TM9SF3	724.864	-0.0453195	0.10024	-0.452108	0.651191	1	TM9SF3	724.864	0.00256589	0.0992865	0.0258433	0.979382	1	TM9SF3	724.864	-0.0665801	0.100878	-0.660004	0.509252	1	TM9SF3	724.864	-0.0676313	0.0999076	-0.676938	0.498445	1
ENSG00000077150	NFKB2	38.5791	-0.283494	0.285394	-0.993343	0.320543	1	NFKB2	38.5791	0.0923344	0.272762	0.338517	0.734974	1	NFKB2	38.5791	-0.0531021	0.283374	-0.187392	0.851353	1	NFKB2	38.5791	-0.438883	0.286715	-1.53073	0.125836	1
ENSG00000077152	UBE2T	94.9418	0.0696862	0.255717	0.272513	0.785227	1	UBE2T	94.9418	0.11279	0.253601	0.444752	0.656499	1	UBE2T	94.9418	0.109661	0.256655	0.427271	0.669182	1	UBE2T	94.9418	-0.258434	0.257353	-1.0042	0.315282	1
ENSG00000077157	PPP1R12B	7.73722	-0.65383	0.562668	-1.16202	0.245228	1	PPP1R12B	7.73722	-1.2075	0.580107	-2.08152	0.0373867	1	PPP1R12B	7.73722	-0.357252	0.555236	-0.643423	0.519949	1	PPP1R12B	7.73722	-0.818111	0.565972	-1.4455	0.148319	1
ENSG00000077232	DNAJC10	360.346	-0.0991215	0.138429	-0.716044	0.473964	1	DNAJC10	360.346	-0.0865156	0.137177	-0.630685	0.528247	1	DNAJC10	360.346	0.0156381	0.138647	0.112791	0.910196	1	DNAJC10	360.346	-0.123297	0.137954	-0.893756	0.371452	1
ENSG00000077235	GTF3C1	120.732	-0.269084	0.213397	-1.26096	0.207325	1	GTF3C1	120.732	-0.0406958	0.20906	-0.194661	0.845659	1	GTF3C1	120.732	0.0992961	0.211361	0.469795	0.638502	1	GTF3C1	120.732	0.112581	0.208968	0.538745	0.590063	1
ENSG00000077238	IL4R	250.749	-0.15724	0.256807	-0.61229	0.540346	1	IL4R	250.749	-0.253466	0.255998	-0.990108	0.322121	1	IL4R	250.749	0.0788396	0.256466	0.307408	0.758533	1	IL4R	250.749	-0.156526	0.256187	-0.610981	0.541212	1
ENSG00000077254	USP33	125.464	-0.243015	0.168131	-1.44539	0.148348	1	USP33	125.464	-0.0883149	0.1638	-0.539162	0.589775	1	USP33	125.464	-0.249256	0.170043	-1.46583	0.142693	1	USP33	125.464	0.00934538	0.164229	0.0569046	0.954621	1
ENSG00000077264	PAK3	0.143013	-1.25289	10.9233	-0.114699	0.908684	1	PAK3	0.143013	-1.50051	10.9233	-0.137369	0.890739	1	NA	NA	NA	NA	NA	NA	NA	PAK3	0.143013	-1.35581	10.9233	-0.124122	0.901219	1
ENSG00000077279	DCX	0.348765	-0.291164	4.42614	-0.0657828	0.947551	1	DCX	0.348765	-0.5388	4.42614	-0.121731	0.903112	1	NA	NA	NA	NA	NA	NA	NA	DCX	0.348765	1.18014	4.34232	0.271777	0.785794	1
ENSG00000077312	SNRPA	328.382	-0.0140609	0.123987	-0.113406	0.909708	1	SNRPA	328.382	-0.058269	0.122826	-0.474404	0.635212	1	SNRPA	328.382	0.132713	0.124034	1.06997	0.284632	1	SNRPA	328.382	0.11263	0.122679	0.91809	0.358572	1
ENSG00000077327	SPAG6	0.069455	-1.93237	10.911	-0.177102	0.859428	1	SPAG6	0.069455	-2.17999	10.911	-0.199797	0.841639	1	NA	NA	NA	NA	NA	NA	NA	SPAG6	0.069455	-1.07355	10.911	-0.0983914	0.921621	1
ENSG00000077348	EXOSC5	61.8667	-0.443646	0.239601	-1.8516	0.0640829	1	EXOSC5	61.8667	0.0704341	0.228583	0.308134	0.757981	1	EXOSC5	61.8667	-0.0484896	0.235507	-0.205895	0.836873	1	EXOSC5	61.8667	-0.0392461	0.23165	-0.16942	0.865466	1
ENSG00000077380	DYNC1I2	420.173	-0.111782	0.145317	-0.76923	0.441757	1	DYNC1I2	420.173	-0.00521633	0.143998	-0.0362251	0.971103	1	DYNC1I2	420.173	-0.121456	0.146031	-0.831716	0.405569	1	DYNC1I2	420.173	0.00549052	0.144418	0.0380184	0.969673	1
ENSG00000077420	APBB1IP	0.128585	-2.46762	10.8996	-0.226396	0.820893	1	APBB1IP	0.128585	-2.71524	10.8996	-0.249115	0.803272	1	NA	NA	NA	NA	NA	NA	NA	APBB1IP	0.128585	-2.57054	10.8996	-0.235839	0.813558	1
ENSG00000077454	LRCH4	0.104845	1.33677	10.9126	0.122498	0.902504	1	LRCH4	0.104845	0	10.9233	0	1	1	NA	NA	NA	NA	NA	NA	NA	LRCH4	0.104845	0.567667	10.9233	0.0519687	0.958554	1
ENSG00000077458	FAM76B	38.6654	0.158891	0.312372	0.50866	0.61099	1	FAM76B	38.6654	-0.00817931	0.310961	-0.0263033	0.979015	1	FAM76B	38.6654	0.175138	0.314625	0.556655	0.577763	1	FAM76B	38.6654	0.0142783	0.312846	0.0456401	0.963597	1
ENSG00000077463	SIRT6	100.303	-0.0404005	0.194298	-0.207931	0.835283	1	SIRT6	100.303	-0.29178	0.194247	-1.50211	0.13307	1	SIRT6	100.303	0.0464666	0.195021	0.238265	0.811676	1	SIRT6	100.303	-0.344225	0.196557	-1.75127	0.0798989	1
ENSG00000077498	TYR	0.0688681	-1.25289	10.9233	-0.114699	0.908684	1	TYR	0.0688681	-1.50051	10.9233	-0.137369	0.890739	1	NA	NA	NA	NA	NA	NA	NA	TYR	0.0688681	-1.35581	10.9233	-0.124122	0.901219	1
ENSG00000077514	POLD3	25.58	-0.125793	0.355131	-0.354215	0.723178	1	POLD3	25.58	0.0427285	0.346244	0.123406	0.901786	1	POLD3	25.58	-0.0733094	0.357466	-0.205081	0.837509	1	POLD3	25.58	-0.179264	0.353816	-0.506659	0.612394	1
ENSG00000077522	ACTN2	0.331945	-0.291164	4.39628	-0.0662296	0.947195	1	ACTN2	0.331945	-1.50059	4.39628	-0.341331	0.732855	1	NA	NA	NA	NA	NA	NA	NA	ACTN2	0.331945	1.33095	4.30437	0.309209	0.757163	1
ENSG00000077549	CAPZB	776.6	0.154895	0.0999447	1.54981	0.121188	1	CAPZB	776.6	0.166797	0.0991945	1.68151	0.0926631	1	CAPZB	776.6	0.0567939	0.100766	0.563621	0.573012	1	CAPZB	776.6	0.224467	0.099403	2.25815	0.0239364	1
ENSG00000077585	GPR137B	46.3177	-0.279423	0.274423	-1.01822	0.308573	1	GPR137B	46.3177	-0.250134	0.269118	-0.929456	0.352653	1	GPR137B	46.3177	-0.210929	0.276051	-0.764094	0.444811	1	GPR137B	46.3177	-0.336317	0.273413	-1.23007	0.21867	1
ENSG00000077616	NAALAD2	4.59927	-0.208705	0.868698	-0.24025	0.810136	1	NAALAD2	4.59927	-0.0958592	0.849885	-0.112791	0.910196	1	NAALAD2	4.59927	-1.46004	0.992074	-1.47171	0.1411	1	NAALAD2	4.59927	0.628943	0.827648	0.759916	0.447305	1
ENSG00000077684	JADE1	95.5841	0.0985055	0.194268	0.507059	0.612113	1	JADE1	95.5841	0.117103	0.191311	0.612108	0.540467	1	JADE1	95.5841	0.102039	0.196047	0.52048	0.602729	1	JADE1	95.5841	0.0571851	0.19346	0.295591	0.767542	1
ENSG00000077713	SLC25A43	32.2321	0.384096	0.336277	1.1422	0.253371	1	SLC25A43	32.2321	0.617548	0.326793	1.88972	0.0587953	1	SLC25A43	32.2321	0.436979	0.33843	1.29119	0.196637	1	SLC25A43	32.2321	0.429514	0.332982	1.2899	0.197086	1
ENSG00000077721	UBE2A	316.837	0.0552525	0.130005	0.425004	0.670834	1	UBE2A	316.837	0.0164787	0.128839	0.127901	0.898227	1	UBE2A	316.837	0.0860138	0.130727	0.657965	0.510561	1	UBE2A	316.837	0.0554552	0.129355	0.428705	0.668138	1
ENSG00000077782	FGFR1	269.884	0.168926	0.138492	1.21975	0.222559	1	FGFR1	269.884	0.227202	0.136712	1.6619	0.0965324	1	FGFR1	269.884	0.0504154	0.140311	0.359311	0.719362	1	FGFR1	269.884	0.0349338	0.138588	0.25207	0.800987	1
ENSG00000077800	FKBP6	0.0104308	0	10.9233	0	1	1	FKBP6	0.0104308	0	10.9233	0	1	1	NA	NA	NA	NA	NA	NA	NA	FKBP6	0.0104308	0	10.9233	0	1	1
ENSG00000077935	SMC1B	0.106986	-1.25289	10.9233	-0.114699	0.908684	1	SMC1B	0.106986	-1.50051	10.9233	-0.137369	0.890739	1	NA	NA	NA	NA	NA	NA	NA	SMC1B	0.106986	-1.35581	10.9233	-0.124122	0.901219	1
ENSG00000077942	FBLN1	3.28515	-0.0973609	1.16211	-0.0837793	0.933232	1	FBLN1	3.28515	-0.182506	1.15386	-0.158169	0.874323	1	FBLN1	3.28515	-0.207095	1.17623	-0.176066	0.860242	1	FBLN1	3.28515	-0.225255	1.16249	-0.193769	0.846357	1
ENSG00000077943	ITGA8	0.219733	-1.06252	8.31878	-0.127725	0.898367	1	ITGA8	0.219733	-2.27191	8.31878	-0.273106	0.784772	1	NA	NA	NA	NA	NA	NA	NA	ITGA8	0.219733	-2.1272	8.31878	-0.255711	0.798174	1
ENSG00000077984	CST7	0.0387507	0	10.9233	0	1	1	CST7	0.0387507	0	10.9233	0	1	1	NA	NA	NA	NA	NA	NA	NA	CST7	0.0387507	0	10.9233	0	1	1
ENSG00000078018	MAP2	23.3332	-0.762851	0.397056	-1.92127	0.0546979	1	MAP2	23.3332	-0.0842903	0.36811	-0.228981	0.818883	1	MAP2	23.3332	-0.153832	0.380621	-0.404161	0.686095	1	MAP2	23.3332	-0.129411	0.372785	-0.347146	0.728482	1
ENSG00000078043	PIAS2	64.2505	0.0622225	0.25492	0.244086	0.807164	1	PIAS2	64.2505	-0.0844144	0.253445	-0.333068	0.739083	1	PIAS2	64.2505	-0.00688388	0.258157	-0.0266654	0.978727	1	PIAS2	64.2505	-0.00802311	0.254316	-0.0315477	0.974833	1
ENSG00000078053	AMPH	22.5481	-0.452434	0.552073	-0.819518	0.412491	1	AMPH	22.5481	0.0788207	0.537974	0.146514	0.883516	1	AMPH	22.5481	-0.141217	0.548784	-0.257328	0.796926	1	AMPH	22.5481	0.162202	0.538758	0.301067	0.763363	1
ENSG00000078061	ARAF	107.079	-0.0087703	0.185251	-0.0473429	0.96224	1	ARAF	107.079	0.183607	0.180481	1.01732	0.309001	1	ARAF	107.079	0.176259	0.184816	0.953701	0.340235	1	ARAF	107.079	0.167291	0.182035	0.919003	0.358094	1
ENSG00000078070	MCCC1	49.3566	0.108672	0.280243	0.387777	0.698181	1	MCCC1	49.3566	0.0966392	0.276775	0.349162	0.726968	1	MCCC1	49.3566	-0.00310518	0.28456	-0.0109122	0.991293	1	MCCC1	49.3566	-0.147995	0.282536	-0.523811	0.60041	1
ENSG00000078081	LAMP3	1.71887	-0.293465	1.40853	-0.208349	0.834957	1	LAMP3	1.71887	1.384	1.24946	1.10768	0.268001	1	LAMP3	1.71887	0.456963	1.33745	0.341666	0.732602	1	LAMP3	1.71887	0.337773	1.32522	0.25488	0.798816	1
ENSG00000078098	FAP	7.14562	0.169017	0.986678	0.171299	0.863989	1	FAP	7.14562	0.635524	0.961617	0.660891	0.508682	1	FAP	7.14562	1.00189	0.963249	1.04012	0.298284	1	FAP	7.14562	0.686761	0.964095	0.712338	0.476256	1
ENSG00000078114	NEBL	1.40125	0.958256	1.62619	0.589263	0.555685	1	NEBL	1.40125	1.37967	1.57189	0.877718	0.380097	1	NEBL	1.40125	-1.90865	1.88772	-1.01108	0.311977	1	NEBL	1.40125	1.01029	1.61126	0.62702	0.530646	1
ENSG00000078124	ACER3	115.767	0.234868	0.205736	1.1416	0.253621	1	ACER3	115.767	0.145744	0.204194	0.713752	0.475381	1	ACER3	115.767	0.207877	0.207547	1.00159	0.316541	1	ACER3	115.767	0.232019	0.204677	1.13358	0.256969	1
ENSG00000078140	UBE2K	335.042	-0.0948198	0.109035	-0.869627	0.384504	1	UBE2K	335.042	-0.034069	0.107013	-0.318362	0.75021	1	UBE2K	335.042	-0.0117442	0.109506	-0.107247	0.914593	1	UBE2K	335.042	0.0273944	0.107499	0.254835	0.79885	1
ENSG00000078142	PIK3C3	85.102	0.102028	0.204252	0.49952	0.617413	1	PIK3C3	85.102	0.0288209	0.202075	0.142625	0.886587	1	PIK3C3	85.102	0.13137	0.205816	0.638288	0.523286	1	PIK3C3	85.102	-0.0849031	0.205257	-0.413643	0.679135	1
ENSG00000078177	N4BP2	18.2174	-0.125141	0.411914	-0.303804	0.761277	1	N4BP2	18.2174	0.523363	0.388093	1.34855	0.177482	1	N4BP2	18.2174	-0.0646865	0.414818	-0.155939	0.876081	1	N4BP2	18.2174	0.122254	0.400997	0.304875	0.760461	1
ENSG00000078237	TIGAR	109.313	0.0161053	0.199937	0.080552	0.935798	1	TIGAR	109.313	0.0491881	0.197196	0.249438	0.803022	1	TIGAR	109.313	-0.0498024	0.202321	-0.246155	0.805562	1	TIGAR	109.313	0.0237438	0.19871	0.11949	0.904887	1
ENSG00000078246	TULP3	94.1188	-0.172055	0.203779	-0.84432	0.398491	1	TULP3	94.1188	-0.142205	0.200513	-0.709207	0.478196	1	TULP3	94.1188	-0.152078	0.205455	-0.740201	0.459178	1	TULP3	94.1188	-0.135625	0.202	-0.671409	0.50196	1
ENSG00000078269	SYNJ2	318.406	0.0645123	0.124342	0.518827	0.603881	1	SYNJ2	318.406	0.0463066	0.122986	0.37652	0.70653	1	SYNJ2	318.406	0.133096	0.124869	1.06589	0.286474	1	SYNJ2	318.406	0.100586	0.123455	0.814758	0.415211	1
ENSG00000078295	ADCY2	0.0661002	0	10.9233	0	1	1	ADCY2	0.0661002	0	10.9233	0	1	1	NA	NA	NA	NA	NA	NA	NA	ADCY2	0.0661002	0.567667	10.9233	0.0519687	0.958554	1
ENSG00000078304	PPP2R5C	307.845	0.0331408	0.118362	0.279995	0.779481	1	PPP2R5C	307.845	0.146514	0.116106	1.2619	0.206987	1	PPP2R5C	307.845	0.185014	0.118357	1.56318	0.11801	1	PPP2R5C	307.845	0.0162047	0.117723	0.137651	0.890516	1
ENSG00000078319	PMS2P1	12.9014	-0.294729	0.475301	-0.62009	0.535199	1	PMS2P1	12.9014	-0.385816	0.469786	-0.82126	0.411498	1	PMS2P1	12.9014	-0.241092	0.47872	-0.503618	0.61453	1	PMS2P1	12.9014	-0.0847303	0.464811	-0.18229	0.855355	1
ENSG00000078328	RBFOX1	0.187849	0.670609	7.91626	0.0847129	0.93249	1	RBFOX1	0.187849	0.422978	7.91626	0.0534316	0.957388	1	NA	NA	NA	NA	NA	NA	NA	RBFOX1	0.187849	0	7.91626	0	1	1
ENSG00000078369	GNB1	1293.77	0.0497818	0.0737147	0.67533	0.499466	1	GNB1	1293.77	0.0282792	0.0731387	0.386651	0.699014	1	GNB1	1293.77	0.00713772	0.0742594	0.0961189	0.923426	1	GNB1	1293.77	0.11835	0.0732512	1.61567	0.106165	1
ENSG00000078399	HOXA9	266.549	-0.0461074	0.122913	-0.375123	0.707569	1	HOXA9	266.549	0.048838	0.120504	0.405281	0.685271	1	HOXA9	266.549	0.00831121	0.123656	0.0672125	0.946413	1	HOXA9	266.549	-0.0412541	0.122052	-0.338005	0.735359	1
ENSG00000078401	EDN1	2266.27	-0.155853	0.14838	-1.05036	0.293553	1	EDN1	2266.27	-0.0174649	0.148101	-0.117926	0.906126	1	EDN1	2266.27	-0.355749	0.148705	-2.39232	0.0167424	1	EDN1	2266.27	0.0227045	0.14816	0.153243	0.878207	1
ENSG00000078403	MLLT10	52.6399	-0.0214763	0.275937	-0.0778305	0.937963	1	MLLT10	52.6399	0.156262	0.269936	0.578887	0.562666	1	MLLT10	52.6399	-0.165797	0.280987	-0.590053	0.555155	1	MLLT10	52.6399	0.131463	0.272051	0.48323	0.628932	1
ENSG00000078487	ZCWPW1	2.11518	-0.721398	1.10638	-0.652036	0.514378	1	ZCWPW1	2.11518	-1.0099	1.11013	-0.909715	0.362973	1	ZCWPW1	2.11518	-2.45048	1.39403	-1.75784	0.0787755	1	ZCWPW1	2.11518	-0.795308	1.10352	-0.720704	0.471092	1
ENSG00000078549	ADCYAP1R1	0.133231	-1.25289	10.9233	-0.114699	0.908684	1	ADCYAP1R1	0.133231	-1.50051	10.9233	-0.137369	0.890739	1	NA	NA	NA	NA	NA	NA	NA	ADCYAP1R1	0.133231	-0.394072	10.9233	-0.0360764	0.971221	1
ENSG00000078579	FGF20	0.166886	-0.291155	8.91827	-0.0326471	0.973956	1	FGF20	0.166886	-0.538784	8.91827	-0.0604135	0.951826	1	NA	NA	NA	NA	NA	NA	NA	FGF20	0.166886	-1.35584	8.91827	-0.152029	0.879164	1
ENSG00000078596	ITM2A	4.47421	-0.850627	0.9855	-0.863142	0.388059	1	ITM2A	4.47421	-1.3586	1.00046	-1.35798	0.174469	1	ITM2A	4.47421	-1.628	1.05352	-1.54529	0.122275	1	ITM2A	4.47421	-1.35402	1.00979	-1.34089	0.179956	1
ENSG00000078618	NRDC	256.135	0.0877452	0.180425	0.486327	0.626736	1	NRDC	256.135	-0.0868008	0.179994	-0.482243	0.629634	1	NRDC	256.135	-0.178747	0.182751	-0.978089	0.32803	1	NRDC	256.135	0.258411	0.179135	1.44255	0.149148	1
ENSG00000078668	VDAC3	374.605	-0.0328457	0.144666	-0.227045	0.820389	1	VDAC3	374.605	-0.0461622	0.143716	-0.321204	0.748056	1	VDAC3	374.605	-0.0372482	0.14537	-0.256231	0.797772	1	VDAC3	374.605	0.128417	0.143599	0.894272	0.371176	1
ENSG00000078674	PCM1	207.841	0.257395	0.144525	1.78097	0.074918	1	PCM1	207.841	0.189364	0.143148	1.32286	0.185883	1	PCM1	207.841	0.0693437	0.147413	0.470405	0.638066	1	PCM1	207.841	0.228862	0.143879	1.59065	0.111688	1
ENSG00000078687	TNRC6C	83.1707	-0.052816	0.21079	-0.250563	0.802152	1	TNRC6C	83.1707	0.0494717	0.206537	0.23953	0.810695	1	TNRC6C	83.1707	-0.20266	0.215096	-0.942184	0.346099	1	TNRC6C	83.1707	0.0976817	0.207572	0.470592	0.637932	1
ENSG00000078699	CBFA2T2	31.6738	0.159512	0.350054	0.455678	0.648622	1	CBFA2T2	31.6738	0.458681	0.340274	1.34798	0.177666	1	CBFA2T2	31.6738	-0.225754	0.363097	-0.621745	0.53411	1	CBFA2T2	31.6738	0.292427	0.345301	0.846876	0.397064	1
ENSG00000078725	BRINP1	0.0931878	-1.25289	10.9233	-0.114699	0.908684	1	BRINP1	0.0931878	-1.50051	10.9233	-0.137369	0.890739	1	NA	NA	NA	NA	NA	NA	NA	BRINP1	0.0931878	-0.394072	10.9233	-0.0360764	0.971221	1
ENSG00000078747	ITCH	57.591	-0.154322	0.283425	-0.544489	0.586105	1	ITCH	57.591	0.014552	0.277457	0.052448	0.958172	1	ITCH	57.591	-0.0972467	0.284967	-0.341257	0.73291	1	ITCH	57.591	-0.184918	0.282121	-0.655458	0.512173	1
ENSG00000078795	PKD2L2	0.232292	0	6.96992	0	1	1	PKD2L2	0.232292	0	6.96992	0	1	1	NA	NA	NA	NA	NA	NA	NA	PKD2L2	0.232292	1.41199	6.94801	0.203222	0.838962	1
ENSG00000078804	TP53INP2	172.953	-0.0365693	0.162908	-0.224478	0.822385	1	TP53INP2	172.953	-0.0508562	0.161059	-0.31576	0.752184	1	TP53INP2	172.953	-0.166699	0.165407	-1.00781	0.313544	1	TP53INP2	172.953	-0.13518	0.162762	-0.830541	0.406233	1
ENSG00000078808	SDF4	697.257	-0.0824322	0.0947814	-0.869709	0.38446	1	SDF4	697.257	0.00778909	0.0936029	0.0832142	0.933681	1	SDF4	697.257	0.0108365	0.0950231	0.114041	0.909205	1	SDF4	697.257	-0.0975683	0.0943965	-1.0336	0.301323	1
ENSG00000078814	MYH7B	0.706606	0.664541	2.47965	0.267998	0.788701	1	MYH7B	0.706606	-1.5006	2.55531	-0.587247	0.557038	1	MYH7B	0.706606	1.53749	2.39969	0.640704	0.521715	1	MYH7B	0.706606	0.483207	2.48947	0.1941	0.846098	1
ENSG00000078900	TP73	0.645246	-1.81505	2.16965	-0.836567	0.402836	1	TP73	0.645246	-0.281964	1.97114	-0.143046	0.886254	1	TP73	0.645246	-0.896779	2.09156	-0.428762	0.668097	1	TP73	0.645246	-0.97054	2.07956	-0.466704	0.640711	1
ENSG00000078902	TOLLIP	205.72	-0.0453276	0.139181	-0.325674	0.744671	1	TOLLIP	205.72	-0.19807	0.138325	-1.43191	0.152168	1	TOLLIP	205.72	0.117462	0.139071	0.844625	0.39832	1	TOLLIP	205.72	-0.064511	0.138401	-0.466116	0.641132	1
ENSG00000078967	UBE2D4	60.488	-0.231301	0.270064	-0.856468	0.391739	1	UBE2D4	60.488	-0.129312	0.265153	-0.48769	0.625769	1	UBE2D4	60.488	-0.145632	0.271087	-0.537216	0.591118	1	UBE2D4	60.488	-0.299651	0.26937	-1.11241	0.265961	1
ENSG00000079101	CLUL1	0.070768	0	10.9233	0	1	1	CLUL1	0.070768	1.05656	10.9173	0.0967784	0.922902	1	NA	NA	NA	NA	NA	NA	NA	CLUL1	0.070768	0	10.9233	0	1	1
ENSG00000079102	RUNX1T1	118.286	0.254064	0.205005	1.23931	0.215232	1	RUNX1T1	118.286	0.120905	0.203917	0.592911	0.553241	1	RUNX1T1	118.286	0.0455898	0.208585	0.218567	0.826987	1	RUNX1T1	118.286	0.290997	0.203685	1.42866	0.153101	1
ENSG00000079112	CDH17	0.0426953	0.67059	10.9233	0.061391	0.951048	1	CDH17	0.0426953	0	10.9233	0	1	1	NA	NA	NA	NA	NA	NA	NA	CDH17	0.0426953	0	10.9233	0	1	1
ENSG00000079134	THOC1	60.0671	0.0919462	0.243645	0.377378	0.705892	1	THOC1	60.0671	0.0344486	0.24094	0.142976	0.886309	1	THOC1	60.0671	0.174202	0.244643	0.712067	0.476424	1	THOC1	60.0671	0.0288649	0.242946	0.118812	0.905424	1
ENSG00000079150	FKBP7	85.727	-0.542452	0.285659	-1.89895	0.0575712	1	FKBP7	85.727	-0.21953	0.279757	-0.784716	0.43262	1	FKBP7	85.727	-0.138419	0.282927	-0.489239	0.624672	1	FKBP7	85.727	-0.202995	0.280827	-0.722846	0.469775	1
ENSG00000079156	OSBPL6	16.1026	-0.537774	0.436506	-1.232	0.217951	1	OSBPL6	16.1026	-0.475479	0.427814	-1.11141	0.26639	1	OSBPL6	16.1026	-0.536915	0.441133	-1.21713	0.223556	1	OSBPL6	16.1026	0.177711	0.416928	0.426239	0.669934	1
ENSG00000079215	SLC1A3	0.0983085	0	10.9233	0	1	1	SLC1A3	0.0983085	0	10.9233	0	1	1	NA	NA	NA	NA	NA	NA	NA	SLC1A3	0.0983085	0	10.9233	0	1	1
ENSG00000079246	XRCC5	1084.78	-0.0257858	0.0936348	-0.275387	0.783019	1	XRCC5	1084.78	-0.0855597	0.0931889	-0.918133	0.358549	1	XRCC5	1084.78	0.0261359	0.0938945	0.278354	0.780741	1	XRCC5	1084.78	-0.0368739	0.0933764	-0.394896	0.69292	1
ENSG00000079257	LXN	517.086	0.0797854	0.1489	0.535834	0.592073	1	LXN	517.086	0.0660297	0.14822	0.445484	0.65597	1	LXN	517.086	-0.186611	0.150322	-1.24141	0.214455	1	LXN	517.086	-0.0851957	0.149	-0.571785	0.567467	1
ENSG00000079263	SP140	0.0103815	0.67059	10.9233	0.061391	0.951048	1	SP140	0.0103815	0	10.9233	0	1	1	NA	NA	NA	NA	NA	NA	NA	SP140	0.0103815	0	10.9233	0	1	1
ENSG00000079277	MKNK1	68.2835	-0.123798	0.219808	-0.56321	0.573292	1	MKNK1	68.2835	0.0258314	0.214211	0.120588	0.904017	1	MKNK1	68.2835	0.17056	0.217627	0.783728	0.4332	1	MKNK1	68.2835	0.075883	0.215388	0.352308	0.724607	1
ENSG00000079308	TNS1	89.2157	-0.0411515	0.227322	-0.181027	0.856346	1	TNS1	89.2157	0.245979	0.221301	1.11151	0.266348	1	TNS1	89.2157	0.180975	0.226431	0.799249	0.424146	1	TNS1	89.2157	0.262839	0.222508	1.18126	0.2375	1
ENSG00000079313	REXO1	79.9264	0.529628	0.224956	2.35436	0.0185545	1	REXO1	79.9264	0.507158	0.222225	2.28218	0.0224784	1	REXO1	79.9264	0.680314	0.224948	3.02431	0.00249199	1	REXO1	79.9264	0.498177	0.223968	2.22432	0.0261271	1
ENSG00000079332	SAR1A	464.254	-0.101999	0.0917627	-1.11155	0.266332	1	SAR1A	464.254	-0.0848422	0.0903694	-0.938838	0.347814	1	SAR1A	464.254	-0.0629486	0.0923956	-0.681294	0.495685	1	SAR1A	464.254	-0.0382878	0.0908336	-0.421515	0.673379	1
ENSG00000079335	CDC14A	16.8886	-0.0968326	0.467634	-0.207069	0.835956	1	CDC14A	16.8886	-0.371204	0.468071	-0.79305	0.427749	1	CDC14A	16.8886	-0.929554	0.501311	-1.85425	0.0637041	1	CDC14A	16.8886	-0.738307	0.483493	-1.52703	0.126754	1
ENSG00000079337	RAPGEF3	66.2394	-0.219507	0.265117	-0.827961	0.407693	1	RAPGEF3	66.2394	0.0455279	0.256666	0.177382	0.859208	1	RAPGEF3	66.2394	0.121885	0.261678	0.465785	0.64137	1	RAPGEF3	66.2394	-0.327653	0.26513	-1.23582	0.216526	1
ENSG00000079385	CEACAM1	2.39262	-0.0694479	1.11431	-0.0623237	0.950305	1	CEACAM1	2.39262	-1.94109	1.30716	-1.48497	0.137552	1	CEACAM1	2.39262	-1.28379	1.26	-1.01888	0.308259	1	CEACAM1	2.39262	-1.37091	1.23786	-1.10748	0.268088	1
ENSG00000079387	SENP1	37.0518	0.174459	0.306958	0.56835	0.569798	1	SENP1	37.0518	0.149327	0.302986	0.492851	0.622118	1	SENP1	37.0518	0.261376	0.308134	0.848256	0.396296	1	SENP1	37.0518	-0.00462367	0.308262	-0.0149992	0.988033	1
ENSG00000079393	DUSP13	0.0170212	0	10.9233	0	1	1	DUSP13	0.0170212	0	10.9233	0	1	1	NA	NA	NA	NA	NA	NA	NA	DUSP13	0.0170212	0	10.9233	0	1	1
ENSG00000079432	CIC	159.106	0.139988	0.157795	0.887154	0.374996	1	CIC	159.106	-0.0374909	0.157114	-0.238622	0.811399	1	CIC	159.106	0.131205	0.159272	0.823781	0.410064	1	CIC	159.106	-0.0654742	0.158647	-0.412704	0.679824	1
ENSG00000079435	LIPE	13.8484	1.30211	0.551752	2.35996	0.0182768	1	LIPE	13.8484	1.28739	0.547096	2.35314	0.0186158	1	LIPE	13.8484	0.888851	0.565585	1.57156	0.116052	1	LIPE	13.8484	1.25179	0.550381	2.2744	0.0229419	1
ENSG00000079459	FDFT1	1296.35	-0.0873388	0.12091	-0.722344	0.470083	1	FDFT1	1296.35	-0.0295008	0.120484	-0.244853	0.80657	1	FDFT1	1296.35	0.0466231	0.120958	0.385449	0.699904	1	FDFT1	1296.35	0.0330335	0.120574	0.273969	0.784108	1
ENSG00000079462	PAFAH1B3	153.449	0.342344	0.269634	1.26966	0.204205	1	PAFAH1B3	153.449	0.334137	0.268437	1.24475	0.213224	1	PAFAH1B3	153.449	0.194483	0.271345	0.716736	0.473537	1	PAFAH1B3	153.449	0.458772	0.2685	1.70865	0.0875158	1
ENSG00000079482	OPHN1	9.81161	-0.740754	0.520266	-1.4238	0.154505	1	OPHN1	9.81161	-0.856055	0.514653	-1.66336	0.0962396	1	OPHN1	9.81161	-0.346048	0.510342	-0.678071	0.497727	1	OPHN1	9.81161	-0.549006	0.50838	-1.07991	0.28018	1
ENSG00000079557	AFM	0.010898	0	10.9233	0	1	1	AFM	0.010898	0	10.9233	0	1	1	NA	NA	NA	NA	NA	NA	NA	AFM	0.010898	0	10.9233	0	1	1
ENSG00000079616	KIF22	141.687	0.350192	0.178145	1.96577	0.0493253	1	KIF22	141.687	0.269373	0.176982	1.52203	0.128001	1	KIF22	141.687	0.169842	0.180663	0.940104	0.347164	1	KIF22	141.687	0.138524	0.178777	0.774844	0.438432	1
ENSG00000079689	SCGN	0.0100018	0	10.9233	0	1	1	SCGN	0.0100018	0	10.9233	0	1	1	NA	NA	NA	NA	NA	NA	NA	SCGN	0.0100018	0	10.9233	0	1	1
ENSG00000079691	CARMIL1	13.9691	0.510527	0.490247	1.04137	0.297706	1	CARMIL1	13.9691	-0.314138	0.513394	-0.611884	0.540615	1	CARMIL1	13.9691	-0.0473245	0.519074	-0.091171	0.927357	1	CARMIL1	13.9691	0.042966	0.503909	0.0852655	0.93205	1
ENSG00000079739	PGM1	51.1198	0.0791762	0.231257	0.342374	0.73207	1	PGM1	51.1198	-0.0677107	0.229612	-0.294892	0.768076	1	PGM1	51.1198	-0.24192	0.239982	-1.00807	0.313419	1	PGM1	51.1198	-0.220185	0.234634	-0.93842	0.348028	1
ENSG00000079785	DDX1	428.677	0.190029	0.110672	1.71705	0.0859696	1	DDX1	428.677	0.136824	0.109717	1.24707	0.212373	1	DDX1	428.677	0.0586179	0.112195	0.522463	0.601348	1	DDX1	428.677	0.226934	0.109942	2.06413	0.0390058	1
ENSG00000079805	DNM2	242.249	0.248938	0.172785	1.44074	0.149659	1	DNM2	242.249	0.183574	0.17181	1.06847	0.285307	1	DNM2	242.249	0.124559	0.174387	0.714267	0.475062	1	DNM2	242.249	0.373419	0.171589	2.17625	0.0295367	1
ENSG00000079819	EPB41L2	117.281	-0.113541	0.35515	-0.319697	0.749198	1	EPB41L2	117.281	-0.00854707	0.353282	-0.0241933	0.980698	1	EPB41L2	117.281	0.0859286	0.354963	0.242077	0.80872	1	EPB41L2	117.281	-0.0731505	0.354234	-0.206503	0.836398	1
ENSG00000079841	RIMS1	6.8044	0.338343	0.746511	0.453233	0.650381	1	RIMS1	6.8044	0.257768	0.740219	0.348232	0.727666	1	RIMS1	6.8044	0.103002	0.762754	0.13504	0.892581	1	RIMS1	6.8044	-0.216906	0.765648	-0.283297	0.776949	1
ENSG00000079931	MOXD1	0.317124	-1.94465	4.66151	-0.417173	0.676552	1	MOXD1	0.317124	-0.385863	4.62901	-0.0833575	0.933567	1	NA	NA	NA	NA	NA	NA	NA	MOXD1	0.317124	-1.0858	4.66151	-0.232928	0.815817	1
ENSG00000079950	STX7	211.889	-0.0324542	0.167101	-0.194219	0.846004	1	STX7	211.889	-0.0261557	0.165427	-0.15811	0.87437	1	STX7	211.889	-0.095543	0.168682	-0.56641	0.571115	1	STX7	211.889	-0.163274	0.167168	-0.976705	0.328715	1
ENSG00000079974	RABL2B	45.9717	-0.423652	0.272261	-1.55605	0.119696	1	RABL2B	45.9717	-0.177495	0.262947	-0.67502	0.499663	1	RABL2B	45.9717	0.114296	0.264782	0.43166	0.665988	1	RABL2B	45.9717	0.0813579	0.261149	0.311538	0.755392	1
ENSG00000079999	KEAP1	267.788	0.0114776	0.124345	0.0923042	0.926456	1	KEAP1	267.788	0.108497	0.121946	0.889713	0.37362	1	KEAP1	267.788	0.101218	0.124806	0.811005	0.417363	1	KEAP1	267.788	0.0571558	0.123204	0.46391	0.642712	1
ENSG00000080007	DDX43	1.17745	-4.20046	1.74543	-2.40654	0.0161043	1	DDX43	1.17745	-1.04693	1.42022	-0.737162	0.461024	1	DDX43	1.17745	-1.76165	1.55741	-1.13114	0.257995	1	DDX43	1.17745	-1.81019	1.5261	-1.18616	0.235559	1
ENSG00000080031	PTPRH	0.735313	0.987026	2.11391	0.46692	0.640557	1	PTPRH	0.735313	0.321769	2.17568	0.147894	0.882427	1	PTPRH	0.735313	-0.146052	2.24816	-0.0649653	0.948202	1	PTPRH	0.735313	1.37806	2.05776	0.669686	0.503058	1
ENSG00000080166	DCT	0.0762168	0	10.9233	0	1	1	DCT	0.0762168	0	10.9233	0	1	1	NA	NA	NA	NA	NA	NA	NA	DCT	0.0762168	0	10.9233	0	1	1
ENSG00000080189	SLC35C2	102.008	0.0723839	0.211725	0.341877	0.732443	1	SLC35C2	102.008	0.135453	0.208539	0.649532	0.515995	1	SLC35C2	102.008	0.243378	0.211533	1.15055	0.249919	1	SLC35C2	102.008	0.174657	0.209488	0.833732	0.404432	1
ENSG00000080200	CRYBG3	34.9893	-0.392509	0.32702	-1.20026	0.230039	1	CRYBG3	34.9893	-0.308272	0.320131	-0.962955	0.33557	1	CRYBG3	34.9893	-0.0905681	0.323765	-0.279734	0.779682	1	CRYBG3	34.9893	-0.279904	0.32231	-0.868431	0.385158	1
ENSG00000080224	EPHA6	0.222042	1.17631	6.46277	0.182013	0.855572	1	EPHA6	0.222042	-1.50057	6.51423	-0.230353	0.817818	1	NA	NA	NA	NA	NA	NA	NA	EPHA6	0.222042	-0.394087	6.51423	-0.0604963	0.95176	1
ENSG00000080293	SCTR	0.0198493	0	10.9233	0	1	1	SCTR	0.0198493	0	10.9233	0	1	1	NA	NA	NA	NA	NA	NA	NA	SCTR	0.0198493	0	10.9233	0	1	1
ENSG00000080298	RFX3	19.4999	0.58755	0.480976	1.22158	0.221867	1	RFX3	19.4999	0.344214	0.480721	0.716037	0.473968	1	RFX3	19.4999	0.794153	0.479366	1.65667	0.0975853	1	RFX3	19.4999	0.203356	0.489632	0.415325	0.677904	1
ENSG00000080345	RIF1	101.323	0.0775206	0.181128	0.427988	0.66866	1	RIF1	101.323	-0.0973124	0.180232	-0.539929	0.589246	1	RIF1	101.323	0.0594808	0.183168	0.324734	0.745382	1	RIF1	101.323	-0.114187	0.182134	-0.626942	0.530697	1
ENSG00000080371	RAB21	189.622	-0.186315	0.131082	-1.42136	0.155211	1	RAB21	189.622	-0.160705	0.12869	-1.24878	0.211745	1	RAB21	189.622	-0.0885523	0.131549	-0.67315	0.500852	1	RAB21	189.622	-0.209033	0.130303	-1.60421	0.108668	1
ENSG00000080493	SLC4A4	0.209099	-1.25291	9.19565	-0.13625	0.891623	1	SLC4A4	0.209099	-1.50054	9.19565	-0.163179	0.870377	1	NA	NA	NA	NA	NA	NA	NA	SLC4A4	0.209099	-1.35583	9.19565	-0.147443	0.882782	1
ENSG00000080503	SMARCA2	102.169	0.181879	0.218004	0.834293	0.404116	1	SMARCA2	102.169	-0.0946705	0.218161	-0.433948	0.664326	1	SMARCA2	102.169	-0.0747584	0.222481	-0.336021	0.736855	1	SMARCA2	102.169	0.254244	0.216263	1.17563	0.239744	1
ENSG00000080511	RDH8	0.0210067	-1.25289	10.9233	-0.114699	0.908684	1	RDH8	0.0210067	-1.50051	10.9233	-0.137369	0.890739	1	NA	NA	NA	NA	NA	NA	NA	RDH8	0.0210067	-1.35581	10.9233	-0.124122	0.901219	1
ENSG00000080546	SESN1	74.0784	-0.0158308	0.218784	-0.0723583	0.942317	1	SESN1	74.0784	0.0836472	0.213798	0.391244	0.695617	1	SESN1	74.0784	0.149364	0.218497	0.683597	0.494229	1	SESN1	74.0784	-0.0792807	0.218111	-0.363488	0.716241	1
ENSG00000080561	MID2	18.3631	0.165133	0.417991	0.395064	0.692796	1	MID2	18.3631	0.0673159	0.41335	0.162855	0.870633	1	MID2	18.3631	0.155452	0.423144	0.367374	0.71334	1	MID2	18.3631	0.480276	0.405984	1.18299	0.236812	1
ENSG00000080572	PIH1D3	0.0307582	0	10.9233	0	1	1	PIH1D3	0.0307582	0	10.9233	0	1	1	NA	NA	NA	NA	NA	NA	NA	PIH1D3	0.0307582	0	10.9233	0	1	1
ENSG00000080573	COL5A3	0.0893706	0.67059	10.9233	0.061391	0.951048	1	COL5A3	0.0893706	0	10.9233	0	1	1	NA	NA	NA	NA	NA	NA	NA	COL5A3	0.0893706	0.567667	10.9233	0.0519687	0.958554	1
ENSG00000080603	SRCAP	8.08702	-0.39819	0.527139	-0.75538	0.450021	1	SRCAP	8.08702	-0.750622	0.53144	-1.41243	0.157823	1	SRCAP	8.08702	-0.260314	0.52749	-0.493495	0.621663	1	SRCAP	8.08702	-0.653059	0.533486	-1.22413	0.220901	1
ENSG00000080608	PUM3	112.581	-0.152981	0.199221	-0.767899	0.442547	1	PUM3	112.581	0.0114928	0.195154	0.0588909	0.953039	1	PUM3	112.581	0.1159	0.198007	0.585332	0.558324	1	PUM3	112.581	0.0293079	0.196239	0.149348	0.881279	1
ENSG00000080644	CHRNA3	0.361479	-3.70605	4.21207	-0.879866	0.378932	1	CHRNA3	0.361479	-0.715278	4.09349	-0.174735	0.861288	1	NA	NA	NA	NA	NA	NA	NA	CHRNA3	0.361479	-3.80898	4.21207	-0.904302	0.365835	1
ENSG00000080709	KCNN2	0.282841	-1.93687	6.70707	-0.28878	0.77275	1	KCNN2	0.282841	0.000105242	6.66584	1.57882e-05	0.999987	1	NA	NA	NA	NA	NA	NA	NA	KCNN2	0.282841	-2.03979	6.70707	-0.304126	0.761032	1
ENSG00000080802	CNOT4	45.6467	-0.390441	0.302775	-1.28954	0.19721	1	CNOT4	45.6467	-0.264204	0.295846	-0.893047	0.371832	1	CNOT4	45.6467	-0.614101	0.311207	-1.97329	0.0484628	1	CNOT4	45.6467	-0.465827	0.302071	-1.54211	0.123046	1
ENSG00000080815	PSEN1	148.294	0.134379	0.165335	0.812771	0.41635	1	PSEN1	148.294	-0.115366	0.165281	-0.697996	0.48518	1	PSEN1	148.294	-0.102945	0.169416	-0.607645	0.543423	1	PSEN1	148.294	0.056219	0.165011	0.340699	0.73333	1
ENSG00000080819	CPOX	64.8147	-0.012016	0.280412	-0.0428511	0.96582	1	CPOX	64.8147	-0.11872	0.278467	-0.426334	0.669864	1	CPOX	64.8147	0.0161088	0.282144	0.0570941	0.95447	1	CPOX	64.8147	0.165396	0.276817	0.597493	0.550178	1
ENSG00000080822	CLDND1	107.74	-0.0232018	0.250966	-0.09245	0.92634	1	CLDND1	107.74	-0.192195	0.250139	-0.768354	0.442277	1	CLDND1	107.74	0.0130652	0.252093	0.051827	0.958667	1	CLDND1	107.74	-0.149134	0.250991	-0.594183	0.552389	1
ENSG00000080823	MOK	9.74898	0.0155166	0.633868	0.0244793	0.98047	1	MOK	9.74898	0.352956	0.616402	0.572606	0.566911	1	MOK	9.74898	-0.101672	0.644042	-0.157866	0.874562	1	MOK	9.74898	-0.414687	0.646273	-0.641659	0.521095	1
ENSG00000080824	HSP90AA1	2582.21	-0.00868947	0.11379	-0.0763643	0.939129	1	HSP90AA1	2582.21	-0.0317996	0.113608	-0.279906	0.779549	1	HSP90AA1	2582.21	-0.0291358	0.113947	-0.255695	0.798186	1	HSP90AA1	2582.21	0.039396	0.113654	0.346632	0.728868	1
ENSG00000080839	RBL1	32.9533	0.235195	0.324301	0.725236	0.468307	1	RBL1	32.9533	0.572878	0.31537	1.81653	0.0692896	1	RBL1	32.9533	0.131092	0.32922	0.398191	0.69049	1	RBL1	32.9533	0.0484724	0.325669	0.148839	0.88168	1
ENSG00000080845	DLGAP4	523.527	-0.00547101	0.129371	-0.0422893	0.966268	1	DLGAP4	523.527	0.013985	0.128257	0.109039	0.913172	1	DLGAP4	523.527	-0.0488501	0.130289	-0.374935	0.707709	1	DLGAP4	523.527	0.0794083	0.128531	0.617814	0.536698	1
ENSG00000080854	IGSF9B	0.0421203	0	10.9233	0	1	1	IGSF9B	0.0421203	0	10.9233	0	1	1	NA	NA	NA	NA	NA	NA	NA	IGSF9B	0.0421203	0.567667	10.9233	0.0519687	0.958554	1
ENSG00000080947	CROCCP3	0.769418	1.03032	2.07498	0.496543	0.619511	1	CROCCP3	0.769418	0.946637	2.05441	0.460784	0.644954	1	CROCCP3	0.769418	1.88919	2.00195	0.943678	0.345334	1	CROCCP3	0.769418	2.36456	1.95306	1.21069	0.226013	1
ENSG00000080986	NDC80	96.514	-0.311099	0.217885	-1.42781	0.153346	1	NDC80	96.514	-0.223636	0.215009	-1.04013	0.298281	1	NDC80	96.514	-0.343192	0.219704	-1.56206	0.118273	1	NDC80	96.514	-0.254147	0.216339	-1.17476	0.24009	1
ENSG00000081014	AP4E1	28.8666	-0.0613898	0.352979	-0.173919	0.861929	1	AP4E1	28.8666	-0.00412524	0.34698	-0.011889	0.990514	1	AP4E1	28.8666	-0.526768	0.368539	-1.42934	0.152906	1	AP4E1	28.8666	-0.024849	0.349967	-0.0710036	0.943395	1
ENSG00000081019	RSBN1	36.3099	-0.437254	0.340671	-1.28351	0.199314	1	RSBN1	36.3099	-0.159933	0.32966	-0.485146	0.627573	1	RSBN1	36.3099	-0.320744	0.34144	-0.939384	0.347534	1	RSBN1	36.3099	-0.0243406	0.329779	-0.0738089	0.941162	1
ENSG00000081026	MAGI3	23.0725	0.117655	0.397508	0.295982	0.767244	1	MAGI3	23.0725	-0.196898	0.398612	-0.493958	0.621336	1	MAGI3	23.0725	-0.0800022	0.405024	-0.197525	0.843417	1	MAGI3	23.0725	-0.317615	0.404386	-0.785426	0.432204	1
ENSG00000081041	CXCL2	6.38358	-0.303771	0.763134	-0.398057	0.690588	1	CXCL2	6.38358	0.252361	0.731497	0.344993	0.7301	1	CXCL2	6.38358	-1.63823	0.879796	-1.86206	0.0625942	1	CXCL2	6.38358	0.0510464	0.742954	0.0687074	0.945223	1
ENSG00000081051	AFP	0.0595234	0	10.9233	0	1	1	AFP	0.0595234	0	10.9233	0	1	1	NA	NA	NA	NA	NA	NA	NA	AFP	0.0595234	0	10.9233	0	1	1
ENSG00000081052	COL4A4	0.201064	0.670601	9.32238	0.0719345	0.942654	1	COL4A4	0.201064	0.422973	9.32238	0.0453718	0.963811	1	NA	NA	NA	NA	NA	NA	NA	COL4A4	0.201064	0.567677	9.32238	0.0608939	0.951444	1
ENSG00000081059	TCF7	18.8775	0.144213	0.431033	0.334574	0.737946	1	TCF7	18.8775	-0.431463	0.439667	-0.981342	0.326424	1	TCF7	18.8775	0.0903474	0.436269	0.207091	0.835939	1	TCF7	18.8775	0.192977	0.427283	0.451637	0.65153	1
ENSG00000081087	OSTM1	68.6352	0.11208	0.229119	0.489179	0.624715	1	OSTM1	68.6352	0.0375988	0.226783	0.165792	0.868321	1	OSTM1	68.6352	-0.0809456	0.234276	-0.345514	0.729708	1	OSTM1	68.6352	-0.23911	0.23268	-1.02763	0.304122	1
ENSG00000081138	CDH7	0.294198	0.670621	5.06114	0.132504	0.894586	1	CDH7	0.294198	1.44662	5.01865	0.288249	0.773156	1	NA	NA	NA	NA	NA	NA	NA	CDH7	0.294198	0.567694	5.06114	0.112167	0.910691	1
ENSG00000081148	IMPG2	0.671173	0.326392	2.59831	0.125617	0.900035	1	IMPG2	0.671173	-2.11242	2.74024	-0.770887	0.440774	1	IMPG2	0.671173	-1.34187	2.70208	-0.496604	0.619468	1	IMPG2	0.671173	-2.01776	2.74608	-0.734777	0.462475	1
ENSG00000081154	PCNP	544.16	-0.0778464	0.11879	-0.655329	0.512256	1	PCNP	544.16	0.00736829	0.117476	0.0627215	0.949988	1	PCNP	544.16	-0.0130764	0.119192	-0.109708	0.912641	1	PCNP	544.16	-0.112093	0.118425	-0.946527	0.34388	1
ENSG00000081177	EXD2	46.7108	-0.0247427	0.306259	-0.08079	0.935609	1	EXD2	46.7108	0.178285	0.299541	0.595192	0.551715	1	EXD2	46.7108	0.143927	0.305989	0.470367	0.638093	1	EXD2	46.7108	-0.103519	0.305666	-0.338668	0.73486	1
ENSG00000081181	ARG2	85.536	-0.0365583	0.220348	-0.165911	0.868227	1	ARG2	85.536	0.176946	0.215099	0.822626	0.410721	1	ARG2	85.536	0.0019986	0.221831	0.00900954	0.992812	1	ARG2	85.536	0.0994754	0.217364	0.457644	0.647208	1
ENSG00000081189	MEF2C	67.3293	0.0974564	0.259216	0.375966	0.706942	1	MEF2C	67.3293	-0.0766857	0.258107	-0.297108	0.766384	1	MEF2C	67.3293	0.065929	0.261844	0.251787	0.801205	1	MEF2C	67.3293	0.133735	0.257238	0.519888	0.603141	1
ENSG00000081237	PTPRC	0.194085	-2.02364	9.38154	-0.215705	0.829218	1	PTPRC	0.194085	-0.467998	9.36563	-0.0499697	0.960147	1	NA	NA	NA	NA	NA	NA	NA	PTPRC	0.194085	-1.16481	9.38154	-0.12416	0.901189	1
ENSG00000081277	PKP1	0.235937	-2.462	10.8618	-0.226665	0.820684	1	PKP1	0.235937	-4.33752	10.8726	-0.39894	0.689937	1	NA	NA	NA	NA	NA	NA	NA	PKP1	0.235937	-4.19282	10.8726	-0.385632	0.69977	1
ENSG00000081307	UBA5	103.483	0.104912	0.185553	0.565403	0.571799	1	UBA5	103.483	-0.0506299	0.184448	-0.274495	0.783704	1	UBA5	103.483	0.0885058	0.187551	0.471902	0.636997	1	UBA5	103.483	-0.075806	0.186396	-0.406694	0.684233	1
ENSG00000081320	STK17B	36.5681	0.123697	0.335565	0.368623	0.712409	1	STK17B	36.5681	0.0140438	0.333417	0.0421209	0.966402	1	STK17B	36.5681	-0.533123	0.351127	-1.51832	0.128933	1	STK17B	36.5681	-0.109565	0.337344	-0.324785	0.745344	1
ENSG00000081377	CDC14B	3.02652	-0.0152443	0.85951	-0.0177361	0.985849	1	CDC14B	3.02652	-0.362482	0.864972	-0.419068	0.675167	1	CDC14B	3.02652	-0.552729	0.906418	-0.609795	0.541998	1	CDC14B	3.02652	-0.686958	0.897335	-0.765554	0.443942	1
ENSG00000081386	ZNF510	15.4683	0.42187	0.463569	0.910046	0.362798	1	ZNF510	15.4683	0.319299	0.459896	0.694286	0.487503	1	ZNF510	15.4683	-0.675926	0.509905	-1.32559	0.184975	1	ZNF510	15.4683	-0.14015	0.476693	-0.294004	0.768755	1
ENSG00000081479	LRP2	0.147197	0.67059	10.9233	0.061391	0.951048	1	LRP2	0.147197	0	10.9233	0	1	1	NA	NA	NA	NA	NA	NA	NA	LRP2	0.147197	0	10.9233	0	1	1
ENSG00000081665	ZNF506	3.731	0.844592	0.938263	0.900165	0.368032	1	ZNF506	3.731	0.219764	0.960351	0.228837	0.818995	1	ZNF506	3.731	-0.671416	1.08626	-0.618098	0.536511	1	ZNF506	3.731	0.772883	0.936317	0.82545	0.409116	1
ENSG00000081692	JMJD4	101.624	-0.11828	0.189812	-0.623142	0.533191	1	JMJD4	101.624	-0.0069823	0.185635	-0.0376131	0.969996	1	JMJD4	101.624	0.154401	0.188304	0.819954	0.412242	1	JMJD4	101.624	-0.0380969	0.187516	-0.203167	0.839005	1
ENSG00000081721	DUSP12	94.1757	0.070209	0.203026	0.345813	0.729483	1	DUSP12	94.1757	-0.0687645	0.201841	-0.340686	0.73334	1	DUSP12	94.1757	-0.369111	0.2103	-1.75516	0.0792312	1	DUSP12	94.1757	-0.169856	0.204363	-0.83115	0.405889	1
ENSG00000081760	AACS	82.8999	-0.186619	0.225452	-0.827755	0.407809	1	AACS	82.8999	-0.0460109	0.221181	-0.208024	0.83521	1	AACS	82.8999	-0.106937	0.226348	-0.472446	0.636608	1	AACS	82.8999	-0.256379	0.224905	-1.13994	0.25431	1
ENSG00000081791	KIAA0141	155.335	0.0759666	0.156695	0.484804	0.627815	1	KIAA0141	155.335	-0.0537179	0.155538	-0.345367	0.729818	1	KIAA0141	155.335	0.0431689	0.158535	0.272299	0.785392	1	KIAA0141	155.335	-0.0516164	0.15686	-0.32906	0.74211	1
ENSG00000081800	SLC13A1	0.121689	0	10.9233	0	1	1	SLC13A1	0.121689	0.422966	10.9233	0.0387216	0.969112	1	NA	NA	NA	NA	NA	NA	NA	SLC13A1	0.121689	0.567667	10.9233	0.0519687	0.958554	1
ENSG00000081803	CADPS2	54.0113	-0.18075	0.256583	-0.704449	0.481153	1	CADPS2	54.0113	-0.301096	0.254388	-1.18361	0.236567	1	CADPS2	54.0113	-0.184988	0.259308	-0.713391	0.475604	1	CADPS2	54.0113	0.142775	0.250015	0.571067	0.567955	1
ENSG00000081818	PCDHB4	0.0810758	0	10.9233	0	1	1	PCDHB4	0.0810758	0	10.9233	0	1	1	NA	NA	NA	NA	NA	NA	NA	PCDHB4	0.0810758	0	10.9233	0	1	1
ENSG00000081842	PCDHA6	0.176026	0	10.9233	0	1	1	PCDHA6	0.176026	0.422966	10.9233	0.0387216	0.969112	1	NA	NA	NA	NA	NA	NA	NA	PCDHA6	0.176026	0.567667	10.9233	0.0519687	0.958554	1
ENSG00000081853	PCDHGA2	2.25088	2.67037	1.49273	1.78892	0.0736274	1	PCDHGA2	2.25088	2.23115	1.50438	1.4831	0.138048	1	PCDHGA2	2.25088	1.62388	1.5933	1.0192	0.30811	1	PCDHGA2	2.25088	0.457737	1.74633	0.262114	0.793233	1
ENSG00000081870	HSPB11	135.326	-0.294804	0.189887	-1.55252	0.120538	1	HSPB11	135.326	-0.158678	0.186738	-0.849734	0.395473	1	HSPB11	135.326	-0.172945	0.190186	-0.909345	0.363168	1	HSPB11	135.326	-0.250081	0.188491	-1.32676	0.184589	1
ENSG00000081913	PHLPP1	17.577	-0.787804	0.477297	-1.65055	0.0988298	1	PHLPP1	17.577	-0.0173389	0.440271	-0.0393824	0.968586	1	PHLPP1	17.577	-0.336748	0.463727	-0.726177	0.46773	1	PHLPP1	17.577	-0.0325658	0.44465	-0.0732392	0.941616	1
ENSG00000081923	ATP8B1	217.839	-0.0586904	0.169115	-0.347044	0.728558	1	ATP8B1	217.839	-0.0116004	0.167184	-0.0693871	0.944682	1	ATP8B1	217.839	-0.0306019	0.170028	-0.179982	0.857167	1	ATP8B1	217.839	-0.30705	0.170032	-1.80584	0.0709441	1
ENSG00000082014	SMARCD3	15.0237	-0.757636	0.464332	-1.63167	0.102749	1	SMARCD3	15.0237	-0.067245	0.430246	-0.156294	0.875801	1	SMARCD3	15.0237	0.0739437	0.437751	0.168917	0.865862	1	SMARCD3	15.0237	-0.311173	0.442101	-0.703852	0.481525	1
ENSG00000082068	WDR70	74.8927	-0.109246	0.240301	-0.454621	0.649382	1	WDR70	74.8927	-0.324813	0.239761	-1.35474	0.175502	1	WDR70	74.8927	-0.122474	0.242572	-0.504897	0.613631	1	WDR70	74.8927	-0.348173	0.242017	-1.43863	0.150256	1
ENSG00000082074	FYB	0.75615	-3.05742	2.10947	-1.44938	0.147231	1	FYB	0.75615	-1.73586	1.92794	-0.900371	0.367923	1	FYB	0.75615	-2.14058	2.02935	-1.05481	0.291513	1	FYB	0.75615	-1.66527	1.93656	-0.859911	0.389838	1
ENSG00000082126	MPP4	32.9074	0.47374	0.366439	1.29282	0.196072	1	MPP4	32.9074	0.516329	0.362206	1.42551	0.15401	1	MPP4	32.9074	0.0555704	0.376899	0.147441	0.882784	1	MPP4	32.9074	0.51858	0.364044	1.4245	0.154302	1
ENSG00000082146	STRADB	39.9017	0.330582	0.304603	1.08529	0.277794	1	STRADB	39.9017	0.248654	0.301693	0.824195	0.409829	1	STRADB	39.9017	-0.203377	0.319485	-0.636577	0.5244	1	STRADB	39.9017	0.524692	0.299643	1.75106	0.079936	1
ENSG00000082153	BZW1	767.397	0.105125	0.0783204	1.34224	0.179517	1	BZW1	767.397	0.0483879	0.07766	0.623073	0.533236	1	BZW1	767.397	0.00139885	0.0792793	0.0176446	0.985922	1	BZW1	767.397	0.0550164	0.078087	0.704552	0.481089	1
ENSG00000082175	PGR	0.134481	0	10.9233	0	1	1	PGR	0.134481	0.422966	10.9233	0.0387216	0.969112	1	NA	NA	NA	NA	NA	NA	NA	PGR	0.134481	1.55362	10.9047	0.142473	0.886707	1
ENSG00000082196	C1QTNF3	1.18145	-1.8473	1.53607	-1.20262	0.229125	1	C1QTNF3	1.18145	-1.31928	1.43246	-0.920986	0.357058	1	C1QTNF3	1.18145	-0.702904	1.41173	-0.497904	0.618552	1	C1QTNF3	1.18145	-0.812654	1.39821	-0.581208	0.5611	1
ENSG00000082212	ME2	135.693	-0.288695	0.161177	-1.79116	0.0732668	1	ME2	135.693	-0.284938	0.158739	-1.79501	0.0726528	1	ME2	135.693	-0.338882	0.163321	-2.07494	0.0379921	1	ME2	135.693	-0.474518	0.161958	-2.92988	0.0033909	1
ENSG00000082213	C5orf22	74.4846	-0.189022	0.221312	-0.854097	0.393052	1	C5orf22	74.4846	0.00985071	0.215853	0.0456361	0.9636	1	C5orf22	74.4846	-0.112239	0.222336	-0.504815	0.613689	1	C5orf22	74.4846	-0.0895873	0.218571	-0.409877	0.681896	1
ENSG00000082258	CCNT2	52.8295	-0.167805	0.270225	-0.620982	0.534612	1	CCNT2	52.8295	-0.0523612	0.264612	-0.197879	0.843139	1	CCNT2	52.8295	-0.017952	0.27023	-0.0664322	0.947034	1	CCNT2	52.8295	-0.096901	0.267289	-0.362532	0.716955	1
ENSG00000082269	FAM135A	20.4379	-0.103915	0.372244	-0.279159	0.780123	1	FAM135A	20.4379	-0.0600707	0.363367	-0.165317	0.868694	1	FAM135A	20.4379	-0.103269	0.377103	-0.27385	0.7842	1	FAM135A	20.4379	0.201671	0.360169	0.559934	0.575524	1
ENSG00000082293	COL19A1	1.31311	1.65648	1.67188	0.99079	0.321788	1	COL19A1	1.31311	1.62387	1.65131	0.98338	0.32542	1	COL19A1	1.31311	2.10887	1.64325	1.28335	0.19937	1	COL19A1	1.31311	1.83186	1.64567	1.11314	0.265649	1
ENSG00000082397	EPB41L3	253.356	0.218067	0.177751	1.22681	0.219893	1	EPB41L3	253.356	0.234834	0.176448	1.33089	0.183225	1	EPB41L3	253.356	0.177033	0.178826	0.98997	0.322189	1	EPB41L3	253.356	0.230681	0.177081	1.30269	0.192682	1
ENSG00000082438	COBLL1	48.6805	0.111955	0.351924	0.318122	0.750392	1	COBLL1	48.6805	0.279935	0.347802	0.804869	0.420895	1	COBLL1	48.6805	0.0536127	0.354457	0.151253	0.879776	1	COBLL1	48.6805	0.0200924	0.351563	0.0571518	0.954424	1
ENSG00000082458	DLG3	8.3007	0.419047	0.672745	0.622892	0.533356	1	DLG3	8.3007	0.0140964	0.677932	0.0207932	0.983411	1	DLG3	8.3007	0.629963	0.670868	0.939026	0.347717	1	DLG3	8.3007	0.229175	0.675315	0.339361	0.734338	1
ENSG00000082482	KCNK2	0.244871	-2.02396	8.80467	-0.229873	0.81819	1	KCNK2	0.244871	-2.27159	8.80467	-0.257998	0.796408	1	NA	NA	NA	NA	NA	NA	NA	KCNK2	0.244871	-2.12689	8.80467	-0.241563	0.809119	1
ENSG00000082497	SERTAD4	38.0638	-0.0260083	0.371851	-0.0699428	0.944239	1	SERTAD4	38.0638	0.234315	0.361917	0.647427	0.517356	1	SERTAD4	38.0638	-0.313479	0.383005	-0.818471	0.413088	1	SERTAD4	38.0638	0.21424	0.364703	0.587438	0.55691	1
ENSG00000082512	TRAF5	17.3983	1.05497	0.492834	2.14062	0.0323048	1	TRAF5	17.3983	1.10092	0.485264	2.2687	0.0232864	1	TRAF5	17.3983	0.943868	0.500534	1.88572	0.0593327	1	TRAF5	17.3983	0.41212	0.510765	0.806867	0.419743	1
ENSG00000082515	MRPL22	382.916	0.203435	0.1469	1.38486	0.166097	1	MRPL22	382.916	0.182476	0.146056	1.24935	0.211536	1	MRPL22	382.916	-0.0420382	0.14861	-0.282875	0.777272	1	MRPL22	382.916	0.295682	0.146141	2.02326	0.043046	1
ENSG00000082516	GEMIN5	55.9728	0.0758996	0.258312	0.293829	0.768888	1	GEMIN5	55.9728	-0.0523534	0.25652	-0.204091	0.838283	1	GEMIN5	55.9728	-0.0467169	0.262603	-0.1779	0.858802	1	GEMIN5	55.9728	0.0388228	0.257223	0.150931	0.88003	1
ENSG00000082556	OPRK1	0.0875631	0	10.9233	0	1	1	OPRK1	0.0875631	0	10.9233	0	1	1	NA	NA	NA	NA	NA	NA	NA	OPRK1	0.0875631	0	10.9233	0	1	1
ENSG00000082641	NFE2L1	519.248	0.0276281	0.139708	0.197756	0.843236	1	NFE2L1	519.248	-0.0336902	0.139032	-0.24232	0.808533	1	NFE2L1	519.248	0.202849	0.139663	1.45241	0.146387	1	NFE2L1	519.248	-0.187941	0.140023	-1.34222	0.179525	1
ENSG00000082701	GSK3B	164.623	-0.136585	0.156902	-0.870512	0.384021	1	GSK3B	164.623	-0.172681	0.154935	-1.11454	0.265048	1	GSK3B	164.623	-0.163081	0.158672	-1.02779	0.304047	1	GSK3B	164.623	-0.000103475	0.154684	-0.000668945	0.999466	1
ENSG00000082781	ITGB5	330.255	-0.0359018	0.112053	-0.320401	0.748664	1	ITGB5	330.255	-0.102265	0.110811	-0.922871	0.356074	1	ITGB5	330.255	-0.00309813	0.11289	-0.0274439	0.978106	1	ITGB5	330.255	-0.100414	0.111731	-0.898713	0.368806	1
ENSG00000082805	ERC1	83.9374	0.0107606	0.232427	0.0462967	0.963074	1	ERC1	83.9374	0.0369367	0.229625	0.160857	0.872206	1	ERC1	83.9374	-0.247284	0.237404	-1.04162	0.297589	1	ERC1	83.9374	-0.0974804	0.232319	-0.419596	0.67478	1
ENSG00000082898	XPO1	351.281	0.179366	0.130208	1.37754	0.168347	1	XPO1	351.281	0.261907	0.128886	2.03208	0.0421454	1	XPO1	351.281	0.0698472	0.131441	0.531396	0.595144	1	XPO1	351.281	0.186103	0.129673	1.43517	0.151238	1
ENSG00000082996	RNF13	51.1323	-0.084185	0.285565	-0.294802	0.768145	1	RNF13	51.1323	-0.0596787	0.280771	-0.212553	0.831676	1	RNF13	51.1323	-0.347746	0.294235	-1.18187	0.237259	1	RNF13	51.1323	-0.158958	0.284915	-0.557913	0.576904	1
ENSG00000083067	TRPM3	0.681883	0.0863978	2.00378	0.0431175	0.965608	1	TRPM3	0.681883	-1.29438	2.12565	-0.608935	0.542567	1	TRPM3	0.681883	0.58999	1.95566	0.301683	0.762893	1	TRPM3	0.681883	-1.14967	2.12565	-0.540858	0.588606	1
ENSG00000083093	PALB2	17.6573	0.856301	0.41721	2.05245	0.0401263	1	PALB2	17.6573	0.127589	0.429454	0.297096	0.766394	1	PALB2	17.6573	0.646562	0.425962	1.51788	0.129044	1	PALB2	17.6573	0.0945613	0.435043	0.217361	0.827927	1
ENSG00000083097	DOPEY1	11.1488	0.555183	0.647228	0.857785	0.391011	1	DOPEY1	11.1488	0.247788	0.648384	0.382162	0.702341	1	DOPEY1	11.1488	0.261668	0.660094	0.396411	0.691802	1	DOPEY1	11.1488	0.519988	0.645143	0.806005	0.42024	1
ENSG00000083099	LYRM2	138.435	0.0899243	0.157597	0.570598	0.568272	1	LYRM2	138.435	0.142978	0.154931	0.922851	0.356085	1	LYRM2	138.435	0.129639	0.158668	0.817042	0.413904	1	LYRM2	138.435	0.178912	0.155798	1.14836	0.250819	1
ENSG00000083123	BCKDHB	41.7119	-0.0862749	0.291154	-0.29632	0.766985	1	BCKDHB	41.7119	0.217975	0.283805	0.768047	0.442459	1	BCKDHB	41.7119	-0.907753	0.311563	-2.91355	0.00357348	1	BCKDHB	41.7119	0.0320498	0.287768	0.111374	0.91132	1
ENSG00000083168	KAT6A	110.232	-0.171202	0.225904	-0.757853	0.448539	1	KAT6A	110.232	0.0824432	0.221715	0.371843	0.71001	1	KAT6A	110.232	-0.336174	0.229265	-1.46631	0.142564	1	KAT6A	110.232	0.152147	0.222212	0.684694	0.493537	1
ENSG00000083223	ZCCHC6	35.0862	-0.712187	0.335807	-2.12083	0.0339365	1	ZCCHC6	35.0862	-0.266889	0.321634	-0.82979	0.406658	1	ZCCHC6	35.0862	-0.1799	0.327373	-0.549527	0.582644	1	ZCCHC6	35.0862	-0.495152	0.328405	-1.50775	0.131619	1
ENSG00000083290	ULK2	43.2103	0.113297	0.287595	0.393945	0.693621	1	ULK2	43.2103	0.447116	0.277322	1.61227	0.106904	1	ULK2	43.2103	0.309664	0.286571	1.08058	0.279882	1	ULK2	43.2103	0.183396	0.284095	0.645545	0.518574	1
ENSG00000083307	GRHL2	0.149369	0.670596	10.0868	0.0664823	0.946994	1	GRHL2	0.149369	1.45028	10.0655	0.144084	0.885434	1	NA	NA	NA	NA	NA	NA	NA	GRHL2	0.149369	0	10.0868	0	1	1
ENSG00000083312	TNPO1	714.04	0.0408021	0.0963719	0.423382	0.672017	1	TNPO1	714.04	0.00495387	0.0956415	0.0517962	0.958691	1	TNPO1	714.04	-0.0562271	0.0973158	-0.57778	0.563413	1	TNPO1	714.04	0.00186474	0.0960894	0.0194063	0.984517	1
ENSG00000083444	PLOD1	832.81	-0.0937667	0.117902	-0.795296	0.426441	1	PLOD1	832.81	-0.126302	0.117356	-1.07623	0.281825	1	PLOD1	832.81	0.0458845	0.117961	0.388979	0.697292	1	PLOD1	832.81	-0.199825	0.117842	-1.6957	0.0899431	1
ENSG00000083454	P2RX5	0.0273742	0	10.9233	0	1	1	P2RX5	0.0273742	0	10.9233	0	1	1	NA	NA	NA	NA	NA	NA	NA	P2RX5	0.0273742	0	10.9233	0	1	1
ENSG00000083457	ITGAE	199.87	0.00517118	0.143035	0.0361533	0.97116	1	ITGAE	199.87	0.0553053	0.140715	0.393029	0.694298	1	ITGAE	199.87	0.0176297	0.144223	0.12224	0.902709	1	ITGAE	199.87	0.00164216	0.142152	0.0115521	0.990783	1
ENSG00000083520	DIS3	136.156	-0.305542	0.165995	-1.84067	0.0656701	1	DIS3	136.156	-0.207294	0.162073	-1.27902	0.200891	1	DIS3	136.156	-0.00988721	0.164247	-0.060197	0.951999	1	DIS3	136.156	-0.193658	0.163434	-1.18493	0.236044	1
ENSG00000083535	PIBF1	31.8195	0.160653	0.332516	0.483143	0.628994	1	PIBF1	31.8195	0.02616	0.3302	0.0792247	0.936854	1	PIBF1	31.8195	-0.0598782	0.340735	-0.175732	0.860504	1	PIBF1	31.8195	0.164744	0.330278	0.498805	0.617917	1
ENSG00000083544	TDRD3	42.0989	-0.149724	0.26851	-0.55761	0.57711	1	TDRD3	42.0989	-0.111882	0.263413	-0.424739	0.671027	1	TDRD3	42.0989	-0.258659	0.27376	-0.944839	0.344741	1	TDRD3	42.0989	-0.174927	0.266963	-0.655247	0.512309	1
ENSG00000083635	NUFIP1	28.138	0.0135283	0.335707	0.0402979	0.967856	1	NUFIP1	28.138	-0.0573095	0.331959	-0.17264	0.862934	1	NUFIP1	28.138	-0.267786	0.346231	-0.773431	0.439267	1	NUFIP1	28.138	-0.325321	0.341087	-0.953777	0.340197	1
ENSG00000083642	PDS5B	81.9243	0.0360325	0.212921	0.169229	0.865616	1	PDS5B	81.9243	-0.0950132	0.211389	-0.449471	0.653092	1	PDS5B	81.9243	-0.282421	0.219805	-1.28487	0.198836	1	PDS5B	81.9243	0.0862782	0.210932	0.409033	0.682515	1
ENSG00000083720	OXCT1	141.374	-0.109834	0.187724	-0.585079	0.558495	1	OXCT1	141.374	0.109475	0.183711	0.595911	0.551235	1	OXCT1	141.374	-0.196367	0.190209	-1.03238	0.301896	1	OXCT1	141.374	0.00917584	0.185591	0.0494411	0.960568	1
ENSG00000083750	RRAGB	20.4641	-0.24633	0.462003	-0.533178	0.59391	1	RRAGB	20.4641	-0.133547	0.452854	-0.294902	0.768069	1	RRAGB	20.4641	0.229105	0.453961	0.50468	0.613783	1	RRAGB	20.4641	-0.00905472	0.453242	-0.0199776	0.984061	1
ENSG00000083782	EPYC	0.744865	-2.53674	2.57757	-0.984159	0.325037	1	EPYC	0.744865	-2.78438	2.57757	-1.08023	0.280039	1	EPYC	0.744865	-1.42984	2.57757	-0.554721	0.579085	1	EPYC	0.744865	-0.207993	2.44068	-0.0852192	0.932087	1
ENSG00000083799	CYLD	53.2439	0.0505137	0.235357	0.214626	0.830059	1	CYLD	53.2439	-0.305191	0.237025	-1.28759	0.197888	1	CYLD	53.2439	-0.382709	0.24603	-1.55554	0.119818	1	CYLD	53.2439	-0.0768961	0.235649	-0.326316	0.744185	1
ENSG00000083807	SLC27A5	19.3867	0.725113	0.418414	1.733	0.0830954	1	SLC27A5	19.3867	0.448017	0.418773	1.06983	0.284695	1	SLC27A5	19.3867	-0.115403	0.444115	-0.259849	0.79498	1	SLC27A5	19.3867	0.283463	0.425305	0.666494	0.505095	1
ENSG00000083812	ZNF324	25.4982	-0.155028	0.401493	-0.38613	0.6994	1	ZNF324	25.4982	0.364258	0.383196	0.950579	0.341818	1	ZNF324	25.4982	0.503399	0.388561	1.29555	0.195132	1	ZNF324	25.4982	0.258509	0.388168	0.665972	0.505429	1
ENSG00000083814	ZNF671	5.61753	0.23796	0.829581	0.286844	0.774232	1	ZNF671	5.61753	0.341058	0.813913	0.419035	0.675191	1	ZNF671	5.61753	1.29216	0.796348	1.62261	0.104672	1	ZNF671	5.61753	-0.0774642	0.840274	-0.0921893	0.926548	1
ENSG00000083817	ZNF416	11.0786	-0.75275	0.621842	-1.21052	0.22608	1	ZNF416	11.0786	0.502343	0.545396	0.921061	0.357019	1	ZNF416	11.0786	0.159811	0.574356	0.278244	0.780825	1	ZNF416	11.0786	0.742547	0.542446	1.36889	0.171035	1
ENSG00000083828	ZNF586	10.7115	-0.2567	0.5508	-0.466049	0.64118	1	ZNF586	10.7115	0.455477	0.509236	0.894431	0.371091	1	ZNF586	10.7115	0.19123	0.534865	0.357529	0.720695	1	ZNF586	10.7115	0.365663	0.517331	0.706825	0.479675	1
ENSG00000083838	ZNF446	28.2554	-0.407033	0.3724	-1.093	0.274394	1	ZNF446	28.2554	-0.0582843	0.358657	-0.162507	0.870907	1	ZNF446	28.2554	0.548686	0.355218	1.54465	0.122431	1	ZNF446	28.2554	-0.407107	0.369537	-1.10167	0.270606	1
ENSG00000083844	ZNF264	39.8605	0.285633	0.307918	0.927627	0.353601	1	ZNF264	39.8605	0.24274	0.303975	0.798553	0.42455	1	ZNF264	39.8605	0.351598	0.30958	1.13572	0.256072	1	ZNF264	39.8605	0.332107	0.304944	1.08908	0.276121	1
ENSG00000083845	RPS5	4536.7	0.00894973	0.113602	0.0787813	0.937207	1	RPS5	4536.7	0.0195878	0.113485	0.172603	0.862964	1	RPS5	4536.7	0.0526355	0.113661	0.463091	0.643299	1	RPS5	4536.7	0.0869577	0.113512	0.766065	0.443637	1
ENSG00000083857	FAT1	10.6072	0.394855	0.794566	0.496944	0.619228	1	FAT1	10.6072	0.0153928	0.796988	0.0193137	0.984591	1	FAT1	10.6072	-0.297568	0.818052	-0.363752	0.716043	1	FAT1	10.6072	-0.311681	0.809301	-0.385123	0.700146	1
ENSG00000083896	YTHDC1	128.593	0.233337	0.167493	1.39312	0.163584	1	YTHDC1	128.593	0.0979629	0.166235	0.589303	0.555658	1	YTHDC1	128.593	-0.0193898	0.172511	-0.112397	0.910508	1	YTHDC1	128.593	0.221287	0.166448	1.32947	0.183693	1
ENSG00000083937	CHMP2B	132.1	-0.391593	0.172659	-2.26801	0.0233286	1	CHMP2B	132.1	-0.189638	0.168031	-1.12859	0.25907	1	CHMP2B	132.1	-0.25268	0.172779	-1.46245	0.143618	1	CHMP2B	132.1	-0.191167	0.169355	-1.1288	0.258983	1
ENSG00000084070	SMAP2	35.5178	-0.485272	0.337785	-1.43663	0.150823	1	SMAP2	35.5178	0.154494	0.324558	0.476012	0.634066	1	SMAP2	35.5178	-0.655438	0.344588	-1.90209	0.0571594	1	SMAP2	35.5178	-0.312342	0.332681	-0.938862	0.347802	1
ENSG00000084072	PPIE	134.624	0.0520345	0.194519	0.267503	0.789082	1	PPIE	134.624	0.0575794	0.192366	0.299322	0.764694	1	PPIE	134.624	0.138367	0.195132	0.709095	0.478265	1	PPIE	134.624	0.117166	0.19299	0.60711	0.543778	1
ENSG00000084073	ZMPSTE24	207.513	-0.0520854	0.151004	-0.344927	0.730149	1	ZMPSTE24	207.513	-0.0208014	0.149108	-0.139505	0.889051	1	ZMPSTE24	207.513	-0.165337	0.153057	-1.08024	0.280037	1	ZMPSTE24	207.513	0.0759884	0.149376	0.508705	0.610959	1
ENSG00000084090	STARD7	507.754	-0.0318623	0.104163	-0.30589	0.759689	1	STARD7	507.754	-0.0670442	0.103232	-0.649454	0.516045	1	STARD7	507.754	-8.65621e-05	0.104728	-0.000826545	0.999341	1	STARD7	507.754	-0.0800866	0.103852	-0.771164	0.44061	1
ENSG00000084092	NOA1	122.39	0.361779	0.198393	1.82355	0.0682207	1	NOA1	122.39	0.257938	0.197094	1.3087	0.190635	1	NOA1	122.39	0.303443	0.200359	1.5145	0.1299	1	NOA1	122.39	0.200515	0.198774	1.00876	0.313089	1
ENSG00000084093	REST	155.91	-0.252114	0.214219	-1.1769	0.239237	1	REST	155.91	-0.13906	0.21131	-0.658085	0.510483	1	REST	155.91	-0.423935	0.217368	-1.95031	0.0511387	1	REST	155.91	-0.173356	0.212579	-0.815487	0.414794	1
ENSG00000084110	HAL	0.310044	2.89134	4.31314	0.670357	0.50263	1	HAL	0.310044	0.422987	4.42313	0.0956307	0.923814	1	NA	NA	NA	NA	NA	NA	NA	HAL	0.310044	1.41533	4.38817	0.322532	0.74705	1
ENSG00000084112	SSH1	99.3185	0.263304	0.208127	1.26511	0.205832	1	SSH1	99.3185	0.0809809	0.207329	0.390591	0.696099	1	SSH1	99.3185	0.253112	0.209972	1.20545	0.228028	1	SSH1	99.3185	0.128504	0.208353	0.61676	0.537393	1
ENSG00000084207	GSTP1	3545.81	-0.0364736	0.121895	-0.299221	0.764771	1	GSTP1	3545.81	-0.0575723	0.121743	-0.472899	0.636285	1	GSTP1	3545.81	0.115144	0.121907	0.944522	0.344903	1	GSTP1	3545.81	0.0161521	0.12178	0.132634	0.894483	1
ENSG00000084234	APLP2	2893.57	0.0504478	0.098539	0.511957	0.608681	1	APLP2	2893.57	0.0556222	0.0983419	0.5656	0.571665	1	APLP2	2893.57	-0.0233567	0.0987416	-0.236543	0.813011	1	APLP2	2893.57	0.0849498	0.0984146	0.863183	0.388037	1
ENSG00000084444	FAM234B	12.9332	0.106514	0.51036	0.208704	0.834679	1	FAM234B	12.9332	-0.252286	0.514659	-0.490201	0.623992	1	FAM234B	12.9332	-0.414518	0.540764	-0.766543	0.443353	1	FAM234B	12.9332	-0.360505	0.525723	-0.685731	0.492882	1
ENSG00000084453	SLCO1A2	0.204822	0	9.27243	0	1	1	SLCO1A2	0.204822	0	9.27243	0	1	1	NA	NA	NA	NA	NA	NA	NA	SLCO1A2	0.204822	1.28587	9.26132	0.138843	0.889575	1
ENSG00000084463	WBP11	238.37	0.188016	0.144024	1.30545	0.19174	1	WBP11	238.37	0.198105	0.142532	1.3899	0.164559	1	WBP11	238.37	0.170668	0.145108	1.17614	0.239539	1	WBP11	238.37	0.0174746	0.144332	0.121072	0.903634	1
ENSG00000084623	EIF3I	772.973	0.191312	0.109681	1.74426	0.081114	1	EIF3I	772.973	0.0319479	0.109401	0.292026	0.770267	1	EIF3I	772.973	0.137164	0.110295	1.24361	0.213643	1	EIF3I	772.973	0.165131	0.109418	1.50918	0.131254	1
ENSG00000084628	NKAIN1	0.940418	2.52158	2.48516	1.01466	0.310269	1	NKAIN1	0.940418	1.14245	2.60944	0.437813	0.661522	1	NKAIN1	0.940418	1.83743	2.56553	0.716199	0.473869	1	NKAIN1	0.940418	1.44452	2.58575	0.558648	0.576402	1
ENSG00000084636	COL16A1	2.46103	-1.15171	1.17911	-0.97676	0.328688	1	COL16A1	2.46103	-0.73834	1.11077	-0.664709	0.506237	1	COL16A1	2.46103	-0.873998	1.16298	-0.751515	0.452343	1	COL16A1	2.46103	0.161429	1.05963	0.152344	0.878916	1
ENSG00000084652	TXLNA	239.357	0.195406	0.128482	1.52088	0.12829	1	TXLNA	239.357	0.139084	0.127217	1.09328	0.27427	1	TXLNA	239.357	0.0215354	0.130871	0.164555	0.869294	1	TXLNA	239.357	0.134528	0.128125	1.04997	0.293732	1
ENSG00000084674	APOB	1.73161	-0.103983	1.19984	-0.0866639	0.930939	1	APOB	1.73161	-0.914308	1.26916	-0.720402	0.471278	1	APOB	1.73161	0.504073	1.15868	0.435043	0.663531	1	APOB	1.73161	-0.759012	1.26783	-0.59867	0.549393	1
ENSG00000084676	NCOA1	66.2916	0.157364	0.23314	0.674976	0.499691	1	NCOA1	66.2916	0.450422	0.225669	1.99594	0.0459402	1	NCOA1	66.2916	0.0535214	0.237454	0.225397	0.821671	1	NCOA1	66.2916	0.477677	0.227051	2.10383	0.035393	1
ENSG00000084693	AGBL5	110.886	-0.121454	0.207509	-0.585297	0.558348	1	AGBL5	110.886	-0.0273646	0.203686	-0.134347	0.893128	1	AGBL5	110.886	0.139084	0.206244	0.674366	0.500079	1	AGBL5	110.886	-0.109599	0.206043	-0.531925	0.594778	1
ENSG00000084710	EFR3B	9.53479	0.444885	0.750055	0.593137	0.55309	1	EFR3B	9.53479	0.937479	0.731775	1.2811	0.200157	1	EFR3B	9.53479	0.652377	0.748528	0.871547	0.383455	1	EFR3B	9.53479	0.246068	0.752553	0.326978	0.743684	1
ENSG00000084731	KIF3C	144.833	-0.0621463	0.180511	-0.344279	0.730636	1	KIF3C	144.833	-0.111951	0.178616	-0.626771	0.530809	1	KIF3C	144.833	-0.00470604	0.181453	-0.0259353	0.979309	1	KIF3C	144.833	0.0987266	0.17804	0.55452	0.579223	1
ENSG00000084733	RAB10	371.839	0.0772211	0.145261	0.531602	0.595001	1	RAB10	371.839	-0.033741	0.144696	-0.233185	0.815618	1	RAB10	371.839	-0.136758	0.146858	-0.931228	0.351735	1	RAB10	371.839	-0.0332323	0.145196	-0.228878	0.818963	1
ENSG00000084734	GCKR	4.9973	-0.860979	0.819215	-1.05098	0.293267	1	GCKR	4.9973	-0.950034	0.808216	-1.17547	0.239807	1	GCKR	4.9973	-0.257513	0.790641	-0.325701	0.74465	1	GCKR	4.9973	-0.40119	0.784544	-0.511366	0.609095	1
ENSG00000084754	HADHA	706.068	-0.0614674	0.110395	-0.556796	0.577667	1	HADHA	706.068	-0.0815382	0.109682	-0.743408	0.457235	1	HADHA	706.068	0.0802435	0.110456	0.726477	0.467547	1	HADHA	706.068	-0.054759	0.109995	-0.497832	0.618603	1
ENSG00000084764	MAPRE3	15.4646	-0.154524	0.455366	-0.33934	0.734354	1	MAPRE3	15.4646	-0.161157	0.446674	-0.360792	0.718255	1	MAPRE3	15.4646	0.286397	0.444923	0.6437	0.51977	1	MAPRE3	15.4646	0.0775713	0.443571	0.174879	0.861174	1
ENSG00000084774	CAD	98.818	0.168572	0.257635	0.654304	0.512916	1	CAD	98.818	0.206862	0.25527	0.810368	0.417729	1	CAD	98.818	0.235326	0.258445	0.910545	0.362535	1	CAD	98.818	0.278726	0.255765	1.08977	0.275812	1
ENSG00000085063	CD59	3998.32	0.0425663	0.0604462	0.704202	0.481307	1	CD59	3998.32	0.0433484	0.0602063	0.719998	0.471526	1	CD59	3998.32	0.0245501	0.0606327	0.404898	0.685552	1	CD59	3998.32	0.0421611	0.0603245	0.698904	0.484612	1
ENSG00000085117	CD82	85.8752	-0.238509	0.300286	-0.794273	0.427037	1	CD82	85.8752	-0.226804	0.297519	-0.76232	0.445869	1	CD82	85.8752	0.111697	0.298336	0.374401	0.708106	1	CD82	85.8752	-0.280449	0.299417	-0.936647	0.34894	1
ENSG00000085185	BCORL1	24.7878	0.430362	0.417296	1.03131	0.302395	1	BCORL1	24.7878	0.261554	0.41541	0.629629	0.528937	1	BCORL1	24.7878	0.744982	0.413907	1.79988	0.0718799	1	BCORL1	24.7878	0.339645	0.416795	0.814898	0.415131	1
ENSG00000085224	ATRX	217.029	-0.292335	0.140478	-2.081	0.0374338	1	ATRX	217.029	-0.00630908	0.136536	-0.0462083	0.963144	1	ATRX	217.029	-0.149178	0.140544	-1.06143	0.288495	1	ATRX	217.029	-0.0747639	0.13791	-0.54212	0.587736	1
ENSG00000085231	AK6	104.101	-0.198037	0.204438	-0.968686	0.332702	1	AK6	104.101	-0.0731674	0.200294	-0.3653	0.714888	1	AK6	104.101	-0.116633	0.205297	-0.568117	0.569955	1	AK6	104.101	-0.344477	0.204858	-1.68154	0.0926581	1
ENSG00000085265	FCN1	0.0497542	0	10.9233	0	1	1	FCN1	0.0497542	0	10.9233	0	1	1	NA	NA	NA	NA	NA	NA	NA	FCN1	0.0497542	0	10.9233	0	1	1
ENSG00000085274	MYNN	47.0504	0.0861609	0.272524	0.316159	0.751881	1	MYNN	47.0504	-0.0947162	0.27132	-0.349094	0.727019	1	MYNN	47.0504	-0.236127	0.281616	-0.838472	0.401765	1	MYNN	47.0504	-0.00795286	0.272246	-0.0292121	0.976695	1
ENSG00000085276	MECOM	184.638	-0.123157	0.141049	-0.873148	0.382582	1	MECOM	184.638	0.0182672	0.137729	0.132632	0.894485	1	MECOM	184.638	-0.150326	0.142783	-1.05283	0.29242	1	MECOM	184.638	0.0605273	0.138499	0.437023	0.662095	1
ENSG00000085365	SCAMP1	117.846	0.0196979	0.193906	0.101585	0.919086	1	SCAMP1	117.846	-0.0119058	0.191599	-0.062139	0.950452	1	SCAMP1	117.846	-0.0406895	0.196362	-0.207217	0.83584	1	SCAMP1	117.846	0.0120098	0.192777	0.0622989	0.950325	1
ENSG00000085377	PREP	159.914	-0.0135881	0.168248	-0.0807623	0.935631	1	PREP	159.914	0.098742	0.165383	0.597049	0.550475	1	PREP	159.914	-0.080378	0.170264	-0.472079	0.63687	1	PREP	159.914	-0.0463546	0.167543	-0.276673	0.782032	1
ENSG00000085382	HACE1	25.6862	0.442534	0.35217	1.25659	0.208902	1	HACE1	25.6862	0.215907	0.35162	0.614035	0.539193	1	HACE1	25.6862	0.497846	0.354243	1.40538	0.159908	1	HACE1	25.6862	0.289965	0.353167	0.821042	0.411622	1
ENSG00000085415	SEH1L	99.0054	-0.090136	0.164058	-0.549414	0.582721	1	SEH1L	99.0054	-0.00613875	0.160043	-0.0383569	0.969403	1	SEH1L	99.0054	-0.161784	0.16709	-0.968244	0.332922	1	SEH1L	99.0054	-0.137235	0.163325	-0.840259	0.400763	1
ENSG00000085433	WDR47	63.8943	-0.305137	0.238131	-1.28138	0.20006	1	WDR47	63.8943	-0.193116	0.232159	-0.831825	0.405508	1	WDR47	63.8943	0.114832	0.233568	0.491644	0.622971	1	WDR47	63.8943	-0.393378	0.237811	-1.65416	0.0980942	1
ENSG00000085449	WDFY1	164.644	0.182166	0.147078	1.23857	0.215506	1	WDFY1	164.644	0.0771827	0.145858	0.529162	0.596693	1	WDFY1	164.644	0.146376	0.148733	0.984147	0.325043	1	WDFY1	164.644	0.113602	0.146711	0.774328	0.438737	1
ENSG00000085465	OVGP1	1.23305	-0.511145	2.03844	-0.250753	0.802005	1	OVGP1	1.23305	-1.51147	2.10871	-0.716776	0.473512	1	OVGP1	1.23305	-1.11872	2.10871	-0.530523	0.595749	1	OVGP1	1.23305	-0.411487	2.01443	-0.204269	0.838143	1
ENSG00000085491	SLC25A24	220.85	-0.0225679	0.133833	-0.168627	0.86609	1	SLC25A24	220.85	-0.0785043	0.132343	-0.593189	0.553055	1	SLC25A24	220.85	-0.0210606	0.135058	-0.155938	0.876082	1	SLC25A24	220.85	-0.0197598	0.132947	-0.148629	0.881847	1
ENSG00000085511	MAP3K4	38.8502	-0.0417078	0.269331	-0.154857	0.876934	1	MAP3K4	38.8502	-0.198899	0.267355	-0.743953	0.456905	1	MAP3K4	38.8502	-0.0111246	0.271954	-0.0409062	0.967371	1	MAP3K4	38.8502	-0.081643	0.267957	-0.304687	0.760604	1
ENSG00000085514	PILRA	0.267922	0	6.77351	0	1	1	PILRA	0.267922	0.422982	6.77351	0.0624464	0.950207	1	NA	NA	NA	NA	NA	NA	NA	PILRA	0.267922	0	6.77351	0	1	1
ENSG00000085552	IGSF9	0.283419	-1.25294	6.71523	-0.186581	0.851989	1	IGSF9	0.283419	-0.538793	6.71523	-0.0802345	0.936051	1	NA	NA	NA	NA	NA	NA	NA	IGSF9	0.283419	0.910521	6.67036	0.136503	0.891424	1
ENSG00000085563	ABCB1	0.732996	-4.3023	2.65582	-1.61995	0.105243	1	ABCB1	0.732996	-3.58815	2.65582	-1.35105	0.176679	1	ABCB1	0.732996	-2.44179	2.59548	-0.940783	0.346816	1	ABCB1	0.732996	-2.58765	2.59573	-0.996889	0.318818	1
ENSG00000085644	ZNF213	45.2034	0.214226	0.329677	0.649804	0.515819	1	ZNF213	45.2034	0.27459	0.324607	0.845915	0.3976	1	ZNF213	45.2034	0.485913	0.327677	1.4829	0.138101	1	ZNF213	45.2034	0.431	0.324398	1.32862	0.183975	1
ENSG00000085662	AKR1B1	541.852	0.111298	0.110374	1.00837	0.313278	1	AKR1B1	541.852	0.0853988	0.109568	0.779414	0.435736	1	AKR1B1	541.852	0.118298	0.11095	1.06622	0.286323	1	AKR1B1	541.852	0.131153	0.109873	1.19368	0.232603	1
ENSG00000085719	CPNE3	158.418	-0.0155798	0.156181	-0.0997549	0.920539	1	CPNE3	158.418	-0.161043	0.155256	-1.03728	0.299608	1	CPNE3	158.418	-0.0846781	0.158191	-0.535291	0.592448	1	CPNE3	158.418	-0.205139	0.156848	-1.30789	0.190912	1
ENSG00000085721	RRN3	98.031	-0.10384	0.170706	-0.608298	0.54299	1	RRN3	98.031	0.0615297	0.165294	0.372243	0.709712	1	RRN3	98.031	-0.129124	0.173291	-0.745125	0.456196	1	RRN3	98.031	-0.161767	0.170081	-0.951118	0.341545	1
ENSG00000085733	CTTN	730.877	0.0200553	0.0941787	0.212949	0.831367	1	CTTN	730.877	0.089072	0.0931493	0.956228	0.338957	1	CTTN	730.877	0.0586171	0.0946015	0.619621	0.535507	1	CTTN	730.877	-0.0577925	0.0940262	-0.614642	0.538791	1
ENSG00000085741	WNT11	0.165196	0	10.9233	0	1	1	WNT11	0.165196	0	10.9233	0	1	1	NA	NA	NA	NA	NA	NA	NA	WNT11	0.165196	0	10.9233	0	1	1
ENSG00000085760	MTIF2	73.1891	0.126631	0.26094	0.485288	0.627472	1	MTIF2	73.1891	0.261499	0.256651	1.01889	0.308257	1	MTIF2	73.1891	0.150904	0.262587	0.574683	0.565506	1	MTIF2	73.1891	-0.159575	0.26314	-0.606426	0.544232	1
ENSG00000085788	DDHD2	90.79	-0.0400696	0.173849	-0.230485	0.817715	1	DDHD2	90.79	0.119305	0.168583	0.707695	0.479135	1	DDHD2	90.79	-0.0504036	0.176166	-0.286114	0.774791	1	DDHD2	90.79	-0.221353	0.175057	-1.26446	0.206064	1
ENSG00000085831	TTC39A	1.65567	0.0700098	1.46445	0.0478063	0.961871	1	TTC39A	1.65567	-0.580875	1.52346	-0.381287	0.70299	1	TTC39A	1.65567	1.31048	1.36345	0.961148	0.336478	1	TTC39A	1.65567	-0.977156	1.62751	-0.6004	0.54824	1
ENSG00000085832	EPS15	175.439	-0.00305587	0.153133	-0.0199557	0.984079	1	EPS15	175.439	0.0482775	0.150598	0.320572	0.748534	1	EPS15	175.439	0.090113	0.153658	0.586453	0.557571	1	EPS15	175.439	-0.0324611	0.152397	-0.213004	0.831324	1
ENSG00000085840	ORC1	22.369	0.335352	0.424044	0.790841	0.429037	1	ORC1	22.369	0.24456	0.421314	0.580471	0.561597	1	ORC1	22.369	0.253578	0.428322	0.592027	0.553833	1	ORC1	22.369	0.229511	0.423796	0.541559	0.588122	1
ENSG00000085871	MGST2	179.335	0.178873	0.209373	0.854326	0.392924	1	MGST2	179.335	0.179215	0.207986	0.861668	0.38887	1	MGST2	179.335	0.114997	0.210731	0.545705	0.585268	1	MGST2	179.335	0.0830397	0.209199	0.396942	0.69141	1
ENSG00000085872	CHERP	110.45	-0.025145	0.193948	-0.129648	0.896845	1	CHERP	110.45	0.0467418	0.190824	0.244948	0.806497	1	CHERP	110.45	-0.0237069	0.195589	-0.121208	0.903526	1	CHERP	110.45	0.0855105	0.191734	0.445985	0.655608	1
ENSG00000085978	ATG16L1	47.023	0.014606	0.278023	0.0525352	0.958102	1	ATG16L1	47.023	0.00847048	0.273835	0.0309328	0.975323	1	ATG16L1	47.023	0.138432	0.278473	0.497111	0.619111	1	ATG16L1	47.023	-0.138662	0.278846	-0.49727	0.618999	1
ENSG00000085982	USP40	51.1152	0.120056	0.273385	0.439146	0.660555	1	USP40	51.1152	-0.157996	0.273688	-0.577285	0.563747	1	USP40	51.1152	0.0432674	0.276884	0.156265	0.875824	1	USP40	51.1152	-0.247685	0.277351	-0.893037	0.371837	1
ENSG00000085998	POMGNT1	106.868	0.0238489	0.177558	0.134317	0.893152	1	POMGNT1	106.868	-0.0231832	0.175151	-0.132361	0.894699	1	POMGNT1	106.868	0.104604	0.178394	0.586364	0.557631	1	POMGNT1	106.868	-0.00399356	0.176585	-0.0226155	0.981957	1
ENSG00000085999	RAD54L	18.1726	-0.371451	0.424917	-0.874174	0.382024	1	RAD54L	18.1726	-0.16643	0.413167	-0.402816	0.687084	1	RAD54L	18.1726	-0.37946	0.429686	-0.883109	0.377177	1	RAD54L	18.1726	-0.527736	0.42633	-1.23786	0.215768	1
ENSG00000086015	MAST2	83.0992	0.214298	0.231942	0.923929	0.355523	1	MAST2	83.0992	0.0383205	0.230965	0.165915	0.868224	1	MAST2	83.0992	0.0482187	0.236241	0.204108	0.838269	1	MAST2	83.0992	0.262193	0.230024	1.13985	0.254349	1
ENSG00000086061	DNAJA1	859.851	0.0316287	0.11872	0.266415	0.78992	1	DNAJA1	859.851	0.0148358	0.1182	0.125514	0.900117	1	DNAJA1	859.851	0.0193149	0.119133	0.162129	0.871204	1	DNAJA1	859.851	0.124263	0.118258	1.05078	0.29336	1
ENSG00000086062	B4GALT1	239.224	-0.282894	0.159266	-1.77624	0.0756933	1	B4GALT1	239.224	-0.233884	0.157287	-1.48699	0.137017	1	B4GALT1	239.224	-0.312676	0.160634	-1.94651	0.0515934	1	B4GALT1	239.224	-0.121349	0.157453	-0.770698	0.440886	1
ENSG00000086065	CHMP5	259.361	0.065018	0.147511	0.440766	0.659382	1	CHMP5	259.361	0.0460969	0.146168	0.31537	0.752481	1	CHMP5	259.361	0.00794445	0.148861	0.0533684	0.957438	1	CHMP5	259.361	0.0514661	0.146892	0.350368	0.726062	1
ENSG00000086102	NFX1	73.4744	0.283362	0.231747	1.22272	0.221434	1	NFX1	73.4744	0.184247	0.229842	0.801624	0.42277	1	NFX1	73.4744	0.618904	0.229562	2.69602	0.00701733	1	NFX1	73.4744	0.227418	0.231028	0.984375	0.324931	1
ENSG00000086159	AQP6	0.24346	-0.291161	6.39451	-0.0455329	0.963683	1	AQP6	0.24346	-1.50057	6.39451	-0.234665	0.814468	1	NA	NA	NA	NA	NA	NA	NA	AQP6	0.24346	-1.35586	6.39451	-0.212036	0.832079	1
ENSG00000086189	DIMT1	206.393	0.241994	0.123438	1.96046	0.0499425	1	DIMT1	206.393	0.186996	0.121924	1.53372	0.1251	1	DIMT1	206.393	-0.0134106	0.127114	-0.105501	0.915978	1	DIMT1	206.393	0.176579	0.123095	1.43449	0.151432	1
ENSG00000086200	IPO11	312.37	-0.189177	0.119124	-1.58807	0.11227	1	IPO11	312.37	-0.166825	0.117338	-1.42175	0.155099	1	IPO11	312.37	-0.146589	0.119899	-1.22261	0.221478	1	IPO11	312.37	-0.232226	0.118642	-1.95736	0.0503053	1
ENSG00000086205	FOLH1	3.83983	1.27259	1.39071	0.915068	0.360156	1	FOLH1	3.83983	0.588217	1.4127	0.416379	0.677132	1	FOLH1	3.83983	1.46956	1.38898	1.05801	0.290049	1	FOLH1	3.83983	1.34583	1.38241	0.973542	0.330284	1
ENSG00000086232	EIF2AK1	332.765	-0.0315789	0.132051	-0.239141	0.810996	1	EIF2AK1	332.765	0.0316223	0.130413	0.242479	0.808409	1	EIF2AK1	332.765	-0.0226497	0.132904	-0.170422	0.864678	1	EIF2AK1	332.765	0.0673295	0.130907	0.51433	0.607021	1
ENSG00000086288	NME8	0.0213031	0	10.9233	0	1	1	NME8	0.0213031	0	10.9233	0	1	1	NA	NA	NA	NA	NA	NA	NA	NME8	0.0213031	0	10.9233	0	1	1
ENSG00000086289	EPDR1	0.558501	0.670627	2.82346	0.237519	0.812254	1	EPDR1	0.558501	0.42299	2.82346	0.149812	0.880913	1	NA	NA	NA	NA	NA	NA	NA	EPDR1	0.558501	1.44379	2.76429	0.5223	0.601462	1
ENSG00000086300	SNX10	3.14971	-0.372489	0.975511	-0.38184	0.70258	1	SNX10	3.14971	0.436077	0.912151	0.478075	0.632597	1	SNX10	3.14971	-0.177923	0.971574	-0.183129	0.854697	1	SNX10	3.14971	-0.666978	0.992098	-0.672291	0.501398	1
ENSG00000086475	SEPHS1	214.083	-0.233828	0.126284	-1.8516	0.064083	1	SEPHS1	214.083	-0.129954	0.123404	-1.05308	0.292305	1	SEPHS1	214.083	-0.050043	0.125968	-0.397268	0.69117	1	SEPHS1	214.083	-0.22884	0.125298	-1.82637	0.0677941	1
ENSG00000086504	MRPL28	364.249	-0.0816133	0.208657	-0.391136	0.695696	1	MRPL28	364.249	-0.065932	0.207724	-0.317403	0.750938	1	MRPL28	364.249	0.187817	0.208299	0.901671	0.367231	1	MRPL28	364.249	0.0531395	0.207784	0.255744	0.798149	1
ENSG00000086506	HBQ1	1.65328	0.479053	1.22476	0.391141	0.695693	1	HBQ1	1.65328	-0.6367	1.28484	-0.49555	0.620212	1	HBQ1	1.65328	0.381653	1.23899	0.308035	0.758056	1	HBQ1	1.65328	-0.801614	1.31573	-0.609256	0.542355	1
ENSG00000086544	ITPKC	64.6776	0.266255	0.262803	1.01313	0.310996	1	ITPKC	64.6776	0.145978	0.260933	0.559447	0.575857	1	ITPKC	64.6776	0.502836	0.261633	1.92191	0.0546166	1	ITPKC	64.6776	0.067239	0.264074	0.254622	0.799015	1
ENSG00000086548	CEACAM6	0.00922824	0	10.9233	0	1	1	CEACAM6	0.00922824	0	10.9233	0	1	1	NA	NA	NA	NA	NA	NA	NA	CEACAM6	0.00922824	0	10.9233	0	1	1
ENSG00000086570	FAT2	0.152405	-1.95987	10.8888	-0.17999	0.857161	1	FAT2	0.152405	-3.16923	10.8888	-0.291054	0.77101	1	NA	NA	NA	NA	NA	NA	NA	FAT2	0.152405	-3.02453	10.8888	-0.277765	0.781192	1
ENSG00000086589	RBM22	155.586	-0.119752	0.159305	-0.751714	0.452223	1	RBM22	155.586	-0.139811	0.157094	-0.889983	0.373475	1	RBM22	155.586	-0.0100014	0.159709	-0.0626226	0.950067	1	RBM22	155.586	-0.30595	0.160093	-1.91107	0.0559954	1
ENSG00000086598	TMED2	883.758	-0.228023	0.128791	-1.77048	0.0766465	1	TMED2	883.758	-0.175929	0.128067	-1.37372	0.169528	1	TMED2	883.758	-0.157141	0.12903	-1.21787	0.223275	1	TMED2	883.758	-0.17715	0.128364	-1.38006	0.167568	1
ENSG00000086619	ERO1B	16.9177	-0.358621	0.528583	-0.678458	0.497482	1	ERO1B	16.9177	0.481089	0.496387	0.969181	0.332455	1	ERO1B	16.9177	0.0471991	0.518982	0.0909455	0.927536	1	ERO1B	16.9177	0.302755	0.503677	0.60109	0.54778	1
ENSG00000086666	ZFAND6	259.764	-0.131723	0.129501	-1.01715	0.309081	1	ZFAND6	259.764	-0.0887324	0.127577	-0.69552	0.486729	1	ZFAND6	259.764	-0.205278	0.131183	-1.56482	0.117625	1	ZFAND6	259.764	-0.311688	0.12997	-2.39816	0.0164776	1
ENSG00000086696	HSD17B2	3.63463	-0.139625	0.963369	-0.144934	0.884763	1	HSD17B2	3.63463	-0.899693	0.995452	-0.903804	0.3661	1	HSD17B2	3.63463	-0.406529	0.988829	-0.411122	0.680983	1	HSD17B2	3.63463	0.119309	0.945349	0.126206	0.899569	1
ENSG00000086712	TXLNG	27.3205	0.146109	0.351481	0.415695	0.677633	1	TXLNG	27.3205	-0.213406	0.353387	-0.603887	0.545918	1	TXLNG	27.3205	-0.384078	0.366608	-1.04765	0.294798	1	TXLNG	27.3205	-0.222211	0.356458	-0.623385	0.533032	1
ENSG00000086730	LAT2	5.81877	-0.852289	0.765256	-1.11373	0.265395	1	LAT2	5.81877	-0.569301	0.733043	-0.776627	0.437379	1	LAT2	5.81877	0.032038	0.723487	0.0442828	0.964679	1	LAT2	5.81877	-0.225279	0.723314	-0.311454	0.755456	1
ENSG00000086758	HUWE1	333.842	-0.121496	0.138495	-0.877258	0.380346	1	HUWE1	333.842	-0.160089	0.137348	-1.16558	0.243785	1	HUWE1	333.842	0.0726986	0.138298	0.525665	0.599121	1	HUWE1	333.842	-0.0376119	0.137436	-0.273669	0.784339	1
ENSG00000086827	ZW10	110.926	0.00778376	0.244939	0.0317784	0.974649	1	ZW10	110.926	0.00460028	0.242957	0.0189345	0.984893	1	ZW10	110.926	-0.0618607	0.246945	-0.250504	0.802197	1	ZW10	110.926	-0.409724	0.247608	-1.65473	0.0979787	1
ENSG00000086848	ALG9	14.5002	0.715445	0.509874	1.40318	0.160563	1	ALG9	14.5002	0.104834	0.518975	0.202002	0.839915	1	ALG9	14.5002	0.199867	0.528702	0.378033	0.705406	1	ALG9	14.5002	0.0754022	0.524234	0.143833	0.885632	1
ENSG00000086967	MYBPC2	0.0553489	0	10.9233	0	1	1	MYBPC2	0.0553489	0	10.9233	0	1	1	NA	NA	NA	NA	NA	NA	NA	MYBPC2	0.0553489	0	10.9233	0	1	1
ENSG00000086991	NOX4	266.653	-0.19664	0.175567	-1.12003	0.262701	1	NOX4	266.653	-0.266038	0.174561	-1.52404	0.127499	1	NOX4	266.653	-0.295296	0.177085	-1.66754	0.0954074	1	NOX4	266.653	-0.215177	0.175003	-1.22957	0.21886	1
ENSG00000087008	ACOX3	65.7801	-0.182112	0.256714	-0.709397	0.478078	1	ACOX3	65.7801	-0.180629	0.252617	-0.715034	0.474588	1	ACOX3	65.7801	0.014096	0.255911	0.0550817	0.956073	1	ACOX3	65.7801	0.143592	0.250061	0.574229	0.565813	1
ENSG00000087053	MTMR2	233.654	0.00176713	0.136414	0.0129542	0.989664	1	MTMR2	233.654	-0.157986	0.135769	-1.16364	0.244571	1	MTMR2	233.654	-0.180933	0.138893	-1.30268	0.192683	1	MTMR2	233.654	-0.00735159	0.135713	-0.05417	0.9568	1
ENSG00000087074	PPP1R15A	322.127	0.0319258	0.144955	0.220247	0.825679	1	PPP1R15A	322.127	0.0700906	0.143544	0.488286	0.625347	1	PPP1R15A	322.127	0.0358661	0.14578	0.246028	0.805661	1	PPP1R15A	322.127	0.206321	0.143562	1.43715	0.150674	1
ENSG00000087076	HSD17B14	28.3607	-0.0943456	0.379154	-0.248832	0.803491	1	HSD17B14	28.3607	-0.129911	0.374068	-0.347292	0.728372	1	HSD17B14	28.3607	-0.378685	0.391343	-0.967654	0.333217	1	HSD17B14	28.3607	-0.126619	0.37726	-0.335626	0.737153	1
ENSG00000087077	TRIP6	258.055	0.0908796	0.203151	0.447351	0.654622	1	TRIP6	258.055	-0.0706487	0.202702	-0.348534	0.727439	1	TRIP6	258.055	-0.0310957	0.204486	-0.152067	0.879134	1	TRIP6	258.055	0.17431	0.202297	0.861655	0.388878	1
ENSG00000087085	ACHE	0.594505	-1.25296	3.10232	-0.403877	0.686303	1	ACHE	0.594505	-0.538803	3.10232	-0.173677	0.862119	1	NA	NA	NA	NA	NA	NA	NA	ACHE	0.594505	0.363625	3.06341	0.118699	0.905514	1
ENSG00000087086	FTL	12284.7	-0.0243166	0.133539	-0.182093	0.855509	1	FTL	12284.7	0.00451378	0.133487	0.0338144	0.973025	1	FTL	12284.7	0.0548619	0.133557	0.410777	0.681236	1	FTL	12284.7	0.10715	0.133493	0.80267	0.422166	1
ENSG00000087087	SRRT	191.229	0.0668433	0.154956	0.431369	0.6662	1	SRRT	191.229	-0.0103075	0.153667	-0.0670769	0.94652	1	SRRT	191.229	0.00273351	0.156686	0.0174458	0.986081	1	SRRT	191.229	0.198121	0.153229	1.29297	0.196022	1
ENSG00000087088	BAX	668.478	-0.133759	0.43211	-0.309549	0.756904	1	BAX	668.478	-0.246295	0.431918	-0.570237	0.568517	1	BAX	668.478	0.464144	0.431652	1.07527	0.282252	1	BAX	668.478	-0.458705	0.432357	-1.06094	0.288717	1
ENSG00000087095	NLK	99.5427	-0.276547	0.186684	-1.48136	0.13851	1	NLK	99.5427	-0.241227	0.183142	-1.31716	0.187784	1	NLK	99.5427	-0.216202	0.187872	-1.15079	0.249818	1	NLK	99.5427	-0.397508	0.186864	-2.12726	0.0333987	1
ENSG00000087111	PIGS	186.22	-0.235791	0.137863	-1.71033	0.0872053	1	PIGS	186.22	-0.214174	0.135568	-1.57983	0.114146	1	PIGS	186.22	-0.233858	0.13924	-1.67953	0.0930488	1	PIGS	186.22	-0.179027	0.136419	-1.31233	0.189408	1
ENSG00000087116	ADAMTS2	0.161947	0.67059	10.9044	0.0614973	0.950963	1	ADAMTS2	0.161947	0	10.9044	0	1	1	NA	NA	NA	NA	NA	NA	NA	ADAMTS2	0.161947	0	10.9044	0	1	1
ENSG00000087152	ATXN7L3	140.336	0.0953819	0.173853	0.548636	0.583256	1	ATXN7L3	140.336	-0.215014	0.174356	-1.23319	0.217504	1	ATXN7L3	140.336	-0.0599515	0.176944	-0.338817	0.734748	1	ATXN7L3	140.336	0.0465127	0.173254	0.268465	0.788341	1
ENSG00000087157	PGS1	41.369	0.0594729	0.298167	0.199461	0.841902	1	PGS1	41.369	-0.0394208	0.295439	-0.133431	0.893852	1	PGS1	41.369	-0.148186	0.305422	-0.485184	0.627546	1	PGS1	41.369	-0.0530417	0.2982	-0.177873	0.858823	1
ENSG00000087191	PSMC5	1022.68	-0.0566078	0.119803	-0.472507	0.636565	1	PSMC5	1022.68	-0.111877	0.119417	-0.936862	0.34883	1	PSMC5	1022.68	0.0203757	0.119977	0.16983	0.865144	1	PSMC5	1022.68	-0.0998432	0.119637	-0.834549	0.403972	1
ENSG00000087206	UIMC1	97.2402	-0.0539577	0.2235	-0.241422	0.809228	1	UIMC1	97.2402	0.201486	0.218421	0.922467	0.356285	1	UIMC1	97.2402	-0.0500597	0.225289	-0.222202	0.824156	1	UIMC1	97.2402	0.122279	0.220402	0.5548	0.579032	1
ENSG00000087237	CETP	6.40043	-0.226391	0.865944	-0.261439	0.793754	1	CETP	6.40043	-0.293466	0.858338	-0.341901	0.732425	1	CETP	6.40043	-0.658204	0.89519	-0.735268	0.462176	1	CETP	6.40043	-0.0639204	0.855158	-0.0747468	0.940416	1
ENSG00000087245	MMP2	2945.23	-0.101933	0.153405	-0.664474	0.506387	1	MMP2	2945.23	-0.0566994	0.153204	-0.370091	0.711315	1	MMP2	2945.23	0.0248968	0.153435	0.162263	0.871099	1	MMP2	2945.23	0.14501	0.15317	0.946727	0.343778	1
ENSG00000087250	MT3	0.279648	-2.0252	7.22404	-0.280341	0.779216	1	MT3	0.279648	-0.468835	7.20331	-0.065086	0.948106	1	NA	NA	NA	NA	NA	NA	NA	MT3	0.279648	-2.12812	7.22404	-0.294589	0.768308	1
ENSG00000087253	LPCAT2	313.616	-0.279607	0.168864	-1.65581	0.09776	1	LPCAT2	313.616	-0.125979	0.166774	-0.755385	0.450018	1	LPCAT2	313.616	-0.141593	0.168986	-0.837897	0.402089	1	LPCAT2	313.616	-0.0804351	0.167198	-0.481076	0.630463	1
ENSG00000087258	GNAO1	1.22439	0.128529	1.52666	0.0841897	0.932906	1	GNAO1	1.22439	-0.358067	1.55979	-0.229561	0.818433	1	GNAO1	1.22439	0.784178	1.47141	0.532943	0.594073	1	GNAO1	1.22439	0.486985	1.4756	0.330025	0.741381	1
ENSG00000087263	OGFOD1	135.541	0.248459	0.179557	1.38373	0.16644	1	OGFOD1	135.541	0.0353699	0.179186	0.197392	0.843521	1	OGFOD1	135.541	-0.0645307	0.183837	-0.351022	0.725572	1	OGFOD1	135.541	0.239603	0.17871	1.34073	0.180007	1
ENSG00000087266	SH3BP2	120.218	0.0284482	0.174511	0.163017	0.870505	1	SH3BP2	120.218	0.209993	0.169878	1.23614	0.216406	1	SH3BP2	120.218	0.225469	0.173923	1.29638	0.194846	1	SH3BP2	120.218	0.0508443	0.172986	0.293922	0.768817	1
ENSG00000087269	NOP14	127.975	0.083744	0.161929	0.517166	0.60504	1	NOP14	127.975	0.0481765	0.15973	0.301613	0.762947	1	NOP14	127.975	0.0126025	0.164433	0.0766419	0.938908	1	NOP14	127.975	0.182534	0.159812	1.14218	0.253379	1
ENSG00000087274	ADD1	702.283	-0.0201907	0.0976376	-0.206793	0.836172	1	ADD1	702.283	0.00514033	0.0967247	0.0531439	0.957617	1	ADD1	702.283	-0.0503124	0.0983232	-0.511704	0.608858	1	ADD1	702.283	0.0293327	0.0970713	0.302177	0.762517	1
ENSG00000087299	L2HGDH	15.2592	0.765394	0.45178	1.69418	0.0902319	1	L2HGDH	15.2592	0.275801	0.457302	0.603104	0.54644	1	L2HGDH	15.2592	0.194978	0.471481	0.413543	0.679209	1	L2HGDH	15.2592	0.31419	0.460064	0.682928	0.494652	1
ENSG00000087301	TXNDC16	10.4699	0.522363	0.502086	1.04039	0.29816	1	TXNDC16	10.4699	0.128018	0.506368	0.252816	0.80041	1	TXNDC16	10.4699	-0.468836	0.549023	-0.853947	0.393135	1	TXNDC16	10.4699	0.190349	0.509013	0.373956	0.708437	1
ENSG00000087302	C14orf166	718.465	0.0357006	0.101039	0.353334	0.723838	1	C14orf166	718.465	0.0094372	0.100305	0.0940852	0.925041	1	C14orf166	718.465	-0.00860059	0.101754	-0.0845235	0.93264	1	C14orf166	718.465	-0.0949997	0.10106	-0.940031	0.347202	1
ENSG00000087303	NID2	50.9695	0.256797	0.400933	0.6405	0.521848	1	NID2	50.9695	0.108228	0.399598	0.270841	0.786513	1	NID2	50.9695	0.278184	0.402628	0.690919	0.489616	1	NID2	50.9695	-0.161229	0.404733	-0.398359	0.690366	1
ENSG00000087338	GMCL1	60.8189	-0.015037	0.242693	-0.0619588	0.950596	1	GMCL1	60.8189	0.247153	0.235695	1.04861	0.294357	1	GMCL1	60.8189	-0.133889	0.247239	-0.541537	0.588137	1	GMCL1	60.8189	0.185186	0.238206	0.777419	0.436912	1
ENSG00000087365	SF3B2	417.001	-0.0867418	0.132262	-0.655835	0.51193	1	SF3B2	417.001	-0.00947616	0.130974	-0.0723512	0.942322	1	SF3B2	417.001	-0.0741543	0.132903	-0.55796	0.576872	1	SF3B2	417.001	0.102405	0.13107	0.781295	0.434629	1
ENSG00000087448	KLHL42	104.677	0.137472	0.217755	0.631317	0.527834	1	KLHL42	104.677	0.336362	0.213558	1.57504	0.115248	1	KLHL42	104.677	-0.0304067	0.221469	-0.137295	0.890797	1	KLHL42	104.677	0.279124	0.21523	1.29687	0.194677	1
ENSG00000087460	GNAS	4528.85	-0.192152	0.103512	-1.85632	0.0634085	1	GNAS	4528.85	-0.0888049	0.103327	-0.859455	0.39009	1	GNAS	4528.85	-0.149377	0.103586	-1.44206	0.149284	1	GNAS	4528.85	-0.236048	0.103462	-2.28149	0.0225197	1
ENSG00000087470	DNM1L	212.76	0.0179138	0.149845	0.119549	0.904841	1	DNM1L	212.76	-0.0146159	0.148366	-0.0985127	0.921525	1	DNM1L	212.76	-0.146339	0.152278	-0.960996	0.336554	1	DNM1L	212.76	-0.0580226	0.149554	-0.387971	0.698038	1
ENSG00000087494	PTHLH	10.6659	-0.808537	0.583154	-1.38649	0.165598	1	PTHLH	10.6659	-0.263353	0.544275	-0.48386	0.628485	1	PTHLH	10.6659	-0.25084	0.560664	-0.447398	0.654587	1	PTHLH	10.6659	-0.299695	0.551611	-0.543308	0.586918	1
ENSG00000087495	PHACTR3	0.674778	1.20127	2.15379	0.557745	0.577018	1	PHACTR3	0.674778	-0.538804	2.30924	-0.233325	0.815509	1	PHACTR3	0.674778	1.1356	2.17915	0.521122	0.602282	1	PHACTR3	0.674778	-1.35589	2.30924	-0.587158	0.557098	1
ENSG00000087502	ERGIC2	136.575	-0.133625	0.197422	-0.676848	0.498502	1	ERGIC2	136.575	-0.194104	0.195754	-0.991573	0.321406	1	ERGIC2	136.575	0.157573	0.196288	0.802763	0.422112	1	ERGIC2	136.575	-0.252667	0.197421	-1.27984	0.200603	1
ENSG00000087510	TFAP2C	1.25797	-0.166503	1.79949	-0.0925275	0.926279	1	TFAP2C	1.25797	0.557103	1.65995	0.335614	0.737162	1	TFAP2C	1.25797	0.507451	1.71345	0.296157	0.76711	1	TFAP2C	1.25797	1.42052	1.59819	0.888832	0.374093	1
ENSG00000087586	AURKA	126.96	0.057292	0.177095	0.32351	0.746309	1	AURKA	126.96	-0.0819286	0.176122	-0.46518	0.641802	1	AURKA	126.96	0.0361159	0.178633	0.20218	0.839776	1	AURKA	126.96	-0.184895	0.178188	-1.03764	0.299436	1
ENSG00000087589	CASS4	0.0520575	0	10.9233	0	1	1	CASS4	0.0520575	0.422966	10.9233	0.0387216	0.969112	1	NA	NA	NA	NA	NA	NA	NA	CASS4	0.0520575	0	10.9233	0	1	1
ENSG00000087842	PIR	610.816	-0.22578	0.197503	-1.14317	0.252967	1	PIR	610.816	-0.238198	0.197003	-1.20911	0.226622	1	PIR	610.816	-0.0169355	0.197418	-0.0857851	0.931637	1	PIR	610.816	-0.303199	0.197385	-1.53607	0.12452	1
ENSG00000087884	AAMDC	334.409	-0.0888383	0.196269	-0.452635	0.650812	1	AAMDC	334.409	-0.184669	0.195642	-0.943913	0.345214	1	AAMDC	334.409	0.131514	0.196062	0.670777	0.502362	1	AAMDC	334.409	-0.264003	0.196441	-1.34393	0.17897	1
ENSG00000087903	RFX2	51.3143	-0.359047	0.292594	-1.22712	0.219779	1	RFX2	51.3143	-0.467604	0.290331	-1.61059	0.10727	1	RFX2	51.3143	-0.379908	0.295468	-1.28578	0.198518	1	RFX2	51.3143	-0.066443	0.286873	-0.231611	0.81684	1
ENSG00000087995	METTL2A	59.3567	-0.273175	0.230361	-1.18586	0.235678	1	METTL2A	59.3567	-0.385408	0.228101	-1.68963	0.0910981	1	METTL2A	59.3567	-0.0418482	0.228989	-0.182752	0.854993	1	METTL2A	59.3567	-0.399308	0.230689	-1.73093	0.0834637	1
ENSG00000088002	SULT2B1	0.0520461	-1.25289	10.9233	-0.114699	0.908684	1	SULT2B1	0.0520461	-0.538773	10.9233	-0.0493235	0.960662	1	NA	NA	NA	NA	NA	NA	NA	SULT2B1	0.0520461	-1.35581	10.9233	-0.124122	0.901219	1
ENSG00000088035	ALG6	50.1334	-0.275065	0.272518	-1.00934	0.31281	1	ALG6	50.1334	-0.516502	0.272285	-1.89692	0.0578387	1	ALG6	50.1334	-0.0513448	0.271433	-0.189162	0.849966	1	ALG6	50.1334	-0.489335	0.274153	-1.7849	0.0742778	1
ENSG00000088038	CNOT3	122.248	0.357453	0.229013	1.56084	0.118562	1	CNOT3	122.248	0.186852	0.228331	0.818338	0.413164	1	CNOT3	122.248	0.3323	0.230455	1.44193	0.149322	1	CNOT3	122.248	-0.00217698	0.230915	-0.00942764	0.992478	1
ENSG00000088053	GP6	3.18584	-0.173665	1.08421	-0.160176	0.872742	1	GP6	3.18584	-0.872679	1.09995	-0.793382	0.427555	1	GP6	3.18584	-2.59537	1.28364	-2.02188	0.0431883	1	GP6	3.18584	-1.05664	1.1151	-0.947571	0.343348	1
ENSG00000088179	PTPN4	27.6702	0.418002	0.347875	1.20159	0.229523	1	PTPN4	27.6702	0.119166	0.348703	0.341742	0.732545	1	PTPN4	27.6702	0.0505916	0.359212	0.140841	0.887996	1	PTPN4	27.6702	-0.0330369	0.355006	-0.0930602	0.925856	1
ENSG00000088205	DDX18	178.081	0.0372627	0.144396	0.258059	0.796362	1	DDX18	178.081	0.0291845	0.142505	0.204797	0.837731	1	DDX18	178.081	-0.100709	0.146967	-0.685252	0.493185	1	DDX18	178.081	0.00501374	0.143744	0.0348795	0.972176	1
ENSG00000088247	KHSRP	554.421	0.045507	0.113292	0.40168	0.687919	1	KHSRP	554.421	0.105476	0.112228	0.939839	0.3473	1	KHSRP	554.421	-0.00348151	0.114093	-0.0305146	0.975657	1	KHSRP	554.421	0.00624159	0.112989	0.0552406	0.955947	1
ENSG00000088256	GNA11	412.579	0.139228	0.101524	1.37138	0.170257	1	GNA11	412.579	0.135373	0.10024	1.35049	0.17686	1	GNA11	412.579	0.00498875	0.103218	0.0483321	0.961452	1	GNA11	412.579	0.119963	0.101017	1.18756	0.235007	1
ENSG00000088280	ASAP3	41.0201	-0.370231	0.32983	-1.12249	0.261654	1	ASAP3	41.0201	-0.497817	0.327259	-1.52117	0.128216	1	ASAP3	41.0201	0.0597032	0.324509	0.18398	0.854029	1	ASAP3	41.0201	-0.0423042	0.321721	-0.131493	0.895385	1
ENSG00000088298	EDEM2	81.2087	-0.182298	0.235054	-0.775559	0.438009	1	EDEM2	81.2087	0.0983284	0.228798	0.429761	0.66737	1	EDEM2	81.2087	-0.0915183	0.235892	-0.387967	0.69804	1	EDEM2	81.2087	-0.0353793	0.231747	-0.152664	0.878663	1
ENSG00000088305	DNMT3B	13.7637	-0.230153	0.445575	-0.516531	0.605483	1	DNMT3B	13.7637	-0.180277	0.43685	-0.412674	0.679845	1	DNMT3B	13.7637	-0.173276	0.448491	-0.386354	0.699234	1	DNMT3B	13.7637	-0.712706	0.458983	-1.55279	0.120473	1
ENSG00000088320	REM1	0.117886	0.67059	10.9233	0.061391	0.951048	1	REM1	0.117886	0	10.9233	0	1	1	NA	NA	NA	NA	NA	NA	NA	REM1	0.117886	0	10.9233	0	1	1
ENSG00000088325	TPX2	310.173	0.0519413	0.157448	0.329894	0.74148	1	TPX2	310.173	-0.0320904	0.156824	-0.204627	0.837864	1	TPX2	310.173	-0.0128762	0.158321	-0.0813299	0.93518	1	TPX2	310.173	-0.127489	0.157632	-0.808776	0.418644	1
ENSG00000088340	FER1L4	0.767578	-1.32106	1.96944	-0.670781	0.50236	1	FER1L4	0.767578	-3.33105	2.16525	-1.53842	0.123947	1	FER1L4	0.767578	-3.90009	2.16525	-1.80122	0.0716679	1	FER1L4	0.767578	-1.02198	1.93228	-0.5289	0.596875	1
ENSG00000088356	PDRG1	92.9069	-0.149671	0.211889	-0.706367	0.47996	1	PDRG1	92.9069	-0.233687	0.209746	-1.11414	0.265218	1	PDRG1	92.9069	-0.0877952	0.213072	-0.412044	0.680307	1	PDRG1	92.9069	-0.0454963	0.209209	-0.217468	0.827844	1
ENSG00000088367	EPB41L1	21.1763	0.0925025	0.443145	0.208741	0.834651	1	EPB41L1	21.1763	-0.209941	0.444588	-0.472214	0.636774	1	EPB41L1	21.1763	0.417404	0.438468	0.951959	0.341118	1	EPB41L1	21.1763	0.122272	0.439331	0.278313	0.780772	1
ENSG00000088386	SLC15A1	0.147258	-0.29115	10.9233	-0.0266541	0.978736	1	SLC15A1	0.147258	-0.538773	10.9233	-0.0493235	0.960662	1	NA	NA	NA	NA	NA	NA	NA	SLC15A1	0.147258	-1.35581	10.9233	-0.124122	0.901219	1
ENSG00000088387	DOCK9	204.431	-0.16174	0.174771	-0.92544	0.354737	1	DOCK9	204.431	-0.275659	0.173785	-1.58621	0.112692	1	DOCK9	204.431	-0.268426	0.176742	-1.51874	0.128828	1	DOCK9	204.431	-0.265227	0.174646	-1.51865	0.12885	1
ENSG00000088448	ANKRD10	68.6805	0.369861	0.247758	1.49283	0.135482	1	ANKRD10	68.6805	0.182134	0.246917	0.737633	0.460738	1	ANKRD10	68.6805	-0.280673	0.260338	-1.07811	0.280985	1	ANKRD10	68.6805	0.0732458	0.250123	0.292839	0.769645	1
ENSG00000088451	TGDS	17.5275	-0.711169	0.428041	-1.66145	0.096623	1	TGDS	17.5275	-0.438704	0.410593	-1.06846	0.285311	1	TGDS	17.5275	0.163734	0.405258	0.404024	0.686195	1	TGDS	17.5275	-0.311271	0.411052	-0.757255	0.448897	1
ENSG00000088538	DOCK3	4.13812	1.24684	1.01777	1.22507	0.220549	1	DOCK3	4.13812	0.328881	1.05495	0.311749	0.755231	1	DOCK3	4.13812	1.7655	1.00326	1.75977	0.0784464	1	DOCK3	4.13812	1.55635	1.00104	1.55474	0.120008	1
ENSG00000088543	C3orf18	5.47312	-0.0753022	0.833021	-0.0903966	0.927972	1	C3orf18	5.47312	0.0988149	0.817364	0.120895	0.903775	1	C3orf18	5.47312	-0.598219	0.8673	-0.689749	0.490352	1	C3orf18	5.47312	-0.228286	0.834538	-0.273548	0.784432	1
ENSG00000088682	COQ9	86.7665	0.0493089	0.206511	0.238772	0.811282	1	COQ9	86.7665	-0.138442	0.205724	-0.672946	0.500981	1	COQ9	86.7665	0.0457892	0.2084	0.219718	0.826091	1	COQ9	86.7665	-0.0817727	0.206726	-0.395561	0.692429	1
ENSG00000088726	TMEM40	0.0973057	-0.29115	10.9233	-0.0266541	0.978736	1	TMEM40	0.0973057	-1.50051	10.9233	-0.137369	0.890739	1	NA	NA	NA	NA	NA	NA	NA	TMEM40	0.0973057	-1.35581	10.9233	-0.124122	0.901219	1
ENSG00000088727	KIF9	113.177	0.195812	0.217589	0.899915	0.368165	1	KIF9	113.177	0.267642	0.214595	1.2472	0.212326	1	KIF9	113.177	0.144822	0.219759	0.659003	0.509894	1	KIF9	113.177	0.0546701	0.217825	0.250981	0.801828	1
ENSG00000088756	ARHGAP28	63.2203	0.0410051	0.279038	0.146952	0.88317	1	ARHGAP28	63.2203	-0.132413	0.2781	-0.476134	0.633979	1	ARHGAP28	63.2203	-0.228977	0.284265	-0.805507	0.420527	1	ARHGAP28	63.2203	-0.105277	0.279306	-0.376922	0.706232	1
ENSG00000088766	CRLS1	182.092	-0.00531311	0.131335	-0.0404548	0.967731	1	CRLS1	182.092	-0.0685125	0.129599	-0.528651	0.597047	1	CRLS1	182.092	0.0240161	0.132506	0.181245	0.856175	1	CRLS1	182.092	-0.0195077	0.13046	-0.149531	0.881135	1
ENSG00000088808	PPP1R13B	31.9516	0.142453	0.325501	0.437642	0.661646	1	PPP1R13B	31.9516	0.103858	0.320688	0.323859	0.746045	1	PPP1R13B	31.9516	0.0922875	0.330482	0.279251	0.780052	1	PPP1R13B	31.9516	0.362839	0.318293	1.13995	0.254306	1
ENSG00000088812	ATRN	70.2982	0.0562836	0.23527	0.23923	0.810927	1	ATRN	70.2982	-0.117012	0.234075	-0.499893	0.617151	1	ATRN	70.2982	0.353206	0.233111	1.51518	0.129726	1	ATRN	70.2982	-0.0044814	0.234532	-0.0191078	0.984755	1
ENSG00000088826	SMOX	44.1312	0.326602	0.325864	1.00227	0.316215	1	SMOX	44.1312	0.292552	0.322599	0.90686	0.364481	1	SMOX	44.1312	0.0811639	0.33283	0.24386	0.807339	1	SMOX	44.1312	0.360279	0.323624	1.11326	0.265595	1
ENSG00000088832	FKBP1A	6468.37	0.0904109	0.0921809	0.980799	0.326692	1	FKBP1A	6468.37	0.0351532	0.0921029	0.381673	0.702704	1	FKBP1A	6468.37	0.0219833	0.0922788	0.238226	0.811706	1	FKBP1A	6468.37	0.220821	0.0920878	2.39794	0.0164875	1
ENSG00000088833	NSFL1C	262.888	0.00851276	0.123726	0.0688031	0.945146	1	NSFL1C	262.888	0.148369	0.121065	1.22554	0.220372	1	NSFL1C	262.888	0.187716	0.12351	1.51985	0.128549	1	NSFL1C	262.888	0.0660027	0.122503	0.538784	0.590036	1
ENSG00000088836	SLC4A11	31.4108	0.0323681	0.372327	0.0869347	0.930723	1	SLC4A11	31.4108	-0.137486	0.370581	-0.371	0.710637	1	SLC4A11	31.4108	0.446147	0.367397	1.21434	0.224616	1	SLC4A11	31.4108	-0.151318	0.373814	-0.404794	0.685629	1
ENSG00000088854	C20orf194	48.0524	-0.00244238	0.248053	-0.00984623	0.992144	1	C20orf194	48.0524	-0.0297067	0.244366	-0.121567	0.903242	1	C20orf194	48.0524	-0.381579	0.258801	-1.47441	0.140371	1	C20orf194	48.0524	-0.0546807	0.247102	-0.221288	0.824868	1
ENSG00000088876	ZNF343	18.0047	-0.29726	0.488056	-0.609068	0.542479	1	ZNF343	18.0047	0.0277194	0.47404	0.0584748	0.95337	1	ZNF343	18.0047	-0.338631	0.493868	-0.685672	0.49292	1	ZNF343	18.0047	-0.986454	0.508101	-1.94145	0.0522033	1
ENSG00000088881	EBF4	2.52914	-0.574806	1.47643	-0.389322	0.697038	1	EBF4	2.52914	-0.168374	1.40386	-0.119937	0.904533	1	EBF4	2.52914	1.05451	1.3468	0.782976	0.433641	1	EBF4	2.52914	0.00663354	1.40101	0.00473483	0.996222	1
ENSG00000088882	CPXM1	5.75268	0.833638	0.96182	0.866729	0.386091	1	CPXM1	5.75268	-0.102028	1.00595	-0.101424	0.919214	1	CPXM1	5.75268	0.90118	0.966109	0.932792	0.350927	1	CPXM1	5.75268	0.614945	0.967636	0.635513	0.525094	1
ENSG00000088888	MAVS	362.079	0.0331045	0.125	0.264835	0.791137	1	MAVS	362.079	-0.0138224	0.123936	-0.111529	0.911197	1	MAVS	362.079	0.0241364	0.125913	0.191691	0.847984	1	MAVS	362.079	-0.141283	0.125296	-1.12759	0.259491	1
ENSG00000088899	LZTS3	8.35507	-1.63968	0.720727	-2.27504	0.0229034	1	LZTS3	8.35507	-0.770361	0.661065	-1.16533	0.243884	1	LZTS3	8.35507	-0.91677	0.68528	-1.3378	0.18096	1	LZTS3	8.35507	-0.847151	0.669802	-1.26478	0.205951	1
ENSG00000088926	F11	0.0104308	0	10.9233	0	1	1	F11	0.0104308	0	10.9233	0	1	1	NA	NA	NA	NA	NA	NA	NA	F11	0.0104308	0	10.9233	0	1	1
ENSG00000088930	XRN2	291.837	-0.0198574	0.124087	-0.160028	0.872859	1	XRN2	291.837	0.160879	0.121621	1.32278	0.185907	1	XRN2	291.837	-0.0751993	0.1255	-0.599197	0.549042	1	XRN2	291.837	0.0872396	0.122746	0.710736	0.477248	1
ENSG00000088970	KIZ	17.9124	-0.141178	0.413583	-0.341354	0.732837	1	KIZ	17.9124	-0.152122	0.406609	-0.374124	0.708312	1	KIZ	17.9124	-0.499896	0.431781	-1.15775	0.246965	1	KIZ	17.9124	-0.314457	0.415768	-0.75633	0.449451	1
ENSG00000088986	DYNLL1	1467.29	0.160705	0.157822	1.01827	0.308549	1	DYNLL1	1467.29	0.100158	0.157647	0.635331	0.525212	1	DYNLL1	1467.29	0.0182461	0.158124	0.115391	0.908135	1	DYNLL1	1467.29	0.285092	0.157613	1.80881	0.07048	1
ENSG00000088992	TESC	0.647965	-1.4737	3.38836	-0.434929	0.663614	1	TESC	0.647965	-1.72133	3.38836	-0.508014	0.611444	1	TESC	0.647965	-2.29037	3.38836	-0.675954	0.49907	1	TESC	0.647965	0.88093	3.23221	0.272547	0.785202	1
ENSG00000089006	SNX5	249.803	-0.0284292	0.136967	-0.207562	0.835571	1	SNX5	249.803	-0.0577967	0.135658	-0.426048	0.670073	1	SNX5	249.803	-0.0970167	0.138413	-0.700923	0.483351	1	SNX5	249.803	-0.0983711	0.136671	-0.719763	0.471671	1
ENSG00000089009	RPL6	2339.25	0.0946265	0.0727876	1.30004	0.193589	1	RPL6	2339.25	0.00915648	0.0725607	0.126191	0.899581	1	RPL6	2339.25	0.0119319	0.0731344	0.16315	0.870401	1	RPL6	2339.25	0.0364542	0.0726946	0.50147	0.61604	1
ENSG00000089022	MAPKAPK5	83.4251	0.024155	0.240758	0.100329	0.920083	1	MAPKAPK5	83.4251	0.124036	0.236857	0.523673	0.600506	1	MAPKAPK5	83.4251	0.0258002	0.24267	0.106318	0.91533	1	MAPKAPK5	83.4251	0.00350016	0.239626	0.0146067	0.988346	1
ENSG00000089041	P2RX7	4.17643	-1.12192	0.935626	-1.19911	0.230484	1	P2RX7	4.17643	-2.07543	1.00861	-2.05772	0.0396166	1	P2RX7	4.17643	-1.33959	0.968807	-1.38272	0.16675	1	P2RX7	4.17643	-0.843855	0.907061	-0.930318	0.352207	1
ENSG00000089048	ESF1	38.9696	0.326416	0.321552	1.01512	0.310046	1	ESF1	38.9696	0.633314	0.311796	2.03118	0.0422364	1	ESF1	38.9696	0.379954	0.323531	1.1744	0.240236	1	ESF1	38.9696	0.420551	0.317607	1.32412	0.185462	1
ENSG00000089050	RBBP9	68.5898	0.176617	0.203853	0.866397	0.386272	1	RBBP9	68.5898	0.00986493	0.202739	0.0486584	0.961192	1	RBBP9	68.5898	-0.323231	0.214342	-1.50802	0.13155	1	RBBP9	68.5898	0.228286	0.201799	1.13125	0.257949	1
ENSG00000089053	ANAPC5	262.024	-0.0595544	0.179611	-0.331574	0.740211	1	ANAPC5	262.024	0.015136	0.178036	0.0850165	0.932248	1	ANAPC5	262.024	0.021479	0.18003	0.119308	0.905032	1	ANAPC5	262.024	0.271116	0.177578	1.52674	0.126825	1
ENSG00000089057	SLC23A2	60.0144	-0.077022	0.220392	-0.349477	0.726731	1	SLC23A2	60.0144	-0.142322	0.217458	-0.65448	0.512803	1	SLC23A2	60.0144	-0.0215466	0.221931	-0.0970869	0.922657	1	SLC23A2	60.0144	-0.110313	0.219208	-0.503238	0.614797	1
ENSG00000089060	SLC8B1	63.8013	-0.375985	0.26418	-1.42321	0.154674	1	SLC8B1	63.8013	-0.128638	0.257012	-0.500515	0.616713	1	SLC8B1	63.8013	0.051843	0.26001	0.199389	0.841959	1	SLC8B1	63.8013	-0.386934	0.262547	-1.47377	0.140544	1
ENSG00000089063	TMEM230	324.041	0.0982964	0.141422	0.69506	0.487018	1	TMEM230	324.041	0.0194527	0.140613	0.138342	0.88997	1	TMEM230	324.041	-0.0882534	0.143185	-0.616359	0.537658	1	TMEM230	324.041	0.0238113	0.141195	0.168642	0.866078	1
ENSG00000089091	DZANK1	2.35437	-0.483072	1.13418	-0.425922	0.670165	1	DZANK1	2.35437	0.598474	1.04255	0.574046	0.565937	1	DZANK1	2.35437	-0.324183	1.13268	-0.286208	0.774719	1	DZANK1	2.35437	0.46103	1.05605	0.436561	0.66243	1
ENSG00000089094	KDM2B	81.2019	-0.139544	0.213339	-0.654097	0.513049	1	KDM2B	81.2019	-0.20154	0.210967	-0.955316	0.339418	1	KDM2B	81.2019	-0.0962677	0.214763	-0.448251	0.653972	1	KDM2B	81.2019	-0.11772	0.21166	-0.556177	0.57809	1
ENSG00000089101	CFAP61	0.0665898	0	10.9233	0	1	1	CFAP61	0.0665898	0	10.9233	0	1	1	NA	NA	NA	NA	NA	NA	NA	CFAP61	0.0665898	0	10.9233	0	1	1
ENSG00000089116	LHX5	0.0376369	0	10.9233	0	1	1	LHX5	0.0376369	0	10.9233	0	1	1	NA	NA	NA	NA	NA	NA	NA	LHX5	0.0376369	0	10.9233	0	1	1
ENSG00000089123	TASP1	13.1594	0.29469	0.480893	0.612796	0.540011	1	TASP1	13.1594	0.0589831	0.480447	0.122767	0.902292	1	TASP1	13.1594	0.882133	0.467763	1.88585	0.0593147	1	TASP1	13.1594	0.0736482	0.485073	0.151829	0.879322	1
ENSG00000089127	OAS1	14.3048	-0.048136	0.526429	-0.0914387	0.927144	1	OAS1	14.3048	-0.422733	0.530098	-0.797463	0.425182	1	OAS1	14.3048	0.0322169	0.528572	0.0609509	0.951398	1	OAS1	14.3048	-0.220147	0.528206	-0.416782	0.676838	1
ENSG00000089154	GCN1	172.301	-0.149818	0.188945	-0.792921	0.427824	1	GCN1	172.301	0.06998	0.185447	0.377358	0.705908	1	GCN1	172.301	0.0800736	0.188342	0.425151	0.670727	1	GCN1	172.301	-0.0486659	0.187202	-0.259964	0.794891	1
ENSG00000089157	RPLP0	10362.3	0.0125775	0.078145	0.160951	0.872132	1	RPLP0	10362.3	0.0135446	0.07807	0.173493	0.862264	1	RPLP0	10362.3	0.0585731	0.0781833	0.749177	0.45375	1	RPLP0	10362.3	-0.0204381	0.078115	-0.261641	0.793598	1
ENSG00000089159	PXN	691.654	0.129243	0.104226	1.24003	0.214966	1	PXN	691.654	0.113425	0.103503	1.09586	0.273141	1	PXN	691.654	-0.0972629	0.105586	-0.921176	0.356958	1	PXN	691.654	0.099892	0.103933	0.961117	0.336494	1
ENSG00000089163	SIRT4	2.05342	1.83465	1.45294	1.26272	0.20669	1	SIRT4	2.05342	1.72198	1.44479	1.19185	0.233318	1	SIRT4	2.05342	0.779826	1.55974	0.499971	0.617096	1	SIRT4	2.05342	1.01349	1.50759	0.672259	0.501419	1
ENSG00000089169	RPH3A	0.0206288	0	10.9233	0	1	1	RPH3A	0.0206288	0	10.9233	0	1	1	NA	NA	NA	NA	NA	NA	NA	RPH3A	0.0206288	0	10.9233	0	1	1
ENSG00000089177	KIF16B	14.2346	-0.146196	0.514959	-0.283899	0.776488	1	KIF16B	14.2346	0.141037	0.498771	0.282768	0.777355	1	KIF16B	14.2346	-0.415942	0.531484	-0.782604	0.43386	1	KIF16B	14.2346	0.0328079	0.505626	0.0648857	0.948265	1
ENSG00000089195	TRMT6	32.8582	-0.200833	0.313209	-0.641212	0.521385	1	TRMT6	32.8582	0.265532	0.29933	0.887087	0.375032	1	TRMT6	32.8582	0.0460013	0.310904	0.14796	0.882375	1	TRMT6	32.8582	-0.033217	0.307159	-0.108143	0.913883	1
ENSG00000089199	CHGB	0.33182	0.670624	3.96449	0.169158	0.865673	1	CHGB	0.33182	0.422988	3.96449	0.106694	0.915032	1	NA	NA	NA	NA	NA	NA	NA	CHGB	0.33182	0.567697	3.96449	0.143195	0.886136	1
ENSG00000089220	PEBP1	748.968	0.0552844	0.0968001	0.57112	0.567918	1	PEBP1	748.968	0.0049901	0.0961406	0.0519042	0.958605	1	PEBP1	748.968	0.0929371	0.0972114	0.956031	0.339057	1	PEBP1	748.968	0.0546719	0.0964092	0.567082	0.570659	1
ENSG00000089225	TBX5	0.141439	0	10.9233	0	1	1	TBX5	0.141439	0	10.9233	0	1	1	NA	NA	NA	NA	NA	NA	NA	TBX5	0.141439	0.567667	10.9233	0.0519687	0.958554	1
ENSG00000089234	BRAP	76.6085	-0.194445	0.195937	-0.992383	0.321011	1	BRAP	76.6085	-0.0380388	0.189432	-0.200804	0.840851	1	BRAP	76.6085	0.112403	0.193102	0.582093	0.560504	1	BRAP	76.6085	0.0711997	0.189943	0.374848	0.707774	1
ENSG00000089248	ERP29	637.154	-0.196136	0.122385	-1.60261	0.10902	1	ERP29	637.154	-0.148571	0.121414	-1.22367	0.221075	1	ERP29	637.154	0.0251706	0.122187	0.206001	0.83679	1	ERP29	637.154	-0.272319	0.122214	-2.22821	0.0258667	1
ENSG00000089250	NOS1	0.558892	0.71247	2.34284	0.304105	0.761048	1	NOS1	0.558892	-0.538804	2.42996	-0.221734	0.824521	1	NA	NA	NA	NA	NA	NA	NA	NOS1	0.558892	0.46755	2.36299	0.197864	0.843151	1
ENSG00000089280	FUS	1500.63	-0.0337889	0.0905022	-0.373348	0.708889	1	FUS	1500.63	-0.0414905	0.0901092	-0.460447	0.645195	1	FUS	1500.63	-0.0408844	0.0907963	-0.450287	0.652504	1	FUS	1500.63	-0.0845925	0.0903744	-0.936023	0.349261	1
ENSG00000089289	IGBP1	199.537	0.168342	0.147923	1.13804	0.255104	1	IGBP1	199.537	0.0112465	0.147182	0.0764121	0.939091	1	IGBP1	199.537	-0.129485	0.151819	-0.852895	0.393718	1	IGBP1	199.537	0.00507893	0.148295	0.0342489	0.972679	1
ENSG00000089327	FXYD5	799.737	0.117828	0.0982516	1.19925	0.23043	1	FXYD5	799.737	0.0125676	0.097815	0.128484	0.897766	1	FXYD5	799.737	0.094573	0.0988027	0.95719	0.338471	1	FXYD5	799.737	0.0471802	0.0980959	0.48096	0.630545	1
ENSG00000089335	ZNF302	31.5167	-0.172915	0.343957	-0.502723	0.615159	1	ZNF302	31.5167	-0.0598642	0.33703	-0.177623	0.859019	1	ZNF302	31.5167	-0.00933713	0.34369	-0.0271673	0.978326	1	ZNF302	31.5167	-0.110266	0.34046	-0.323873	0.746035	1
ENSG00000089351	GRAMD1A	272.585	0.0521016	0.142007	0.366895	0.713697	1	GRAMD1A	272.585	-0.0619257	0.141123	-0.438806	0.660802	1	GRAMD1A	272.585	0.0887675	0.142775	0.621728	0.53412	1	GRAMD1A	272.585	0.131515	0.140829	0.933864	0.350374	1
ENSG00000089356	FXYD3	0.108345	-1.54578	10.8985	-0.141835	0.887211	1	FXYD3	0.108345	-1.79341	10.8985	-0.164555	0.869294	1	NA	NA	NA	NA	NA	NA	NA	FXYD3	0.108345	-2.61044	10.8985	-0.239523	0.8107	1
ENSG00000089472	HEPH	0.84572	-0.0231418	2.23886	-0.0103364	0.991753	1	HEPH	0.84572	-2.47473	2.44373	-1.01269	0.31121	1	HEPH	0.84572	-0.0998547	2.25564	-0.0442689	0.96469	1	HEPH	0.84572	-0.396342	2.25664	-0.175634	0.860582	1
ENSG00000089486	CDIP1	80.43	-0.0146458	0.273004	-0.0536467	0.957217	1	CDIP1	80.43	0.101905	0.268772	0.379152	0.704575	1	CDIP1	80.43	0.129183	0.273145	0.472944	0.636253	1	CDIP1	80.43	0.483772	0.266561	1.81487	0.0695443	1
ENSG00000089505	CMTM1	0.0387309	0	10.9233	0	1	1	CMTM1	0.0387309	0	10.9233	0	1	1	NA	NA	NA	NA	NA	NA	NA	CMTM1	0.0387309	0	10.9233	0	1	1
ENSG00000089558	KCNH4	1.27813	1.53036	1.38659	1.10369	0.269726	1	KCNH4	1.27813	1.15834	1.39304	0.83152	0.40568	1	KCNH4	1.27813	0.570374	1.47259	0.387327	0.698514	1	KCNH4	1.27813	-0.298215	1.55503	-0.191775	0.847919	1
ENSG00000089597	GANAB	776.546	-0.0721955	0.193127	-0.373825	0.708535	1	GANAB	776.546	0.0238884	0.192491	0.124101	0.901235	1	GANAB	776.546	0.17255	0.192981	0.894127	0.371254	1	GANAB	776.546	-0.193386	0.1931	-1.00148	0.316593	1
ENSG00000089639	GMIP	58.7654	-0.367653	0.255526	-1.43881	0.150206	1	GMIP	58.7654	-0.0847165	0.246191	-0.344109	0.730764	1	GMIP	58.7654	-0.0934578	0.253025	-0.369362	0.711858	1	GMIP	58.7654	-0.0610236	0.248029	-0.246034	0.805656	1
ENSG00000089682	RBM41	10.3527	-0.00033846	0.543295	-0.000622977	0.999503	1	RBM41	10.3527	0.328388	0.522871	0.628049	0.529972	1	RBM41	10.3527	-0.890872	0.602287	-1.47915	0.1391	1	RBM41	10.3527	0.247113	0.529966	0.466281	0.641014	1
ENSG00000089685	BIRC5	438.292	0.148257	0.161915	0.915643	0.359854	1	BIRC5	438.292	0.0967708	0.161358	0.599728	0.548688	1	BIRC5	438.292	0.121137	0.16247	0.745597	0.455911	1	BIRC5	438.292	0.215615	0.161407	1.33585	0.181598	1
ENSG00000089692	LAG3	2.74637	-0.746082	1.21955	-0.611767	0.540692	1	LAG3	2.74637	-0.0390055	1.12822	-0.0345726	0.972421	1	LAG3	2.74637	0.341599	1.12971	0.302378	0.762364	1	LAG3	2.74637	0.38071	1.11023	0.342911	0.731666	1
ENSG00000089693	MLF2	335.169	0.157918	0.125013	1.26322	0.206511	1	MLF2	335.169	0.0812273	0.124003	0.655043	0.51244	1	MLF2	335.169	0.16734	0.125889	1.32927	0.183758	1	MLF2	335.169	0.258084	0.123821	2.08433	0.0371299	1
ENSG00000089723	OTUB2	7.144	0.397708	0.655348	0.606865	0.54394	1	OTUB2	7.144	0.137014	0.655492	0.209024	0.83443	1	OTUB2	7.144	0.157157	0.670322	0.23445	0.814636	1	OTUB2	7.144	-0.106148	0.670536	-0.158304	0.874217	1
ENSG00000089737	DDX24	257.57	-0.0275921	0.128391	-0.214906	0.82984	1	DDX24	257.57	0.0852508	0.125996	0.676616	0.498649	1	DDX24	257.57	0.0978242	0.128581	0.760796	0.446779	1	DDX24	257.57	-0.0134113	0.127496	-0.10519	0.916225	1
ENSG00000089775	ZBTB25	18.5898	0.603594	0.4635	1.30225	0.19283	1	ZBTB25	18.5898	0.670166	0.455298	1.47193	0.14104	1	ZBTB25	18.5898	0.906755	0.459356	1.97397	0.0483851	1	ZBTB25	18.5898	0.529456	0.462549	1.14465	0.252356	1
ENSG00000089818	NECAP1	43.7749	-0.375111	0.265853	-1.41097	0.158252	1	NECAP1	43.7749	-0.244172	0.258848	-0.943302	0.345526	1	NECAP1	43.7749	-0.289396	0.267107	-1.08345	0.27861	1	NECAP1	43.7749	-0.393707	0.264094	-1.49078	0.136018	1
ENSG00000089820	ARHGAP4	45.1782	0.104656	0.389515	0.268684	0.788173	1	ARHGAP4	45.1782	0.220394	0.386009	0.570956	0.568029	1	ARHGAP4	45.1782	-0.191189	0.394974	-0.484056	0.628346	1	ARHGAP4	45.1782	-0.0991031	0.390329	-0.253896	0.799576	1
ENSG00000089847	ANKRD24	0.261733	1.41456	5.86145	0.241332	0.809297	1	ANKRD24	0.261733	0.422984	5.8846	0.0718799	0.942698	1	NA	NA	NA	NA	NA	NA	NA	ANKRD24	0.261733	0.567691	5.8846	0.0964707	0.923147	1
ENSG00000089876	DHX32	77.5988	-0.155392	0.221747	-0.700763	0.483451	1	DHX32	77.5988	0.0224783	0.215969	0.104081	0.917105	1	DHX32	77.5988	-0.188933	0.224641	-0.841042	0.400324	1	DHX32	77.5988	-0.166949	0.220302	-0.757821	0.448558	1
ENSG00000089902	RCOR1	99.8726	0.125863	0.176416	0.713447	0.475569	1	RCOR1	99.8726	0.219146	0.172552	1.27003	0.204075	1	RCOR1	99.8726	0.0350468	0.179551	0.195191	0.845243	1	RCOR1	99.8726	0.0843193	0.175622	0.480119	0.631143	1
ENSG00000089916	GPATCH2L	37.8661	-0.0819489	0.302318	-0.271069	0.786338	1	GPATCH2L	37.8661	-0.186633	0.299458	-0.623237	0.533129	1	GPATCH2L	37.8661	-0.364779	0.312131	-1.16867	0.242535	1	GPATCH2L	37.8661	0.15153	0.296059	0.511825	0.608773	1
ENSG00000090006	LTBP4	65.9794	-0.134395	0.325936	-0.412337	0.680092	1	LTBP4	65.9794	0.0800396	0.320548	0.249696	0.802822	1	LTBP4	65.9794	0.528274	0.320342	1.64909	0.0991284	1	LTBP4	65.9794	0.449842	0.318501	1.41237	0.15784	1
ENSG00000090013	BLVRB	239.161	-0.0248411	0.228032	-0.108937	0.913253	1	BLVRB	239.161	-0.0949294	0.227034	-0.418129	0.675853	1	BLVRB	239.161	0.198416	0.227718	0.871324	0.383577	1	BLVRB	239.161	-0.0910246	0.227703	-0.399752	0.689339	1
ENSG00000090020	SLC9A1	150.921	0.337123	0.169125	1.99333	0.0462251	1	SLC9A1	150.921	0.212396	0.168036	1.26399	0.206232	1	SLC9A1	150.921	0.00736275	0.173862	0.0423481	0.966221	1	SLC9A1	150.921	0.289138	0.168561	1.71533	0.0862846	1
ENSG00000090054	SPTLC1	225.513	-0.0616493	0.161197	-0.382448	0.702129	1	SPTLC1	225.513	-0.0292379	0.159375	-0.183453	0.854442	1	SPTLC1	225.513	0.0860045	0.161257	0.533339	0.593799	1	SPTLC1	225.513	-0.0350302	0.160242	-0.218608	0.826955	1
ENSG00000090060	PAPOLA	551.337	-0.0174554	0.0967179	-0.180477	0.856778	1	PAPOLA	551.337	-0.101342	0.0960193	-1.05543	0.291228	1	PAPOLA	551.337	-0.169269	0.0981134	-1.72524	0.0844848	1	PAPOLA	551.337	0.0340244	0.0960412	0.354269	0.723137	1
ENSG00000090061	CCNK	251.264	0.110699	0.133737	0.827737	0.407819	1	CCNK	251.264	0.0840512	0.132257	0.635513	0.525094	1	CCNK	251.264	-0.14488	0.136889	-1.05838	0.289884	1	CCNK	251.264	0.14723	0.132737	1.10918	0.267352	1
ENSG00000090097	PCBP4	108.425	-0.0180196	0.227336	-0.0792644	0.936822	1	PCBP4	108.425	0.0511147	0.224028	0.228162	0.81952	1	PCBP4	108.425	0.411003	0.22456	1.83026	0.0672108	1	PCBP4	108.425	0.0452741	0.225429	0.200835	0.840827	1
ENSG00000090104	RGS1	0.0376424	-1.25289	10.9233	-0.114699	0.908684	1	RGS1	0.0376424	-1.50051	10.9233	-0.137369	0.890739	1	NA	NA	NA	NA	NA	NA	NA	RGS1	0.0376424	-1.35581	10.9233	-0.124122	0.901219	1
ENSG00000090238	YPEL3	99.9738	0.235987	0.256429	0.920283	0.357425	1	YPEL3	99.9738	0.145594	0.25498	0.571002	0.567998	1	YPEL3	99.9738	0.266253	0.257595	1.03361	0.301319	1	YPEL3	99.9738	0.525042	0.253241	2.07329	0.0381457	1
[truncated: 35,433 more rows]

## Sheet: 90
GeneID	GeneName: 3mM_DAla_90_vs_CTL_90	baseMean: 3mM_DAla_90_vs_CTL_90	log2FoldChange: 3mM_DAla_90_vs_CTL_90	lfcSE: 3mM_DAla_90_vs_CTL_90	stat: 3mM_DAla_90_vs_CTL_90	pvalue: 3mM_DAla_90_vs_CTL_90	padj: 3mM_DAla_90_vs_CTL_90	GeneName: 10uM_H2O2_90_vs_CTL_90	baseMean: 10uM_H2O2_90_vs_CTL_90	log2FoldChange: 10uM_H2O2_90_vs_CTL_90	lfcSE: 10uM_H2O2_90_vs_CTL_90	stat: 10uM_H2O2_90_vs_CTL_90	pvalue: 10uM_H2O2_90_vs_CTL_90	padj: 10uM_H2O2_90_vs_CTL_90	GeneName: 300uM_H2O2_90_vs_CTL_90	baseMean: 300uM_H2O2_90_vs_CTL_90	log2FoldChange: 300uM_H2O2_90_vs_CTL_90	lfcSE: 300uM_H2O2_90_vs_CTL_90	stat: 300uM_H2O2_90_vs_CTL_90	pvalue: 300uM_H2O2_90_vs_CTL_90	padj: 300uM_H2O2_90_vs_CTL_90	GeneName: 5uM_Menadione_90_vs_CTL_90	baseMean: 5uM_Menadione_90_vs_CTL_90	log2FoldChange: 5uM_Menadione_90_vs_CTL_90	lfcSE: 5uM_Menadione_90_vs_CTL_90	stat: 5uM_Menadione_90_vs_CTL_90	pvalue: 5uM_Menadione_90_vs_CTL_90	padj: 5uM_Menadione_90_vs_CTL_90
[truncated: 37,255 more rows]

[truncated: 2 more sheets: 270, 900]
